# Supplementary material for: COVID-19 and shrinking civic spaces: patterns and consequences
Source: Z Friedens Konfliktforsch. 2020 Oct 2;9(2):363–74. doi: 10.1007/s42597-020-00038-w (PMC7530536; doi:10.1007/s42597-020-00038-w)
Supplement: Supplementary file 1 — The Electronic Supplementary Material contains the raw data files used in the article (i.e. “full_data_V3” – Varieties of Democracy, PanDem dataset, “icnl4” – ICNL COVID-19 Civic Freedom Tracker data, and “OxCGRT_latest” – Oxford Covid-19 Government Response Tracker dataset) along with the replication code (“replication code.do”) to create tables and figures. [file 42597_2020_38_MOESM1_ESM.zip]

Archive with 4 entries (4 files):
- full_data_V3.csv
- icnl4.xlsx
- OxCGRT_latest.csv
- replication code.do
