# Supplementary material for: COVID-19 and shrinking civic spaces: patterns and consequences
Source: Z Friedens Konfliktforsch. 2020 Oct 2;9(2):363–74. doi: 10.1007/s42597-020-00038-w (PMC7530536; doi:10.1007/s42597-020-00038-w)
Supplement: Supplementary file 1 — The Electronic Supplementary Material contains the raw data files used in the article (i.e. “full_data_V3” – Varieties of Democracy, PanDem dataset, “icnl4” – ICNL COVID-19 Civic Freedom Tracker data, and “OxCGRT_latest” – Oxford Covid-19 Government Response Tracker dataset) along with the replication code (“replication code.do”) to create tables and figures. [file 42597_2020_38_MOESM1_ESM.zip › full_data_V3.csv]

country_name	time	emlaw	emname	emstart	emend	emlimit	emlimitdate	emlawapp	emlegapp	leglimit	subvar	discrim	ndrights	melim	melimstart	melimend	merepfact	merepgov	merepoth	meinf	mevhar	mephar	govmis	pomviol	milinv	misclimit	v2x_libdem	v2mecenefm_ord	pandem	pandem_alt	panback	pandem_dis	pandem_dis_alt	type1	type2	type3	type4	type4_alt	type5	type6
Afghanistan	2020-06-17	5	NA	NA	NA	NA	NA	NA	NA	1	NA	0	0	0	NA	NA	0	0	0	0	0	0	0	0	NA	NA	0.212	2	0.0588235294117647	0	0	0.05	0	0	0	0	1	0	0	0
Albania	2020-06-08	3	Constitution (Articles 100, 170, 174, point 1, and 175, point 2), shkronjës “ç”, të nenit 18, të pikës 1, të nenit 19, dhe të pikës 1, të nenit 39, të ligjit nr.45/2019, “Për mbrojtjen civile”	2020-03-24	NA	1	2020-06-23	1	1	0	1	0	0	0	NA	NA	0	0	1	0	0	0	0	0	1	NA	0.431	2	0.176470588235294	0.176470588235294	0.173109882352941	0.15	0.15	0	0	0	3	3	0	0
Algeria	2020-06-22	4	Constitution 1989 (reinst. 1996, rev. 2016), articles 99 (4), 143; -loi n° 88-07 du 7 Joumada Ethania 1408 correspondant au 26 janvier 1988 relative à l’hygiène, à la sécurité et à la médecine du travail ; - l’ordonnance n°66-156 du 8 juin 1966, modifiée et complétée, portant code pénal ;	2020-03-21	NA	1	2020-04-04	0	0	3	2	0	0	1	2020-04-22	NA	1	1	0	1	0	0	2	1	0	NA	0.119	1	0.294117647058824	0.294117647058824	0.12334	0.35	0.35	0	0	0	3	3	2	0
Angola	2020-06-15	1	Constitution Article 58 and Law n. 17/91	2020-03-27	2020-05-25	1	2020-04-11	1	1	2	1	0	0	0	NA	NA	0	0	0	0	0	0	0	2	1	NA	0.23	2	0.117647058823529	0.0588235294117647	0.0416705882352941	0.1	0.05	0	0	0	1	0	0	1
Argentina	2020-06-09	4	Ley 27541 - LEY DE SOLIDARIDAD SOCIAL Y REACTIVACIÓN PRODUCTIVA EN EL MARCO DE LA EMERGENCIA PÚBLICA	2020-03-20	NA	1	2020-03-31	1	1	2	2	0	0	0	NA	NA	0	0	0	0	0	0	0	2	1	The judiciary was on "extraordinary recess" from 2020-03-20. In some provinces, they returned to work on 2020-06-02, others are still on recess. It took the Congress almost two months to begin online sessions and in the meantime all decisions were taken by the Executive.	0.631	3	0.0588235294117647	0.0588235294117647	0.0547856470588235	0.05	0.05	0	0	0	0	0	0	1
Armenia	2020-06-16	1	Constitution (Article 120)	2020-03-16	NA	1	2020-07-13	1	1	0	0	0	0	2	2020-03-16	NA	1	1	0	0	0	0	0	0	0	1) new survelliance law 2) postponed constitutional referendum	0.641	3	0.176470588235294	0.176470588235294	0.162436941176471	0.15	0.15	0	0	0	3	3	0	0
Australia	2020-06-08	2	Biosecurity (Human Biosecurity Emergency) (Human Coronavirus with Pandemic Potential) Declaration 2020	2020-03-18	NA	1	2020-06-17	0	0	2	1	0	0	0	NA	NA	0	0	0	0	0	0	0	0	0	NA	0.789	4	0	0	0	0	0	0	0	0	0	0	0	0
Austria	2020-06-10	4	Covid-19 Law	2020-03-16	NA	1	2020-04-13	1	1	0	1	0	0	0	NA	NA	0	0	0	0	0	0	0	0	0	NA	0.721	3	0	0	0	0	0	0	0	0	0	0	0	0
Azerbaijan	2020-06-16	4	Sanitariya-epidemioloji salamatlıq haqqında AZƏRBAYCAN RESPUBLİKASININ QANUNU	2020-03-24	NA	1	2020-07-01	0	0	2	1	0	0	2	2020-03-24	2020-07-01	0	1	1	2	0	1	0	1	0	detention of opposition leaders	0.07	0	0.176470588235294	0.176470588235294	0.0459529411764706	0.15	0.15	0	0	0	3	3	0	0
Bangladesh	2020-06-24	7	NA	NA	2020-05-31	1	NA	NA	NA	0	NA	0	0	0	NA	NA	0	1	0	0	0	1	0	2	NA	NA	0.1	3	0.235294117647059	0.235294117647059	0.0847058823529412	0.2	0.2	0	0	0	3	3	0	1
Belarus	2020-06-08	6	NA	NA	NA	NA	NA	NA	NA	0	0	0	0	0	NA	NA	1	1	0	1	0	0	2	0	0	NA	0.115	0	0.176470588235294	0.176470588235294	0.0718411764705882	0.25	0.25	0	0	0	3	3	0	0
Belgium	2020-06-10	4	Special powers, (Article 105 Constitution); Article 3 of Law COVID-19 (I) (No 1104/5), and Article 5 of Law COVID-19 (II) (No 1104/6).	2020-03-30	2020-06-08	1	2020-06-30	1	0	1	2	0	0	0	NA	NA	0	0	0	0	0	0	0	1	0	NA	0.822	4	0	0	0	0	0	0	0	0	0	0	0	0
Benin	2020-06-22	6	NA	NA	NA	NA	NA	NA	NA	2	3	0	0	0	NA	NA	0	0	0	0	0	0	0	0	1	NA	0.461	3	0	0	0	0	0	0	0	0	0	0	0	0
Bolivia	2020-06-22	2	Código de Salud, aprobado por Decreto Ley Nº 15629, de 18 de julio de 1978	2020-03-17	NA	1	2020-03-31	0	0	2	0	0	0	2	2020-03-25	NA	0	0	0	0	0	0	0	0	1	The general elections scheduled to 2020-05-03 were postponed to 2020-09-06, and the government is talking about moving the date further.	0.306	2	0.176470588235294	0.176470588235294	0.149904	0.15	0.15	0	0	0	3	3	0	0
Bosnia and Herzegovina	2020-06-14	3	člana 13. tačka (h) Okvirnog zakona o zaštiti i spašavanju ljudi i materijalnih dobara od prirodnih ili drugih nesreća u Bosni i Hercegovini	2020-03-17	NA	0	NA	1	1	0	3	0	0	0	NA	NA	0	1	0	1	0	0	0	0	0	NA	0.345	3	0.294117647058824	0.294117647058824	0.265852941176471	0.25	0.25	2	0	0	3	3	0	0
Botswana	2020-06-08	1	Constitution of Botswana (Section 17)	2020-04-02	NA	1	2020-10-09	1	1	1	0	0	0	1	2020-04-02	2020-10-09	0	0	0	0	0	0	0	0	1	NA	0.55	3	0.0588235294117647	0.0588235294117647	0.0582352941176471	0.05	0.05	0	0	0	1	1	0	0
Brazil	2020-06-08	2	Decree number 7616 from November 17 2011	2020-02-03	NA	0	NA	0	0	2	3	0	0	0	NA	NA	1	1	1	2	1	0	2	0	0	Municipal elections are scheduled for October 2020, but there is a proposal for a Constitutional Emendment to postpone the elections. Congress will vote on the postponement in June.	0.508	2	0.294117647058824	0.294117647058824	0.294042352941176	0.35	0.35	2	0	0	3	3	0	0
Bulgaria	2020-06-14	1	Constitution (Article 84, point 12)	2020-03-13	2020-05-13	1	2020-05-13	1	1	2	1	4	0	0	NA	NA	0	0	0	1	0	0	0	0	0	privacy concerns	0.488	3	0.235294117647059	0.235294117647059	0.235158588235294	0.2	0.2	0	3	0	1	1	0	0
Burkina Faso	2020-06-12	2	Public Health Code (1996), article 66	2020-03-26	NA	0	NA	0	0	2	1	0	0	0	NA	NA	0	0	0	0	0	0	0	1	1	NA	0.273	3	0.117647058823529	0.117647058823529	0.0933981176470588	0.1	0.1	2	0	0	0	0	0	0
Burma/Myanmar	2020-06-23	5	NA	NA	NA	NA	NA	NA	NA	0	2	1	0	0	NA	NA	1	1	1	2	0	1	0	1	1	NA	0.246	3	0.235294117647059	0.235294117647059	0.174573176470588	0.2	0.2	0	1	0	3	3	0	0
Burundi	2020-06-23	5	NA	NA	NA	NA	NA	NA	NA	0	0	0	0	0	NA	NA	1	1	0	2	0	0	3	0	NA	NA	0.059	0	0.176470588235294	0.176470588235294	0.0391898823529412	0.3	0.3	0	0	0	3	3	0	0
Cambodia	2020-06-16	4	Law on National Administration in the State of Emergency	NA	NA	0	NA	1	NA	0	NA	0	0	1	2020-04-20	NA	0	0	1	1	0	0	0	0	0	NA	0.088	1	0.294117647058824	0.294117647058824	0.0944188235294118	0.25	0.25	2	0	0	3	3	0	0
Cameroon	2020-06-17	5	NA	NA	NA	NA	NA	NA	NA	1	0	0	0	0	NA	NA	0	0	0	2	0	0	0	2	0	NA	0.145	2	0.176470588235294	0.176470588235294	0.0875117647058824	0.15	0.15	0	0	0	2	2	0	1
Canada	2020-06-11	6	NA	NA	NA	NA	NA	NA	NA	0	2	0	0	0	NA	NA	0	0	0	0	0	0	0	0	0	NA	0.776	4	0	0	0	0	0	0	0	0	0	0	0	0
Central African Republic	2020-06-24	5	NA	NA	NA	NA	NA	NA	NA	2	0	0	0	0	NA	NA	0	0	0	0	0	0	0	0	0	NA	0.213	2	0.0588235294117647	0	0	0.05	0	0	0	0	1	0	0	0
Chad	2020-06-17	1	Constitution (2018) Articles 96, 97, 127, 130. Order 044 (Ordonnance n° 44 du 27 octobre 1962 relative à l'état d'urgence).	2020-04-25	NA	1	2020-05-16	1	1	2	1	0	0	0	NA	NA	0	1	0	0	1	1	0	1	0	NA	0.11	0	0.176470588235294	0.176470588235294	0.0691058823529412	0.15	0.15	0	0	0	3	3	0	0
Chile	2020-06-18	3	Constitution articles 19, 32, 39, 41 and 43 and Law n. 18415 (Ley Organica Constitucional de los Estados de Excepcion)	2020-03-19	NA	1	2020-06-16	0	0	2	2	0	0	0	NA	NA	0	0	0	0	0	0	0	0	1	Constitutional Referendum was postponed to 2020-10-25	0.762	3	0	0	0	0	0	0	0	0	0	0	0	0
China	2020-06-10	6	NA	NA	NA	0	NA	1	NA	0	3	1	0	1	NA	NA	1	1	1	2	1	0	0	0	NA	NA	0.05	0	0.352941176470588	0.352941176470588	0.0670588235294118	0.3	0.3	2	1	0	3	3	0	0
Colombia	2020-06-22	1	Constitution article 215 and Law 137 from 1994	2020-05-06	2020-06-05	1	2020-06-05	0	0	2	0	0	0	0	NA	NA	0	0	0	0	0	0	0	2	1	NA	0.503	3	0.0588235294117647	0.0588235294117647	0.0588214117647059	0.05	0.05	0	0	0	0	0	0	1
Costa Rica	2020-06-12	1	Ley Nacional de Emergencias y Prevención del Riesgo (Ley 8488 del 22 de noviembre de 2005)	2020-03-16	NA	0	NA	0	0	2	1	0	0	0	NA	NA	0	0	0	0	0	0	0	1	0	Costa Rica established a Vehicle Restriction Schedule, that limits when vehicles can circulate according to the license plate ending number.	0.816	4	0.117647058823529	0.117647058823529	0.070656	0.1	0.1	2	0	0	0	0	0	0
Croatia	2020-06-15	4	Zakon o sustavu civilne zaštite	2020-03-19	2020-05-04	1	2020-05-04	0	0	2	0	0	0	0	NA	NA	0	0	0	0	0	0	0	1	0	NA	0.545	2	0.0588235294117647	0	0	0.05	0	0	0	0	1	0	0	0
Cuba	2020-06-24	4	Decreto 139 de 22 de febrero de 1988 “Reglamento de la Ley de la Salud Pública”	2020-05-12	NA	0	NA	0	0	2	2	0	0	0	NA	NA	0	0	0	0	0	0	0	0	0	NA	0.09	0	0.294117647058824	0.117647058823529	0.0385411764705882	0.25	0.1	2	0	0	3	0	0	0
Czech Republic	2020-06-15	1	Constitutional Act of Law No. 110/1998, Crisis Act No. 240/2000	2020-03-12	2020-05-17	1	2020-05-17	1	1	2	1	0	0	0	NA	NA	0	0	0	1	0	0	0	0	1	NA	0.697	3	0.0588235294117647	0.0588235294117647	0.049692	0.05	0.05	0	0	0	1	1	0	0
Democratic Republic of the Congo	2020-06-18	1	Constitution (2005), articles 85, 86, 144, 145.	2020-03-25	NA	1	2020-04-25	1	1	4	2	0	0	0	NA	NA	0	1	0	0	0	1	2	2	0	NA	0.139	1	0.411764705882353	0.411764705882353	0.197118352941176	0.45	0.45	0	0	0	3	3	3	1
Denmark	2020-06-11	4	Act no. 133 of 12 March 2020 amending the Danish on Measures against Infectious and Other Communicable Diseases (Expansion of measures to prevent and contain contamination and to secure capacity resources, etc.)	2020-03-17	NA	1	NA	1	1	0	0	0	0	0	NA	NA	0	0	0	0	0	0	0	0	0	NA	0.858	4	0	0	0	0	0	0	0	0	0	0	0	0
Dominican Republic	2020-06-19	1	Constitution Article 262 and Law n. 21-18	2020-03-19	NA	1	2020-04-13	1	1	0	0	0	0	0	NA	NA	0	0	0	0	0	0	0	0	1	Presidential and legislative elections postponed from 2020-05-17 to 2020-07-05	0.322	3	0	0	0	0	0	0	0	0	0	0	0	0
Ecuador	2020-06-15	1	Ley de Seguridad Publica y Del Estado	2020-03-16	NA	1	2020-05-15	0	0	2	2	0	0	0	NA	NA	0	0	0	0	0	0	0	2	1	Ecuador has general elections planned for February 2021, but the Electoral Council is debating its postponement to avoid gatherings at rallies	0.502	4	0.0588235294117647	0.0588235294117647	0.0588225882352941	0.05	0.05	0	0	0	0	0	0	1
Egypt	2020-06-20	1	NA	NA	NA	1	NA	NA	NA	0	NA	0	1	2	NA	NA	1	1	1	2	0	1	0	1	NA	NA	0.126	1	0.352941176470588	0.352941176470588	0.155469176470588	0.3	0.3	0	0	3	3	3	0	0
El Salvador	2020-06-24	1	Ley de Protección Civil, Prevención y Mitigación de Desastres article 24, Constitution articles 29 and 30	2020-03-14	2020-06-15	1	2020-04-13	1	1	3	0	0	1	2	2020-03-29	2020-03-31	1	1	1	2	1	0	1	1	1	NA	0.437	3	0.470588235294118	0.470588235294118	0.463117176470588	0.45	0.45	0	0	3	3	3	2	0
Eritrea	2020-06-08	5	NA	NA	NA	NA	NA	NA	NA	4	0	0	1	0	NA	NA	0	0	0	0	0	0	0	0	1	NA	0.012	0	0.529411764705882	0.352941176470588	0.0167378823529412	0.45	0.3	0	0	3	3	0	3	0
Ethiopia	2020-06-09	1	Constitution of Ethiopia (Section 93)	2020-04-08	NA	1	2020-09-08	1	1	4	1	0	0	2	2020-04-11	2020-09-08	0	0	0	0	1	0	0	0	0	Elections are postponed from august until september, causing upstir.	0.176	3	0.352941176470588	0.352941176470588	0.204739764705882	0.3	0.3	0	0	0	3	3	3	0
Finland	2020-06-11	1	Emergency Powers Act	2020-03-16	2020-06-16	1	2020-04-13	1	1	0	0	0	0	0	NA	NA	0	0	0	0	0	0	0	0	0	NA	0.813	4	0	0	0	0	0	0	0	0	0	0	0	0
France	2020-06-09	2	Constitution, Article 16 ('presidential exceptional powers'); Constitution, article 36 (on the 'state of siege') together with Article L. 2121-1 of the Defence Code; Law No 55-385 of 1955 on the 'state of emergency'	2020-03-23	NA	1	2020-05-24	0	1	2	0	1	0	0	NA	NA	0	0	0	0	0	0	0	1	0	NA	0.783	4	0.0588235294117647	0.0588235294117647	0.0399790588235294	0.05	0.05	0	1	0	0	0	0	0
Gabon	2020-06-17	1	Constitution (1991), Article 25; Constitution, article 47 (pertenant to the new law that gives the government similar powers as a state of emergency after May 11) loi n°11/90 du 16 novembre 1990 relative à l’état d’urgence	2020-04-10	NA	1	2020-04-25	1	1	2	1	0	0	0	NA	NA	0	0	0	0	0	0	0	0	1	NA	0.2	2	0.0588235294117647	0	0	0.05	0	0	0	0	1	0	0	0
Georgia	2020-06-15	1	Constitution (Article 71(3) and (4)), Law on State of Emergency (Article 2(3))	2020-03-21	2020-05-22	1	2020-05-22	1	1	1	1	0	0	0	NA	NA	0	0	0	0	0	0	0	0	1	NA	0.504	3	0	0	0	0	0	0	0	0	0	0	0	0
Germany	2020-06-20	6	NA	NA	NA	NA	NA	NA	NA	0	2	0	0	0	NA	NA	0	0	0	0	0	0	0	0	0	NA	0.779	4	0	0	0	0	0	0	0	0	0	0	0	0
Ghana	2020-06-12	4	The Imposition of Restrictions Act (Act 1012)	2020-03-23	NA	1	2020-07-31	0	0	3	2	0	0	0	NA	NA	0	1	1	1	1	1	1	1	1	The new act is a problem for privacy, as it grants the government wide powers to intercept communication and the services of the network provider at the disposal of the state for mass dissemination of information.	0.608	3	0.294117647058824	0.294117647058824	0.280395294117647	0.3	0.3	0	0	0	3	3	2	0
Greece	2020-06-09	4	Constitution, art 44, ''Act of Legislative order'' 1. Under extraordinary circumstances of an urgent and unforeseeable need, the President of the Republic may, upon the proposal of the Cabinet, issue acts of legislative content. Such acts shall be submitted to Parliament for ratification, as specified in the provisions of article 72 paragraph 1, within forty days of their issuance or within forty…	2020-03-23	2020-05-04	1	2020-04-06	1	1	1	0	1	0	0	NA	NA	0	0	0	1	0	0	0	1	0	NA	0.762	3	0.117647058823529	0.117647058823529	0.085344	0.1	0.1	0	1	0	1	1	0	0
Guatemala	2020-06-22	3	Constitution articles 138, 139 and 183f and Decree Number 7 (Ley de Orden Publico)	2020-03-06	NA	1	2020-04-05	1	1	2	0	0	0	0	NA	NA	0	0	0	2	1	1	1	1	1	NA	0.396	3	0.176470588235294	0.176470588235294	0.168835764705882	0.2	0.2	0	0	0	3	3	0	0
Guinea	2020-06-16	1	Constitution (2010), article 90; Loi organique No. L/1991/016 du 1991 relative à l'état d'urgence et a l'état de siège	2020-03-27	NA	1	2020-04-27	1	1	2	1	0	0	0	NA	NA	0	0	0	0	0	0	0	2	1	NA	0.166	3	0.0588235294117647	0.0588235294117647	0.0325750588235294	0.05	0.05	0	0	0	0	0	0	1
Haiti	2020-06-11	2	'ARRETE DU 19 MARS 2020 DECLARANT L'ETAT D'URGENCE SANITAIRE SUR TOUTE L'ETENDUE DU TERRITOIRE''	2020-03-19	NA	1	2020-04-19	1	0	5	0	0	0	0	NA	NA	0	0	0	0	1	1	0	0	0	NA	0.239	2	0.352941176470588	0.352941176470588	0.256770352941176	0.3	0.3	0	0	0	3	3	3	0
Honduras	2020-06-23	2	Constitution article 187	2020-03-16	NA	1	2020-03-23	1	1	2	2	0	0	2	2020-03-16	2020-03-21	1	1	1	1	0	0	0	2	1	The president tested positive for covid-19	0.195	3	0.235294117647059	0.235294117647059	0.147741176470588	0.2	0.2	0	0	0	3	3	0	1
Hungary	2020-06-17	1	Fundamental Law of Hungary (Article 53)	2020-03-11	2020-06-17	0	NA	1	1	3	0	0	0	2	2020-03-30	2020-06-17	0	0	0	2	1	0	0	0	1	postponed elections	0.402	2	0.352941176470588	0.352941176470588	0.339382588235294	0.3	0.3	1	0	0	3	3	2	0
India	2020-06-24	3	NA	NA	NA	NA	NA	NA	NA	4	NA	1	0	1	NA	NA	1	1	1	2	1	1	0	2	NA	NA	0.364	2	0.470588235294118	0.470588235294118	0.435772235294118	0.4	0.4	0	1	0	3	3	3	1
Indonesia	2020-06-17	2	NA	NA	NA	0	NA	NA	NA	2	NA	0	0	0	NA	NA	0	0	1	2	0	0	0	0	NA	NA	0.494	3	0.294117647058824	0.294117647058824	0.294075294117647	0.25	0.25	2	0	0	3	3	0	0
Iran	2020-06-20	5	NA	NA	NA	NA	NA	NA	NA	0	0	0	0	1	2020-04-08	NA	1	1	1	2	1	1	0	2	0	NA	0.144	0	0.235294117647059	0.235294117647059	0.116013176470588	0.2	0.2	0	0	0	3	3	0	1
Iraq	2020-06-20	5	NA	NA	NA	NA	NA	NA	NA	0	2	0	0	0	NA	NA	1	1	0	1	1	1	0	0	0	NA	0.24	2	0.176470588235294	0.176470588235294	0.128752941176471	0.15	0.15	0	0	0	3	3	0	0
Ireland	2020-06-20	4	Health (Preservation and Protection and other Emergency Measures in the Public Interest) Act 2020	2020-03-20	NA	1	2020-11-09	1	1	0	0	0	0	0	NA	NA	0	0	0	0	0	0	0	0	0	NA	0.799	3	0	0	0	0	0	0	0	0	0	0	0	0
Israel	2020-06-22	1	Article 39: State of Emergency	2020-03-19	NA	1	2020-03-26	0	0	0	0	0	0	0	NA	NA	0	0	0	0	0	0	0	0	1	NA	0.574	3	0	0	0	0	0	0	0	0	0	0	0	0
Italy	2020-06-15	1	Legislative Decree No. 1 of 2 January 2018	2020-01-31	NA	1	2020-07-31	0	0	0	3	0	0	0	NA	NA	0	0	0	1	0	0	0	1	1	NA	0.772	4	0.0588235294117647	0.0588235294117647	0.0414155294117647	0.05	0.05	0	0	0	1	1	0	0
Ivory Coast	2020-06-15	1	Constitution, articles 73, 101, 105. Law 59-231 of November 7, 1959 on the state of emergency.	2020-03-23	NA	0	NA	0	0	2	1	0	0	0	NA	NA	1	1	0	1	0	0	0	0	0	NA	0.375	2	0.294117647058824	0.294117647058824	0.275735294117647	0.25	0.25	2	0	0	3	3	0	0
Jamaica	2020-06-13	3	the Disaster Risk Management Act	2020-03-13	NA	0	NA	0	0	2	0	0	0	0	NA	NA	0	0	0	0	0	0	0	0	0	NA	0.69	4	0.117647058823529	0.117647058823529	0.100658823529412	0.1	0.1	2	0	0	0	0	0	0
Japan	2020-06-24	1	NA	NA	2020-05-25	1	NA	NA	NA	0	NA	0	0	0	NA	NA	0	0	0	0	0	0	0	0	NA	NA	0.736	3	0	0	0	0	0	0	0	0	0	0	0	0
Jordan	2020-06-20	1	Defence Law (based on Article 124 in the Constitution)	2020-03-17	NA	1	2020-04-01	0	0	3	1	0	0	1	2020-04-15	NA	1	1	1	0	1	1	0	0	1	NA	0.254	1	0.294117647058824	0.294117647058824	0.222922352941176	0.25	0.25	0	0	0	3	3	2	0
Kazakhstan	2020-06-10	1	Constitution (Article 44, point 16), ZAKON RESPUBLIKI KAZAKHSTAN O chrezvychaynom polozhenii (Articles 4,5,6)	2020-03-15	2020-05-11	1	2020-05-11	0	0	2	1	0	0	2	2020-03-15	2020-05-11	0	1	0	1	0	1	0	1	1	1) draft law on restricting freedom of assembly 2) detention of an activist	0.116	0	0.176470588235294	0.176470588235294	0.072384	0.15	0.15	0	0	0	3	3	0	0
Kenya	2020-06-08	2	The Public Health Act (Sections 35 and 36) - with provisions to deal with a pandemic, updated on April 3; The Public Order Act (State Curfew) Order 2020,- that has provisions with how people conduct themselves in the public sphere-, effected by Legal Notice No. 36 of the Kenya Gazette Notice of 26th March 2020. However, the initial measures were enacted by a Presidential Directive (March 15, 2020…	2020-03-15	NA	1	2020-04-15	1	0	2	1	0	0	1	2020-03-13	2020-04-13	0	1	0	1	1	1	0	3	0	NA	0.338	3	0.294117647058824	0.294117647058824	0.263242352941176	0.25	0.25	0	0	0	3	3	0	2
Kuwait	2020-06-05	5	NA	NA	NA	NA	NA	NA	NA	3	0	2	0	0	NA	NA	0	0	0	0	0	0	0	1	1	NA	0.295	3	0.294117647058824	0.294117647058824	0.244676470588235	0.25	0.25	0	3	0	0	0	2	0
Kyrgyzstan	2020-06-07	1	Constitution (Article 64, Chapter 9, Point 2), konstitutsionnyy Zakon Kyrgyzskoy Respubliki „O chrezvychaynom polozhenii“	2020-03-25	2020-05-10	1	2020-05-10	1	1	0	1	0	0	2	2020-03-25	NA	0	1	0	2	0	0	0	1	0	NA	0.315	2	0.176470588235294	0.176470588235294	0.152311764705882	0.15	0.15	0	0	0	3	3	0	0
Laos	2020-06-23	4	The Prime Minister's Order on reinforcement measures on cantainment, prevention and full response to the COVID-19 pandemic	2020-03-30	NA	1	2020-04-19	0	0	0	0	0	0	3	2020-03-30	NA	1	1	1	2	0	0	0	0	1	NA	0.095	0	0.176470588235294	0.176470588235294	0.0606882352941177	0.15	0.15	0	0	0	3	3	0	0
Lebanon	2020-06-20	1	Article 2 of 1983 National Defense Law	2020-03-16	NA	1	2020-06-28	0	0	2	0	0	0	0	NA	NA	0	0	0	0	0	0	0	2	1	NA	0.29	2	0.117647058823529	0.0588235294117647	0.0484470588235294	0.1	0.05	0	0	0	1	0	0	1
Lesotho	2020-06-22	1	Constitution (1993), section 23 (1); Emergency Powers Act of 1988; Disaster Management Act 2 of 1997	2020-03-18	2020-05-05	1	2020-05-05	1	0	3	0	0	0	1	2020-03-18	2020-05-05	0	0	0	0	0	0	0	0	1	NA	0.465	3	0.176470588235294	0.176470588235294	0.175605882352941	0.15	0.15	0	0	0	1	1	2	0
Liberia	2020-06-17	1	State of Emergency	2020-04-09	NA	1	2020-06-21	1	1	2	0	0	0	1	2020-04-01	2020-06-21	0	1	0	2	1	1	0	1	0	NA	0.426	3	0.176470588235294	0.176470588235294	0.172605176470588	0.15	0.15	0	0	0	3	3	0	0
Libya	2020-06-21	5	NA	2020-03-14	NA	NA	NA	0	0	0	2	0	0	0	NA	NA	0	0	0	0	0	0	0	0	0	NA	0.156	3	0	0	0	0	0	0	0	0	0	0	0	0
Lithuania	2020-06-17	1	Lietuvos Respublikos civilinės saugos įstatymo 9 straipsnio 11 punktu ir 26 straipsnio 1 dalies 2 punktu , nutarimu Nr. 1243 „Dėl Ekstremaliųjų situacijų skelbimo ir atšaukimo tvarkos aprašo patvirtinimo“	2020-02-26	NA	1	2020-08-26	0	0	2	0	0	0	0	NA	NA	0	0	0	0	0	0	0	0	1	NA	0.732	3	0	0	0	0	0	0	0	0	0	0	0	0
Madagascar	2020-06-16	2	Constitution, article 61; Law n ° 91-011 of July 18, 1991 relating to emergency situations; Law n ° 2011-002 of July 15, 2011 on the Public Health Code;	2020-03-21	NA	1	2020-04-05	0	0	2	1	0	0	3	2020-03-21	NA	1	1	1	2	0	1	2	1	1	NA	0.313	3	0.176470588235294	0.176470588235294	0.151786588235294	0.25	0.25	0	0	0	3	3	0	0
Malawi	2020-06-17	3	(State of Disaster): Disaster Preparedness and Relief Act	2020-03-20	2020-04-20	1	NA	0	0	3	0	0	0	0	NA	NA	0	0	0	0	0	0	0	0	NA	NA	0.424	3	0.117647058823529	0.117647058823529	0.114928941176471	0.1	0.1	0	0	0	0	0	2	0
Malaysia	2020-06-24	4	Movement Control Order	2020-03-18	NA	1	2020-03-31	0	0	3	2	0	0	0	NA	NA	1	1	0	0	1	1	1	0	1	NA	0.328	3	0.294117647058824	0.294117647058824	0.259312941176471	0.3	0.3	0	0	0	3	3	2	0
Mali	2020-06-15	1	Constitution, articles 49, 50, 72, 74, and law 2017 055 of November 6, 2017 on the state of emergency and state of siege.	2020-03-25	NA	0	NA	1	0	2	NA	0	0	0	NA	NA	0	1	0	0	0	0	0	0	NA	NA	0.309	2	0.294117647058824	0.294117647058824	0.251198823529412	0.25	0.25	2	0	0	3	3	0	0
Mauritania	2020-06-24	4	Constitution (1991), article 60 - enabling the Government to demand of the Parliament the authorization of taking by ordinance, for a limited period, the measures that are normally of the domain of the law.	2020-04-01	NA	0	NA	1	NA	2	1	0	0	0	NA	NA	0	0	0	0	0	0	0	1	NA	NA	0.161	3	0.117647058823529	0.117647058823529	0.0635665882352941	0.1	0.1	2	0	0	0	0	0	0
Mexico	2020-06-23	2	Reglamento Interior del Consejo de Salubridad General - Article 9	2020-03-30	2020-05-30	1	2020-04-30	0	0	3	3	0	0	0	NA	NA	0	0	0	1	1	0	2	2	0	There are several reports of essencial workers, especially medical workers, being attacked by the population	0.486	2	0.294117647058824	0.294117647058824	0.293887058823529	0.35	0.35	0	0	0	2	2	2	1
Moldova	2020-06-17	1	Constitution (Article 66 m),LEGE Nr. 212 din 24-06-2004 privind regimul stării de urgenţă, de asediu şi de război	2020-03-17	2020-05-15	1	2020-05-15	1	1	2	0	0	0	1	2020-03-24	2020-05-15	0	1	0	1	1	0	0	0	1	NA	0.445	3	0.176470588235294	0.176470588235294	0.174335294117647	0.15	0.15	0	0	0	3	3	0	0
Mongolia	2020-06-22	4	Law on Covid-19 Prevention	2020-04-29	NA	1	2020-12-31	1	1	0	0	0	0	1	2020-04-29	NA	1	1	0	0	0	0	1	0	0	NA	0.522	4	0.176470588235294	0.176470588235294	0.176128941176471	0.2	0.2	0	0	0	3	3	0	0
Morocco	2020-06-11	2	Constitution (2011), Article 81	2020-03-20	NA	1	2020-04-20	1	1	1	NA	0	0	2	2020-03-22	NA	0	0	0	2	1	1	0	1	1	NA	0.256	2	0.176470588235294	0.176470588235294	0.134445176470588	0.15	0.15	0	0	0	3	3	0	0
Mozambique	2020-06-15	1	Constitution Article 282	2020-04-01	NA	1	2020-04-30	1	1	2	0	0	0	0	NA	NA	0	0	0	0	0	0	0	1	0	The government approved a law (Lei 2/2020, de 6 de Abril) that pardons crimes punishable by up to one year in prison to prevent the spread of the new coronavirus in prisons (there are exceptions for violent crimes).	0.269	2	0.0588235294117647	0	0	0.05	0	0	0	0	1	0	0	0
Namibia	2020-06-18	1	State of Emergency	2020-03-17	NA	1	2020-09-17	1	1	3	NA	0	0	1	2020-04-17	2020-09-17	0	1	0	1	0	0	0	0	NA	NA	0.568	3	0.294117647058824	0.294117647058824	0.288677647058824	0.25	0.25	0	0	0	3	3	2	0
Nepal	2020-06-24	7	Infectious Disease Control Act 1964	2020-03-24	NA	1	NA	NA	NA	3	NA	0	0	0	NA	NA	0	1	0	0	0	1	0	1	NA	NA	0.464	3	0.294117647058824	0.294117647058824	0.292592941176471	0.25	0.25	0	0	0	3	3	2	0
Netherlands	2020-06-17	6	NA	NA	NA	NA	NA	NA	NA	0	1	0	0	0	NA	NA	0	0	0	0	0	0	0	0	0	NA	0.784	4	0	0	0	0	0	0	0	0	0	0	0	0
New Zealand	2020-06-20	1	Civil Defence Emergency Management Act 2002 (Section 66)	2020-03-25	2020-05-13	1	2020-04-01	0	0	0	0	0	0	0	NA	NA	0	0	0	0	0	0	0	0	1	NA	0.815	4	0	0	0	0	0	0	0	0	0	0	0	0
Nicaragua	2020-06-24	6	NA	NA	NA	NA	NA	NA	NA	0	0	0	0	0	NA	NA	1	1	0	2	1	0	3	0	0	NA	0.058	0	0.176470588235294	0.176470588235294	0.0385665882352941	0.3	0.3	0	0	0	3	3	0	0
Niger	2020-06-14	1	Constitution (2010), Articles 67, 68, 99, 105, 175; Law 98-024 of 1998, modified and updated by law 2015-07 of 2015 ( loi n° 98-024 du 11 août 1998, portant réglementation de l’état d’urgence, modifiée et complétée par la loi n° 2015-07 du 10 avril 2015) on the application of the provisions on emergency - extraordinary measures.	2020-03-27	NA	1	NA	1	1	2	1	0	0	0	NA	NA	1	1	0	1	1	1	0	1	0	NA	0.344	3	0.176470588235294	0.176470588235294	0.159292235294118	0.15	0.15	0	0	0	3	3	0	0
Nigeria	2020-06-24	4	Quarantine Act of 1926	2020-03-30	NA	1	2020-06-29	0	The Quarantine Act of 1926, which was adopted during the colonial period, does not require that the legislative approval of emergency response measures. Nevertheless, the legislature is current debating new legislation on emergency responses to disease.	2	2	0	0	1	NA	NA	1	1	1	2	1	1	0	3	1	NA	0.339	3	0.294117647058824	0.294117647058824	0.263622352941177	0.25	0.25	0	0	0	3	3	0	2
North Korea	2020-06-22	1	NA	NA	NA	NA	NA	NA	NA	0	NA	0	0	0	NA	NA	0	0	0	0	0	0	0	0	NA	NA	0.014	0	0.176470588235294	0	0	0.15	0	0	0	0	3	0	0	0
North Macedonia	2020-06-18	1	Constitution (Article 125)	2020-03-18	NA	1	2020-06-23	1	0	0	0	1	0	0	NA	NA	0	0	0	0	0	0	0	0	1	NA	0.432	3	0.0588235294117647	0.0588235294117647	0.0577355294117647	0.05	0.05	0	1	0	0	0	0	0
Norway	2020-06-20	4	The Corona Act (Koronaloven)	2020-03-27	2020-05-27	1	2020-04-27	1	1	0	0	0	0	0	NA	NA	0	0	0	0	0	0	0	0	0	NA	0.825	4	0	0	0	0	0	0	0	0	0	0	0	0
Oman	2020-06-22	4	Sultan Haitham Bin Tarik Royal orders	2020-03-10	NA	0	NA	0	0	3	2	3	0	3	2020-03-22	NA	1	1	1	0	0	0	1	0	1	NA	0.143	0	0.529411764705882	0.529411764705882	0.259519764705882	0.5	0.5	2	2	0	3	3	2	0
Pakistan	2020-06-16	6	NA	NA	2020-05-09	1	NA	NA	NA	0	2	1	1	0	NA	NA	0	0	0	0	0	0	0	1	1	NA	0.211	2	0.294117647058824	0.235294117647059	0.156686117647059	0.25	0.2	0	1	3	1	0	0	0
Panama	2020-06-05	4	Código Sanitario (Ley 66 de 10 de noviembre de 1940)	2020-03-25	2020-06-01	0	NA	0	0	2	1	3	0	0	NA	NA	0	0	0	0	0	0	0	0	0	Panama established a Alcohol Prohibition during the pandemic	0.592	3	0.176470588235294	0.176470588235294	0.170496	0.15	0.15	1	2	0	0	0	0	0
Papua New Guinea	2020-06-23	1	Part X: Emergency Provisions	2020-03-24	2020-06-16	1	2020-04-07	0	0	2	2	0	0	0	NA	NA	1	0	0	1	1	0	0	0	1	NA	0.373	3	0.117647058823529	0.117647058823529	0.110056941176471	0.1	0.1	0	0	0	2	2	0	0
Paraguay	2020-06-22	2	Constitution articles 68 and 238 and Law Nº 836 (Código Sanitario) Article 13	2020-03-16	NA	0	NA	0	0	2	0	0	0	0	NA	NA	0	0	0	0	0	0	0	1	1	Municipal elections postponed to 2020-11-29	0.427	3	0.117647058823529	0.117647058823529	0.115139294117647	0.1	0.1	2	0	0	0	0	0	0
Peru	2020-06-11	1	Article 137 of the Constitution	2020-03-16	NA	1	2020-03-31	0	0	2	1	3	0	0	NA	NA	0	0	0	0	0	0	0	1	1	NA	0.674	4	0.117647058823529	0.117647058823529	0.103399529411765	0.1	0.1	0	2	0	0	0	0	0
Philippines	2020-06-23	1	NA	NA	NA	1	NA	NA	NA	2	NA	1	1	1	NA	NA	0	1	1	2	0	0	0	2	NA	NA	0.286	3	0.470588235294118	0.470588235294118	0.384384	0.4	0.4	0	1	3	3	3	0	1
Poland	2020-06-19	4	Art. 46 ust. 2 i 4 ustawy z dnia 5 grudnia 2008 r. o zapobieganiu oraz zwalczaniu zakażeń i chorób zakaźnych u ludzi (Dz. U. z 2019 r. poz. 1239 i 1495 oraz z 2020 r. poz. 284, 322 i 374)	2020-03-20	NA	0	NA	0	0	1	0	0	0	0	NA	NA	0	0	1	0	0	1	0	0	1	Presidential elections postponed	0.5	2	0.294117647058824	0.294117647058824	0.294117647058824	0.25	0.25	2	0	0	3	3	0	0
Portugal	2020-06-16	1	Constitution articles 19, 134 and 138, Law n.º 44/86, Organic Law n.º 1/2011, Organic Law n.º 1/2012	2020-03-19	2020-05-02	1	2020-04-02	1	1	1	0	0	0	0	NA	NA	0	0	0	0	0	0	0	0	0	NA	0.817	4	0	0	0	0	0	0	0	0	0	0	0	0
Qatar	2020-06-23	5	NA	NA	NA	NA	NA	NA	NA	0	1	2	0	0	NA	NA	0	0	0	0	0	0	0	1	0	NA	0.086	1	0.294117647058824	0.176470588235294	0.0554851764705882	0.25	0.15	0	3	0	2	0	0	0
Republic of the Congo	2020-06-19	1	Constitution (2015), articles 93, 157.	2020-03-31	NA	1	2020-04-19	1	1	2	0	0	0	0	NA	NA	1	1	0	1	0	0	2	0	0	NA	0.099	0	0.176470588235294	0.176470588235294	0.062964	0.25	0.25	0	0	0	3	3	0	0
Romania	2020-06-19	1	Constitution (Article 93, paragraph 1, Article 100), ORDONANȚA DE URGENȚĂ nr. 1 din 21 ianuarie 1999	2020-03-16	2020-05-14	1	2020-05-14	1	1	2	0	0	0	1	2020-03-16	2020-05-14	0	0	0	1	0	0	0	1	1	NA	0.434	3	0.0588235294117647	0.0588235294117647	0.0577985882352941	0.05	0.05	0	0	0	1	1	0	0
Russia	2020-06-05	4	Constitution (Article 80)	2020-03-30	2020-05-14	1	2020-05-12	0	0	0	2	1	0	2	2020-03-31	NA	1	1	0	2	1	0	1	1	0	1) abuse of restrictions on freedom of assembly 2) new mass surveillance technology	0.099	0	0.235294117647059	0.235294117647059	0.083952	0.25	0.25	0	1	0	3	3	0	0
Rwanda	2020-06-23	5	NA	NA	NA	NA	NA	NA	NA	2	1	0	0	0	NA	NA	0	1	1	0	0	1	0	1	0	NA	0.154	2	0.176470588235294	0.176470588235294	0.0919651764705882	0.15	0.15	0	0	0	3	3	0	0
Saudi Arabia	2020-06-12	5	NA	NA	NA	NA	NA	NA	NA	5	2	2	0	0	NA	NA	0	0	0	0	0	0	0	0	0	NA	0.04	0	0.529411764705882	0.352941176470588	0.0542117647058824	0.45	0.3	0	3	0	3	0	3	0
Senegal	2020-06-14	1	Constitution (2001, rev.2016), Article 69 and Law n°1969/29 du 29 avril 1969, on the state of urgency and state of siege.	2020-03-23	NA	1	2020-04-23	1	1	2	0	0	0	0	NA	NA	0	0	0	0	0	1	0	1	0	NA	0.561	3	0.176470588235294	0.176470588235294	0.173844	0.15	0.15	0	0	0	3	3	0	0
Serbia	2020-06-17	1	Constitution (Article 200, paragraph 5)	2020-03-15	2020-05-06	1	2020-05-06	1	1	3	0	3	0	2	2020-03-28	2020-04-03	0	1	0	2	1	1	2	0	1	NA	0.254	0	0.411764705882353	0.411764705882353	0.312091294117647	0.45	0.45	0	2	0	3	3	2	0
Sierra Leone	2020-06-24	1	Constitution (Subsection 1 of Section 29 of the Constitution of Sierra Leone, 1991, Act No. 6 of 1991)	2020-03-24	2021-03-24	1	2021-03-24	1	1	3	0	0	0	0	NA	NA	0	1	0	1	0	1	0	0	0	NA	0.395	3	0.294117647058824	0.294117647058824	0.281147058823529	0.25	0.25	0	0	0	3	3	2	0
Singapore	2020-06-10	4	COVID 19 (Temporary Measures) Act 2020 > COVID-19 CONTROL ORDERS	2020-03-27	NA	1	2020-03-27	1	NA	0	0	0	0	0	NA	NA	0	0	0	0	0	0	0	0	0	NA	0.345	1	0.117647058823529	0	0	0.1	0	0	0	0	2	0	0	0
Slovakia	2020-06-22	1	227/2002 ÚSTAVNÝ ZÁKON z 11. apríla 2002 o bezpečnosti štátu v čase vojny, vojnového stavu, výnimočného stavu a núdzového stavu	2020-03-16	2020-06-13	1	2020-06-13	0	0	0	0	4	0	0	NA	NA	0	0	0	0	0	0	0	0	1	NA	0.717	4	0.176470588235294	0.176470588235294	0.143231294117647	0.15	0.15	0	3	0	0	0	0	0
Slovenia	2020-06-22	3	Contageous Diseases Act (Article 7)	2020-03-12	2020-05-31	1	2020-05-31	0	1	0	0	0	0	0	NA	NA	0	0	0	1	1	0	0	0	0	NA	0.714	3	0.117647058823529	0.117647058823529	0.096096	0.1	0.1	0	0	0	2	2	0	0
Somalia	2020-06-20	5	NA	NA	NA	0	NA	NA	NA	0	NA	0	0	0	NA	NA	1	1	0	2	1	1	0	2	NA	NA	0.102	2	0.352941176470588	0.352941176470588	0.129312	0.3	0.3	2	0	0	3	3	0	1
South Africa	2020-06-03	3	National state of disaster	2020-03-15	NA	1	2020-07-16	0	0	2	0	0	0	2	2020-04-29	2020-07-16	0	1	0	0	1	1	0	3	1	NA	0.575	3	0.294117647058824	0.294117647058824	0.2875	0.25	0.25	0	0	0	3	3	0	2
South Korea	2020-06-23	7	NA	NA	NA	1	NA	NA	NA	0	NA	0	0	0	NA	NA	0	0	0	0	0	0	0	0	NA	NA	0.78	4	0	0	0	0	0	0	0	0	0	0	0	0
South Sudan	2020-06-22	5	NA	2020-03-16	NA	NA	NA	0	0	0	0	0	0	0	NA	NA	0	0	0	0	0	0	0	0	NA	NA	0.064	0	0.176470588235294	0	0	0.15	0	0	0	0	3	0	0	0
Spain	2020-06-17	1	Ley Orgánica 4/1981, de 1 de junio, de los estados de alarma, excepción y sitio.	2020-03-14	NA	1	2020-03-29	1	1	2	2	0	0	0	NA	NA	0	0	0	1	0	0	0	1	1	NA	0.815	4	0.0588235294117647	0.0588235294117647	0.0354764705882353	0.05	0.05	0	0	0	1	1	0	0
Sri Lanka	2020-06-17	5	NA	NA	NA	1	NA	NA	NA	3	0	2	1	0	NA	NA	0	0	0	0	0	0	1	1	1	NA	0.469	3	0.470588235294118	0.470588235294118	0.468779294117647	0.45	0.45	0	3	3	0	0	2	0
Sudan	2020-06-22	2	NA	NA	NA	NA	NA	NA	NA	5	NA	0	0	0	NA	NA	0	0	0	0	0	0	0	0	1	NA	0.087	3	0.176470588235294	0.176470588235294	0.0560689411764706	0.15	0.15	0	0	0	0	0	3	0
Sweden	2020-06-20	4	Temporary authorisations in the Communicable Diseases Act due to the virus causing covid-19	2020-04-18	NA	1	2020-06-30	1	1	0	0	0	0	0	NA	NA	0	0	0	0	0	0	0	0	0	NA	0.829	4	0	0	0	0	0	0	0	0	0	0	0	0
Switzerland	2020-06-20	4	Ordinance on Measures to Combat the Coronavirus (COVID-19) (COVID-19 Ordinance 2)	2020-03-13	NA	1	2020-09-13	0	0	2	2	0	0	0	NA	NA	0	0	0	0	0	0	0	0	0	NA	0.827	4	0	0	0	0	0	0	0	0	0	0	0	0
Syria	2020-06-05	5	NA	NA	NA	NA	NA	NA	NA	0	0	0	0	0	NA	NA	1	1	0	2	1	0	1	2	0	Spyware in citizens’ cell phones through a coronavirus prevention application, Iranian-backed fighters are quarantined near the frontlines in Idlib and Aleppo, supossedly in fear of the spread of the virus	0.043	0	0.235294117647059	0.235294117647059	0.0387303529411765	0.25	0.25	0	0	0	3	3	0	1
Taiwan	2020-06-10	2	Special Act for Prevention, Relief and Revitalization Measures for Severe Pneumonia with Novel Pathogens	2020-02-25	NA	1	2020-06-30	NA	NA	0	NA	0	0	1	NA	NA	0	0	0	0	0	0	0	0	0	NA	0.697	3	0.0588235294117647	0.0588235294117647	0.049692	0.05	0.05	0	0	0	1	1	0	0
Tajikistan	2020-06-09	4	Constitution (Article 69)	2020-06-05	NA	1	2020-12-31	0	0	0	0	0	0	0	NA	NA	0	0	0	1	1	1	1	0	0	NA	0.062	0	0.176470588235294	0.176470588235294	0.0410512941176471	0.2	0.2	0	0	0	3	3	0	0
Tanzania	2020-06-20	5	NA	NA	NA	NA	NA	NA	NA	0	NA	0	0	0	NA	NA	0	1	0	0	0	0	2	0	NA	NA	0.342	2	0.176470588235294	0.176470588235294	0.158848941176471	0.25	0.25	0	0	0	3	3	0	0
Thailand	2020-06-17	1	NA	NA	NA	1	NA	NA	NA	3	NA	0	0	2	NA	NA	0	0	1	1	0	0	0	0	NA	NA	0.152	1	0.294117647058824	0.294117647058824	0.151642352941176	0.25	0.25	0	0	0	3	3	2	0
The Gambia	2020-06-21	1	State of Public Emergency	2020-03-27	NA	1	2020-07-01	1	1	1	0	0	0	0	NA	NA	0	0	0	0	0	0	2	0	NA	NA	0.459	3	0	0	0	0.1	0.1	0	0	0	0	0	0	0
Togo	2020-06-14	1	Constitution art 86 and 94. Law No. 2020-005 of March 30, 2020	2020-04-02	NA	1	2020-07-02	1	1	1	0	0	0	0	NA	NA	0	0	0	0	0	0	0	2	1	NA	0.179	2	0.117647058823529	0.0588235294117647	0.0345785882352941	0.1	0.05	0	0	0	1	0	0	1
Tunisia	2020-06-04	4	NA	NA	NA	0	NA	0	NA	3	NA	0	0	0	NA	NA	0	0	0	0	0	0	0	0	1	NA	0.655	3	0.235294117647059	0.235294117647059	0.212682352941176	0.2	0.2	2	0	0	0	0	2	0
Turkey	2020-06-09	4	NA	NA	NA	NA	NA	NA	NA	3	0	0	0	0	NA	NA	1	1	0	2	1	1	0	1	0	NA	0.101	0	0.294117647058824	0.294117647058824	0.106822352941176	0.25	0.25	0	0	0	3	3	2	0
Turkmenistan	2020-06-09	6	NA	NA	NA	NA	NA	NA	NA	0	0	0	0	0	NA	NA	0	0	0	0	0	0	3	0	0	NA	0.053	0	0.176470588235294	0	0	0.3	0.15	0	0	0	3	0	0	0
Uganda	2020-06-14	4	Public Health Act of Uganda (Cap 281, 2000)	2020-03-13	NA	0	NA	0	0	2	0	1	0	0	NA	NA	0	1	0	1	0	1	0	3	1	NA	0.222	2	0.470588235294118	0.470588235294118	0.325112470588235	0.4	0.4	2	1	0	3	3	0	2
Ukraine	2020-06-23	3	KODEKS TSYVILʹNOHO ZAKHYSTU UKRAYINY	2020-03-25	2020-04-24	1	2020-04-24	0	0	0	1	0	0	0	NA	NA	0	1	1	1	0	1	0	0	1	NA	0.292	3	0.176470588235294	0.176470588235294	0.145931294117647	0.15	0.15	0	0	0	3	3	0	0
United Arab Emirates	2020-06-21	5	NA	NA	NA	NA	NA	NA	NA	0	NA	0	0	1	NA	NA	0	0	0	0	0	0	0	0	NA	NA	0.091	0	0.176470588235294	0.0588235294117647	0.0194632941176471	0.15	0.05	0	0	0	3	1	0	0
United Kingdom	2020-06-20	4	Public Health (Control of Disease) Act 1984	2020-03-26	NA	1	2020-09-26	1	1	0	1	0	0	0	NA	NA	0	0	0	1	0	0	0	0	0	NA	0.79	4	0.0588235294117647	0.0588235294117647	0.039035294117647	0.05	0.05	0	0	0	1	1	0	0
United States of America	2020-06-04	1	National Emergency Act	2020-03-13	NA	0	NA	0	0	0	3	0	0	0	NA	NA	0	0	0	1	1	0	2	0	0	NA	0.7	3	0.235294117647059	0.235294117647059	0.197647058823529	0.3	0.3	2	0	0	2	2	0	0
Uruguay	2020-06-11	2	Ley N° 9202 - Ley Organica de Salud Publica	2020-03-13	NA	0	NA	0	0	2	0	0	0	0	NA	NA	0	0	0	0	0	0	0	0	0	The government has temporarily reduced the salaries of politicians to use the money in policies against covid-19. Local elections were postponed from 2020-05-10 to 2020-10-04.	0.78	4	0.117647058823529	0.117647058823529	0.0807529411764706	0.1	0.1	2	0	0	0	0	0	0
Uzbekistan	2020-06-15	4	RASPORYAZHENIYE PREZIDENTA RESPUBLIKI UZBEKISTAN OB OBRAZOVANII SPETSIAL'NOY RESPUBLIKANSKOY KOMISSII PO PODGOTOVKE PROGRAMMY MER PO PREDUPREZHDENIYU ZAVOZA I RASPROSTRANENIYA NOVOGO TIPA KORONAVIRUSA V RESPUBLIKE UZBEKISTAN	2020-03-24	NA	1	2020-08-01	0	0	0	1	0	0	2	2020-03-24	NA	0	1	0	0	0	0	0	0	1	privacy violations	0.088	0	0.176470588235294	0.176470588235294	0.0566512941176471	0.15	0.15	0	0	0	3	3	0	0
Venezuela	2020-06-05	1	Article 338 of the Constitution	2020-03-13	NA	1	2020-04-12	1	0	3	1	0	0	0	NA	NA	0	1	0	2	1	1	0	0	1	Maduro and Guaidó reached an agreement to work together against the pandemic. // Doctors were harassed and detained for speaking about the poor conditions of the health system and about suspected cases not officially released.	0.086	0	0.294117647058824	0.294117647058824	0.0924752941176471	0.25	0.25	0	0	0	3	3	2	0
Vietnam	2020-06-17	5	NA	NA	NA	1	NA	NA	NA	0	NA	0	0	0	NA	NA	0	0	0	0	0	0	0	0	NA	NA	0.122	0	0.176470588235294	0	0	0.15	0	0	0	0	3	0	0	0
Yemen	2020-06-16	6	NA	NA	NA	NA	NA	NA	NA	0	2	0	0	0	NA	NA	0	0	0	1	0	0	0	0	NA	NA	0.042	0	0.176470588235294	0.0588235294117647	0.00946729411764706	0.15	0.05	0	0	0	3	1	0	0
Zambia	2020-06-23	4	NA	NA	NA	0	NA	NA	NA	4	NA	0	0	0	NA	NA	0	0	0	0	0	0	0	1	NA	NA	0.274	1	0.411764705882353	0.294117647058824	0.234028235294118	0.35	0.25	2	0	0	2	0	3	0
Zimbabwe	2020-06-23	3	NA	NA	NA	0	NA	NA	NA	2	NA	0	0	0	NA	NA	0	1	0	2	1	1	0	1	NA	Three opposition leaders were allegedly kidnapped and tortured by police for having attended a protest against the government's covid-19 response.	0.175	2	0.294117647058824	0.294117647058824	0.169852941176471	0.25	0.25	2	0	0	3	3	0	0
