# Supplementary material for: COVID-19 and shrinking civic spaces: patterns and consequences
Source: Z Friedens Konfliktforsch. 2020 Oct 2;9(2):363–74. doi: 10.1007/s42597-020-00038-w (PMC7530536; doi:10.1007/s42597-020-00038-w)
Supplement: Supplementary file 1 — The Electronic Supplementary Material contains the raw data files used in the article (i.e. “full_data_V3” – Varieties of Democracy, PanDem dataset, “icnl4” – ICNL COVID-19 Civic Freedom Tracker data, and “OxCGRT_latest” – Oxford Covid-19 Government Response Tracker dataset) along with the replication code (“replication code.do”) to create tables and figures. [file 42597_2020_38_MOESM1_ESM.zip › icnl4.xlsx]

## Sheet: icnl4
country_name	country_date	country_issue	country_type
Albania	2020-03-15	Assembly	order
Albania	2020-03-21	Militarization	practice
Algeria	2020-04-29	Disinformation, Expression	law
Algeria	2020-03-17	Assembly	order
Angola	2020-03-27	Assembly, Emergency, Movement	order
Argentina	2020-03-19	Assembly, Movement	order
Argentina	2020-03-19	Access to Information	order
Argentina	2020-03-12	Emergency	order
Argentina	2020-04-08	Disinformation, Surveillance, Expression, Privacy	practice
Armenia	2020-03-31	Surveillance, Privacy	law
Armenia	2020-03-16	Assembly, Emergency, Expression, Access to Information, Movement	order
Aruba	2020-03-31	Assembly, Movement	regulation
Australia	2020-04-03	Surveillance, Privacy	law
Australia	2020-08-02	Assembly, Emergency, Movement	order
Australia	2020-03-30	Assembly, Movement	order
Australia	2020-03-30	Assembly, Emergency	order
Australia	2020-03-18	Emergency	order
Australia	2020-03-16	Emergency	order
Australia	2020-03-15	Emergency	order
Australia	2020-03-02	Assembly	order
Australia	2020-01-29	Emergency	order
Australia	2020-08-04	Assembly, Movement, Militarization	practice
Austria	2020-03-16	Movement	law
Austria	2020-03-16	Movement	order
Austria	2020-03-10	Assembly	order
Azerbaijan	2020-03-17	Disinformation, Expression	law
Azerbaijan	2020-03-17	Movement	law
Azerbaijan	2020-04-02	Surveillance, Privacy, Movement	order
Azerbaijan	2020-03-29	Movement	order
Azerbaijan	2020-03-24	Assembly, Movement	order
Bahamas, The	2020-03-20	Assembly, Movement	order
Bahrain	2020-04-04	Surveillance, Privacy	practice
Bangladesh	2020-05-07	Discrimination, Movement	practice
Belarus	2020-04-09	Movement	order
Belgium	2020-03-12	Assembly, Emergency	order
Belize	2020-03-30	Emergency	order
Belize	2020-04-01	Assembly, Movement	regulation
Benin	2020-03-30	Assembly, Movement	order
Benin	2020-03-30	Movement	order
Benin	2020-03-17	Assembly	order
Bolivia	2020-03-26	Assembly, Disinformation, Expression, Movement	order
Bolivia	2020-03-25	Disinformation, Press Freedom, Expression, Access to Information	order
Bolivia	2020-03-17	Emergency, Movement	order
Bolivia	2020-03-16	Assembly, Movement	order
Bosnia and Herzegovina	2020-03-29	Movement	order
Bosnia and Herzegovina	2020-03-22	Assembly	order
Bosnia and Herzegovina	2020-03-21	Movement	order
Bosnia and Herzegovina	2020-03-20	Movement	order
Bosnia and Herzegovina	2020-03-19	Disinformation, Expression	order
Bosnia and Herzegovina	2020-03-17	Emergency	order
Bosnia and Herzegovina	2020-03-04	Emergency	order
Botswana	2020-03-31	Emergency	order
Botswana	2020-03-20	Assembly, Emergency	order
Botswana	2020-03-20	Assembly, Movement	order
Botswana	2020-04-09	Assembly	regulation
Botswana	2020-04-02	Assembly, Disinformation, Expression, Movement	regulation
Brazil	2020-03-23	Access to Information	order
Brazil	2020-03-20	Emergency	order
Brazil	2020-06-23	Access to Information	practice
Brazil	2020-03-28	Surveillance, Privacy	practice
Brunei	2020-05-13	Assembly	order
Bulgaria	2020-03-23	Emergency, Surveillance, Privacy, Movement	law
Bulgaria	2020-03-14	Movement	law
Bulgaria	2020-03-13	Emergency	law
Bulgaria	2020-03-20	Movement	order
Burkina Faso	2020-03-27	Emergency, Movement	law
Burkina Faso	2020-03-27	Assembly, Movement	order
Burkina Faso	2020-03-12	Assembly	order
Cambodia	2020-04-10	Association, Assembly, Emergency, Surveillance, Press Freedom, Expression, Privacy, Access to Information, Movement, Militarization	law
Cambodia	2020-04-16	Disinformation, Expression	practice
Cameroon	2020-03-18	Assembly, Movement	order
Canada	2020-03-27	Assembly, Emergency	order
Cape Verde	2020-04-01	Emergency, Movement	order
Chad	2020-03-26	Assembly, Emergency, Press Freedom, Expression, Privacy, Access to Information, Movement, Militarization	order
Chile	2020-03-18	Assembly, Emergency, Movement	order
China	2020-02-10	Disinformation, Expression	order
China	2020-01-23	Movement	policy
China	2020-03-01	Surveillance, Privacy	practice
Colombia	2020-03-28	Access to Information	order
Colombia	2020-03-22	Movement	order
Colombia	2020-03-12	Assembly, Press Freedom, Expression, Access to Information	order
Colombia	2020-03-12	Emergency	order
Comoros	2020-03-18	Assembly	order
Costa Rica	2020-03-16	Emergency	order
Cote d'Ivoire	2020-03-23	Assembly, Emergency, Movement	order
Croatia	2020-03-23	Movement	order
Croatia	2020-03-21	Assembly	order
Croatia	2020-03-19	Assembly	order
Cyprus	2020-03-30	Movement	order
Czech Republic	2020-03-15	Movement	order
Czech Republic	2020-03-12	Emergency, Movement	order
Democratic Republic of Congo	2020-03-31	Emergency, Movement	order
Denmark	2020-03-31	Assembly	law
Denmark	2020-03-12	Assembly	law
Denmark	2020-03-18	Assembly	order
Dominican Republic	2020-03-23	Access to Information	order
Dominican Republic	2020-03-20	Movement	order
Dominican Republic	2020-03-19	Emergency	order
Ecuador	2020-03-16	Association, Assembly, Emergency, Surveillance, Privacy	order
Egypt	2020-05-08	Assembly, Emergency, Militarization	law
Egypt	2020-04-28	Emergency, Movement, Militarization	order
Egypt	2020-04-07	Assembly	order
Egypt	2020-03-24	Assembly, Movement	order
Egypt	2020-07-06	Disinformation, Press Freedom, Expression, Access to Information	practice
Egypt	2020-04-03	Disinformation, Expression	practice
El Salvador	2020-03-15	Assembly, Movement	law
El Salvador	2020-03-14	Assembly, Emergency, Access to Information, Movement	order
Eritrea	2020-03-23	Assembly	order
Eritrea	2020-04-01	Movement	regulation
Estonia	2020-03-13	Emergency	order
Eswatini	2020-03-17	Assembly, Emergency	order
Eswatini	2020-03-27	Assembly	regulation
Ethiopia	2020-03-26	Assembly, Emergency, Movement	law
Ethiopia	2020-04-08	Emergency	order
Ethiopia	2020-03-20	Assembly	order
Ethiopia	2020-04-11	Assembly, Disinformation, Press Freedom, Expression, Privacy, Access to Information	regulation
Fiji	2020-03-28	Movement	order
Fiji	2020-03-21	Assembly	order
Finland	2020-03-16	Emergency	order
France	2020-03-22	Assembly, Emergency, Movement	law
Gabon	2020-03-16	Assembly	order
Gambia	2020-03-18	Emergency	order
Georgia	2020-03-21	Assembly, Emergency, Movement	order
Georgia	2020-03-23	Access to Information	regulation
Germany	2020-04-15	Assembly	order
Germany	2020-03-22	Assembly	order
Germany	2020-03-12	Assembly	order
Ghana	2020-03-21	Emergency	law
Ghana	2020-03-31	Movement	order
Ghana	2020-03-15	Assembly, Emergency	order
Greece	2020-03-22	Movement	order
Greenland	2020-04-01	Assembly	law
Greenland	2020-04-03	Assembly	order
Grenada	2020-04-06	Emergency, Surveillance, Privacy, Movement	regulation
Guatemala	2020-03-21	Assembly, Emergency, Movement	order
Guinea	2020-03-27	Assembly, Emergency, Movement	order
Guinea-Bissau	2020-04-02	Emergency	order
Haiti	2020-03-19	Emergency, Movement	order
Honduras	2020-03-15	Association, Assembly, Emergency, Movement	order
Honduras	2020-03-10	Emergency	order
Hong Kong	2020-03-29	Assembly	regulation
Hong Kong	2020-03-18	Surveillance, Privacy	practice
Hungary	2020-06-18	Emergency	law
Hungary	2020-06-17	Assembly, Emergency, Movement	law
Hungary	2020-03-30	Disinformation, Emergency, Press Freedom, Elections, Expression	law
Hungary	2020-03-11	Emergency	order
Iceland	2020-03-23	Assembly	order
India	2020-03-31	Surveillance, Privacy	law
India	2020-03-24	Disinformation, Press Freedom, Expression, Access to Information	order
India	2020-03-24	Assembly	order
India	2020-04-10	Association	regulation
India	2020-03-31	Assembly, Disinformation, Surveillance, Press Freedom, Expression, Privacy, Access to Information, Movement	regulation
India	2020-08-03	Disinformation, Press Freedom, Expression, Access to Information	practice
India	2020-07-19	Assembly, Expression	practice
India	2020-05-01	Surveillance, Privacy	practice
India	2020-04-08	Disinformation, Surveillance, Press Freedom, Expression, Privacy, Access to Information	practice
India	2020-03-24	Assembly	practice
India	2020-03-17	Surveillance, Privacy	practice
Indonesia	2020-03-31	Emergency	order
Indonesia	2020-04-03	Assembly, Movement, Militarization	regulation
Indonesia	2020-03-31	Assembly, Movement	regulation
Iran	2020-04-29	Disinformation, Press Freedom, Expression, Access to Information	practice
Iran	2020-03-03	Surveillance, Privacy	practice
Iran	2020-03-02	Press Freedom, Expression, Access to Information	practice
Iraq	2020-02-26	Assembly	order
Iraq	2020-05-21	Assembly, Press Freedom, Expression	practice
Iraq	2020-04-03	Press Freedom, Expression	practice
Ireland	2020-03-21	Assembly, Emergency, Movement	law
Israel	2020-07-01	Surveillance, Privacy	law
Israel	2020-03-21	Surveillance, Privacy	regulation
Italy	2020-05-16	Assembly, Movement	order
Italy	2020-04-26	Assembly, Movement	order
Italy	2020-03-09	Assembly, Surveillance, Privacy, Movement	order
Italy	2020-03-08	Assembly, Surveillance, Privacy, Movement	order
Italy	2020-01-31	Emergency	order
Jamaica	2020-06-15	Surveillance, Privacy, Movement	order
Jamaica	2020-03-13	Emergency	order
Japan	2020-04-07	Emergency	order
Jordan	2020-04-15	Privacy	order
Jordan	2020-03-26	Movement	order
Jordan	2020-03-21	Movement	order
Jordan	2020-03-17	Emergency, Expression, Movement	order
Jordan	2020-03-17	Press Freedom, Expression, Access to Information	order
Jordan	2020-05-13	Press Freedom, Expression, Access to Information	policy
Kazakhstan	2020-03-28	Assembly, Movement	order
Kazakhstan	2020-03-16	Assembly, Emergency, Movement, Militarization	order
Kenya	2020-03-27	Assembly, Movement	order
Kenya	2020-03-13	Assembly, Disinformation, Expression	order
Kenya	2020-04-17	Assembly, Movement	regulation
Kuwait	2020-03-18	Assembly	order
Kuwait	2020-04-19	Surveillance, Privacy	practice
Kuwait	2020-04-18	Surveillance, Privacy	practice
Kyrgyzstan	2020-03-22	Assembly, Emergency	law
Kyrgyzstan	2020-03-23	Elections	order
Latvia	2020-03-13	Emergency, Movement	order
Lebanon	2020-03-26	Movement, Militarization	order
Lebanon	2020-03-15	Assembly, Emergency, Movement	order
Lesotho	2020-03-18	Assembly, Disinformation, Emergency, Press Freedom, Expression, Access to Information, Movement	order
Liberia	2020-04-10	Assembly, Emergency, Movement, Militarization	order
Liberia	2020-03-21	Assembly, Emergency, Privacy	order
Libya	2020-04-17	Movement	order
Liechtenstein	2020-04-15	Surveillance, Privacy	practice
Lithuania	2020-02-26	Emergency	order
Luxembourg	2020-03-18	Emergency, Movement	order
Malawi	2020-03-20	Assembly, Emergency	order
Malawi	2020-04-08	Assembly, Movement, Militarization	regulation
Malaysia	2020-03-18	Assembly, Movement	order
Malaysia	2020-01-29	Disinformation, Expression	practice
Mali	2020-03-19	Assembly	order
Mauritania	2020-03-14	Assembly	order
Mauritius	2020-03-20	Privacy, Movement	order
Mexico	2020-03-24	Assembly	regulation
Mexico	2020-03-21	Surveillance, Privacy	practice
Moldova	2020-03-17	Assembly, Emergency, Press Freedom, Expression, Access to Information	law
Moldova	2020-03-17	Emergency	law
Moldova	2020-03-24	Press Freedom, Expression, Access to Information	order
Moldova	2020-03-13	Assembly	order
Moldova	2020-03-10	Assembly	order
Montenegro	2020-03-18	Assembly	order
Montenegro	2020-03-21	Surveillance, Privacy	policy
Morocco	2020-03-24	Assembly, Emergency, Movement	order
Morocco	2020-03-23	Disinformation, Emergency, Expression	order
Morocco	2020-03-22	Press Freedom, Expression, Access to Information	order
Mozambique	2020-03-30	Assembly, Emergency	order
Myanmar	2020-04-18	Movement	order
Myanmar	2020-04-16	Assembly	regulation
Namibia	2020-03-18	Emergency	order
Namibia	2020-03-28	Assembly, Movement	regulation
Nepal	2020-07-03	Press Freedom, Expression, Access to Information, Militarization	practice
Nepal	2020-04-16	Disinformation, Press Freedom, Expression	practice
Netherlands	2020-03-23	Assembly, Emergency	order
Netherlands	2020-04-02	Assembly, Emergency	regulation
New Zealand	2020-03-25	Assembly	order
New Zealand	2020-03-25	Emergency	order
Niger	2020-03-27	Emergency, Movement	order
Nigeria	2020-03-18	Assembly	law
Nigeria	2020-04-01	Movement	order
Nigeria	2020-03-30	Movement	order
Nigeria	2020-03-23	Assembly	order
Nigeria	2020-04-05	Surveillance, Privacy	practice
North Macedonia	2020-03-13	Assembly	law
North Macedonia	2020-05-03	Disinformation, Expression	order
North Macedonia	2020-03-21	Assembly, Movement	order
North Macedonia	2020-03-18	Emergency	order
Norway	2020-03-21	Emergency	law
Oman	2020-07-25	Assembly, Movement	order
Oman	2020-04-20	Assembly, Movement	order
Oman	2020-03-22	Assembly, Press Freedom, Expression, Access to Information	order
Oman	2020-04-06	Assembly, Surveillance, Privacy	practice
Pakistan	2020-03-23	Militarization	order
Pakistan	2020-03-22	Assembly, Movement	order
Palestine	2020-03-06	Assembly, Disinformation, Press Freedom, Expression, Access to Information, Movement, Militarization	order
Palestine	2020-03-05	Emergency	order
Panama	2020-03-17	Movement	order
Panama	2020-03-13	Emergency	order
Paraguay	2020-03-26	Emergency	law
Paraguay	2020-03-10	Assembly	regulation
Peru	2020-03-15	Assembly, Emergency, Movement	order
Philippines	2020-03-24	Disinformation, Expression	law
Philippines	2020-03-16	Emergency, Movement, Militarization	order
Philippines	2020-03-08	Emergency	order
Poland	2020-03-19	Surveillance, Privacy	practice
Portugal	2020-03-18	Assembly, Emergency, Movement	order
Qatar	2020-03-26	Privacy	order
Qatar	2020-05-26	Surveillance, Privacy	practice
Romania	2020-03-24	Assembly, Surveillance, Privacy, Movement, Militarization	order
Romania	2020-03-21	Assembly, Movement, Militarization	order
Romania	2020-03-18	Assembly, Movement, Militarization	order
Romania	2020-03-16	Assembly, Emergency, Privacy, Movement	order
Russia	2020-04-01	Elections	law
Russia	2020-04-01	Disinformation, Press Freedom, Expression, Access to Information, Movement	law
Russia	2020-03-23	Assembly	order
Rwanda	2020-03-21	Movement	order
Saint Lucia	2020-03-31	Movement	order
Samoa	2020-04-18	Assembly	order
Samoa	2020-03-21	Assembly, Emergency	order
San Marino	2020-03-14	Assembly, Movement	order
Senegal	2020-03-23	Assembly, Emergency, Movement	order
Senegal	2020-03-14	Assembly	order
Serbia	2020-03-28	Disinformation, Press Freedom, Expression, Access to Information	order
Serbia	2020-03-21	Assembly	order
Serbia	2020-03-18	Assembly, Movement	order
Serbia	2020-03-15	Emergency	order
Sierra Leone	2020-04-05	Movement	order
Sierra Leone	2020-03-25	Emergency, Militarization	order
Singapore	2020-06-02	Discrimination, Movement	law
Singapore	2020-04-07	Assembly, Movement	law
Singapore	2020-04-07	Assembly, Movement	regulation
Singapore	2020-06-16	Discrimination, Surveillance, Privacy, Movement	policy
Singapore	2020-05-09	Surveillance, Privacy	practice
Slovakia	2020-03-12	Emergency	order
Slovenia	2020-03-19	Assembly	regulation
Solomon Islands	2020-03-26	Association, Assembly, Disinformation, Press Freedom, Expression, Access to Information, Movement	regulation
South Africa	2020-03-18	Assembly, Disinformation, Press Freedom, Expression, Access to Information	order
South Africa	2020-03-15	Assembly, Emergency	order
South Africa	2020-04-29	Assembly, Surveillance, Privacy, Movement	regulation
South Africa	2020-03-26	Disinformation, Press Freedom, Expression, Access to Information	regulation
South Korea	2020-03-04	Movement	law
South Korea	2016-12-02	Assembly, Surveillance, Privacy	law
South Sudan	2020-03-25	Movement	order
Spain	2020-03-19	Emergency, Movement	order
Sri Lanka	2020-03-20	Movement	order
Sri Lanka	2020-04-01	Disinformation, Expression	practice
Sudan	2020-04-18	Movement	order
Sudan	2020-03-24	Assembly, Movement	order
Suriname	2020-06-03	Assembly, Movement	order
Suriname	2020-04-09	Emergency	order
Sweden	2020-03-12	Assembly	regulation
Switzerland	2020-03-13	Assembly	regulation
Switzerland	2020-02-28	Assembly	regulation
Syria	2020-05-07	Elections	order
Syria	2020-03-29	Movement	order
Taiwan	2020-03-18	Surveillance, Privacy	practice
Tanzania	2020-03-17	Assembly	order
Thailand	2020-03-25	Assembly, Disinformation, Press Freedom, Expression, Access to Information	order
Togo	2020-04-01	Emergency, Movement	order
Togo	2020-03-16	Assembly	order
Tonga	2020-03-20	Assembly, Emergency	order
Tunisia	2020-04-04		law
Tunisia	2020-03-13	Movement	order
Tunisia	2020-05-19	Surveillance, Privacy	practice
Tunisia	2020-04-28	Disinformation, Press Freedom, Expression	practice
Tunisia	2020-04-03	Surveillance, Privacy	practice
Turkey	2020-04-09	Association, Assembly	order
Turkey	2020-03-21	Movement	order
Turkey	2020-03-16	Association, Assembly	order
Turkey	2020-04-09	Surveillance, Privacy	practice
Turkey	2020-03-25	Disinformation, Expression	practice
Uganda	2020-04-01	Assembly, Movement	order
Uganda	2020-03-18	Assembly	order
Ukraine	2020-04-13	Privacy	law
Ukraine	2020-04-03	Assembly, Movement	order
Ukraine	2020-03-25	Emergency	order
United Arab Emirates	2020-04-18	Disinformation, Expression	order
United Arab Emirates	2020-03-24		order
United Arab Emirates	2020-03-28	Assembly, Movement	regulation
United Arab Emirates	2020-03-16	Disinformation, Expression	practice
United Kingdom	2020-03-26	Assembly, Emergency, Surveillance, Privacy, Movement	law
United States	2020-04-29	Emergency	order
United States	2020-04-07	Emergency, Movement	order
United States	2020-04-06	Disinformation, Press Freedom, Expression, Access to Information	order
United States	2020-03-30	Movement	order
United States	2020-03-13	Emergency	order
United States	2020-04-01	Access to Information	policy
Uzbekistan	2020-03-26	Disinformation, Press Freedom, Expression, Access to Information	law
Uzbekistan	2020-04-01	Movement	order
Venezuela	2020-03-13	Assembly, Emergency	order
Vietnam	2020-04-01	Assembly, Movement	order
Vietnam	2020-04-15	Disinformation, Expression	practice
Yemen	2020-03-25	Press Freedom, Expression, Access to Information	order
Zambia	2020-03-13	Assembly, Privacy	regulation
Zimbabwe	2020-05-02	Assembly, Movement	order
Zimbabwe	2020-03-30	Assembly, Disinformation, Press Freedom, Expression, Access to Information, Movement	order
Zimbabwe	2020-03-17		order
Zimbabwe	2020-03-23	Assembly, Privacy	regulation
Zimbabwe	2020-03-23	Assembly, Militarization	regulation
