# Supplementary material for: COVID-19 and shrinking civic spaces: patterns and consequences
Source: Z Friedens Konfliktforsch. 2020 Oct 2;9(2):363–74. doi: 10.1007/s42597-020-00038-w (PMC7530536; doi:10.1007/s42597-020-00038-w)
Supplement: Supplementary file 1 — The Electronic Supplementary Material contains the raw data files used in the article (i.e. “full_data_V3” – Varieties of Democracy, PanDem dataset, “icnl4” – ICNL COVID-19 Civic Freedom Tracker data, and “OxCGRT_latest” – Oxford Covid-19 Government Response Tracker dataset) along with the replication code (“replication code.do”) to create tables and figures. [file 42597_2020_38_MOESM1_ESM.zip › OxCGRT_latest.csv]

CountryName	CountryCode	RegionName	RegionCode	Date	C1_School closing	C1_Flag	C2_Workplace closing	C2_Flag	C3_Cancel public events	C3_Flag	C4_Restrictions on gatherings	C4_Flag	C5_Close public transport	C5_Flag	C6_Stay at home requirements	C6_Flag	C7_Restrictions on internal movement	C7_Flag	C8_International travel controls	E1_Income support	E1_Flag	E2_Debt/contract relief	E3_Fiscal measures	E4_International support	H1_Public information campaigns	H1_Flag	H2_Testing policy	H3_Contact tracing	H4_Emergency investment in healthcare	H5_Investment in vaccines	M1_Wildcard	ConfirmedCases	ConfirmedDeaths	StringencyIndex	StringencyIndexForDisplay	StringencyLegacyIndex	StringencyLegacyIndexForDisplay	GovernmentResponseIndex	GovernmentResponseIndexForDisplay	ContainmentHealthIndex	ContainmentHealthIndexForDisplay	EconomicSupportIndex	EconomicSupportIndexForDisplay
Aruba	ABW			20200101	0.00		0.00		0.00		0.00		0.00		0.00		0.00		0.00	0.00		0.00	0.00	0.00	0.00		0.00	0.00	0.00	0.00				0.00	0.00	0.00	0.00	0.00	0.00	0.00	0.00	0.00	0.00
Aruba	ABW			20200102	0.00		0.00		0.00		0.00		0.00		0.00		0.00		0.00	0.00		0.00	0.00	0.00	0.00		0.00	0.00	0.00	0.00				0.00	0.00	0.00	0.00	0.00	0.00	0.00	0.00	0.00	0.00
Aruba	ABW			20200103	0.00		0.00		0.00		0.00		0.00		0.00		0.00		0.00	0.00		0.00	0.00	0.00	0.00		0.00	0.00	0.00	0.00				0.00	0.00	0.00	0.00	0.00	0.00	0.00	0.00	0.00	0.00
Aruba	ABW			20200104	0.00		0.00		0.00		0.00		0.00		0.00		0.00		0.00	0.00		0.00	0.00	0.00	0.00		0.00	0.00	0.00	0.00				0.00	0.00	0.00	0.00	0.00	0.00	0.00	0.00	0.00	0.00
Aruba	ABW			20200105	0.00		0.00		0.00		0.00		0.00		0.00		0.00		0.00	0.00		0.00	0.00	0.00	0.00		0.00	0.00	0.00	0.00				0.00	0.00	0.00	0.00	0.00	0.00	0.00	0.00	0.00	0.00
Aruba	ABW			20200106	0.00		0.00		0.00		0.00		0.00		0.00		0.00		0.00	0.00		0.00	0.00	0.00	0.00		0.00	0.00	0.00	0.00				0.00	0.00	0.00	0.00	0.00	0.00	0.00	0.00	0.00	0.00
Aruba	ABW			20200107	0.00		0.00		0.00		0.00		0.00		0.00		0.00		0.00	0.00		0.00	0.00	0.00	0.00		0.00	0.00	0.00	0.00				0.00	0.00	0.00	0.00	0.00	0.00	0.00	0.00	0.00	0.00
Aruba	ABW			20200108	0.00		0.00		0.00		0.00		0.00		0.00		0.00		0.00	0.00		0.00	0.00	0.00	0.00		0.00	0.00	0.00	0.00				0.00	0.00	0.00	0.00	0.00	0.00	0.00	0.00	0.00	0.00
Aruba	ABW			20200109	0.00		0.00		0.00		0.00		0.00		0.00		0.00		0.00	0.00		0.00	0.00	0.00	0.00		0.00	0.00	0.00	0.00				0.00	0.00	0.00	0.00	0.00	0.00	0.00	0.00	0.00	0.00
Aruba	ABW			20200110	0.00		0.00		0.00		0.00		0.00		0.00		0.00		0.00	0.00		0.00	0.00	0.00	0.00		0.00	0.00	0.00	0.00				0.00	0.00	0.00	0.00	0.00	0.00	0.00	0.00	0.00	0.00
Aruba	ABW			20200111	0.00		0.00		0.00		0.00		0.00		0.00		0.00		0.00	0.00		0.00	0.00	0.00	0.00		0.00	0.00	0.00	0.00				0.00	0.00	0.00	0.00	0.00	0.00	0.00	0.00	0.00	0.00
Aruba	ABW			20200112	0.00		0.00		0.00		0.00		0.00		0.00		0.00		0.00	0.00		0.00	0.00	0.00	0.00		0.00	0.00	0.00	0.00				0.00	0.00	0.00	0.00	0.00	0.00	0.00	0.00	0.00	0.00
Aruba	ABW			20200113	0.00		0.00		0.00		0.00		0.00		0.00		0.00		0.00	0.00		0.00	0.00	0.00	0.00		0.00	0.00	0.00	0.00				0.00	0.00	0.00	0.00	0.00	0.00	0.00	0.00	0.00	0.00
Aruba	ABW			20200114	0.00		0.00		0.00		0.00		0.00		0.00		0.00		0.00	0.00		0.00	0.00	0.00	0.00		0.00	0.00	0.00	0.00				0.00	0.00	0.00	0.00	0.00	0.00	0.00	0.00	0.00	0.00
Aruba	ABW			20200115	0.00		0.00		0.00		0.00		0.00		0.00		0.00		0.00	0.00		0.00	0.00	0.00	0.00		0.00	0.00	0.00	0.00				0.00	0.00	0.00	0.00	0.00	0.00	0.00	0.00	0.00	0.00
Aruba	ABW			20200116	0.00		0.00		0.00		0.00		0.00		0.00		0.00		0.00	0.00		0.00	0.00	0.00	0.00		0.00	0.00	0.00	0.00				0.00	0.00	0.00	0.00	0.00	0.00	0.00	0.00	0.00	0.00
Aruba	ABW			20200117	0.00		0.00		0.00		0.00		0.00		0.00		0.00		0.00	0.00		0.00	0.00	0.00	0.00		0.00	0.00	0.00	0.00				0.00	0.00	0.00	0.00	0.00	0.00	0.00	0.00	0.00	0.00
Aruba	ABW			20200118	0.00		0.00		0.00		0.00		0.00		0.00		0.00		0.00	0.00		0.00	0.00	0.00	0.00		0.00	0.00	0.00	0.00				0.00	0.00	0.00	0.00	0.00	0.00	0.00	0.00	0.00	0.00
Aruba	ABW			20200119	0.00		0.00		0.00		0.00		0.00		0.00		0.00		0.00	0.00		0.00	0.00	0.00	0.00		0.00	0.00	0.00	0.00				0.00	0.00	0.00	0.00	0.00	0.00	0.00	0.00	0.00	0.00
Aruba	ABW			20200120	0.00		0.00		0.00		0.00		0.00		0.00		0.00		0.00	0.00		0.00	0.00	0.00	0.00		0.00	0.00	0.00	0.00				0.00	0.00	0.00	0.00	0.00	0.00	0.00	0.00	0.00	0.00
Aruba	ABW			20200121	0.00		0.00		0.00		0.00		0.00		0.00		0.00		0.00	0.00		0.00	0.00	0.00	0.00		0.00	0.00	0.00	0.00				0.00	0.00	0.00	0.00	0.00	0.00	0.00	0.00	0.00	0.00
Aruba	ABW			20200122	0.00		0.00		0.00		0.00		0.00		0.00		0.00		0.00	0.00		0.00	0.00	0.00	0.00		0.00	0.00	0.00	0.00				0.00	0.00	0.00	0.00	0.00	0.00	0.00	0.00	0.00	0.00
Aruba	ABW			20200123	0.00		0.00		0.00		0.00		0.00		0.00		0.00		0.00	0.00		0.00	0.00	0.00	0.00		0.00	0.00	0.00	0.00				0.00	0.00	0.00	0.00	0.00	0.00	0.00	0.00	0.00	0.00
Aruba	ABW			20200124	0.00		0.00		0.00		0.00		0.00		0.00		0.00		0.00	0.00		0.00	0.00	0.00	0.00		0.00	0.00	0.00	0.00				0.00	0.00	0.00	0.00	0.00	0.00	0.00	0.00	0.00	0.00
Aruba	ABW			20200125	0.00		0.00		0.00		0.00		0.00		0.00		0.00		0.00	0.00		0.00	0.00	0.00	0.00		0.00	0.00	0.00	0.00				0.00	0.00	0.00	0.00	0.00	0.00	0.00	0.00	0.00	0.00
Aruba	ABW			20200126	0.00		0.00		0.00		0.00		0.00		0.00		0.00		0.00	0.00		0.00	0.00	0.00	0.00		0.00	0.00	0.00	0.00				0.00	0.00	0.00	0.00	0.00	0.00	0.00	0.00	0.00	0.00
Aruba	ABW			20200127	0.00		0.00		0.00		0.00		0.00		0.00		0.00		0.00	0.00		0.00	0.00	0.00	0.00		0.00	0.00	0.00	0.00				0.00	0.00	0.00	0.00	0.00	0.00	0.00	0.00	0.00	0.00
Aruba	ABW			20200128	0.00		0.00		0.00		0.00		0.00		0.00		0.00		0.00	0.00		0.00	0.00	0.00	0.00		0.00	0.00	0.00	0.00				0.00	0.00	0.00	0.00	0.00	0.00	0.00	0.00	0.00	0.00
Aruba	ABW			20200129	0.00		0.00		0.00		0.00		0.00		0.00		0.00		0.00	0.00		0.00	0.00	0.00	0.00		0.00	0.00	0.00	0.00				0.00	0.00	0.00	0.00	0.00	0.00	0.00	0.00	0.00	0.00
Aruba	ABW			20200130	0.00		0.00		0.00		0.00		0.00		0.00		0.00		0.00	0.00		0.00	0.00	0.00	0.00		0.00	0.00	0.00	0.00				0.00	0.00	0.00	0.00	0.00	0.00	0.00	0.00	0.00	0.00
Aruba	ABW			20200131	0.00		0.00		0.00		0.00		0.00		0.00		0.00		0.00	0.00		0.00	0.00	0.00	0.00		0.00	0.00	0.00	0.00				0.00	0.00	0.00	0.00	0.00	0.00	0.00	0.00	0.00	0.00
Aruba	ABW			20200201	0.00		0.00		0.00		0.00		0.00		0.00		0.00		0.00	0.00		0.00	0.00	0.00	0.00		0.00	0.00	0.00	0.00				0.00	0.00	0.00	0.00	0.00	0.00	0.00	0.00	0.00	0.00
Aruba	ABW			20200202	0.00		0.00		0.00		0.00		0.00		0.00		0.00		0.00	0.00		0.00	0.00	0.00	0.00		0.00	0.00	0.00	0.00				0.00	0.00	0.00	0.00	0.00	0.00	0.00	0.00	0.00	0.00
Aruba	ABW			20200203	0.00		0.00		0.00		0.00		0.00		0.00		0.00		0.00	0.00		0.00	0.00	0.00	0.00		0.00	0.00	0.00	0.00				0.00	0.00	0.00	0.00	0.00	0.00	0.00	0.00	0.00	0.00
Aruba	ABW			20200204	0.00		0.00		0.00		0.00		0.00		0.00		0.00		0.00	0.00		0.00	0.00	0.00	0.00		0.00	0.00	0.00	0.00				0.00	0.00	0.00	0.00	0.00	0.00	0.00	0.00	0.00	0.00
Aruba	ABW			20200205	0.00		0.00		0.00		0.00		0.00		0.00		0.00		0.00	0.00		0.00	0.00	0.00	0.00		0.00	0.00	0.00	0.00				0.00	0.00	0.00	0.00	0.00	0.00	0.00	0.00	0.00	0.00
Aruba	ABW			20200206	0.00		0.00		0.00		0.00		0.00		0.00		0.00		0.00	0.00		0.00	0.00	0.00	0.00		0.00	0.00	0.00	0.00				0.00	0.00	0.00	0.00	0.00	0.00	0.00	0.00	0.00	0.00
Aruba	ABW			20200207	0.00		0.00		0.00		0.00		0.00		0.00		0.00		0.00	0.00		0.00	0.00	0.00	0.00		0.00	0.00	0.00	0.00				0.00	0.00	0.00	0.00	0.00	0.00	0.00	0.00	0.00	0.00
Aruba	ABW			20200208	0.00		0.00		0.00		0.00		0.00		0.00		0.00		0.00	0.00		0.00	0.00	0.00	0.00		0.00	0.00	0.00	0.00				0.00	0.00	0.00	0.00	0.00	0.00	0.00	0.00	0.00	0.00
Aruba	ABW			20200209	0.00		0.00		0.00		0.00		0.00		0.00		0.00		0.00	0.00		0.00	0.00	0.00	0.00		0.00	0.00	0.00	0.00				0.00	0.00	0.00	0.00	0.00	0.00	0.00	0.00	0.00	0.00
Aruba	ABW			20200210	0.00		0.00		0.00		0.00		0.00		0.00		0.00		0.00	0.00		0.00	0.00	0.00	0.00		0.00	0.00	0.00	0.00				0.00	0.00	0.00	0.00	0.00	0.00	0.00	0.00	0.00	0.00
Aruba	ABW			20200211	0.00		0.00		0.00		0.00		0.00		0.00		0.00		0.00	0.00		0.00	0.00	0.00	0.00		0.00	0.00	0.00	0.00				0.00	0.00	0.00	0.00	0.00	0.00	0.00	0.00	0.00	0.00
Aruba	ABW			20200212	0.00		0.00		0.00		0.00		0.00		0.00		0.00		0.00	0.00		0.00	0.00	0.00	0.00		0.00	0.00	0.00	0.00				0.00	0.00	0.00	0.00	0.00	0.00	0.00	0.00	0.00	0.00
Aruba	ABW			20200213	0.00		0.00		0.00		0.00		0.00		0.00		0.00		0.00	0.00		0.00	0.00	0.00	0.00		0.00	0.00	0.00	0.00				0.00	0.00	0.00	0.00	0.00	0.00	0.00	0.00	0.00	0.00
Aruba	ABW			20200214	0.00		0.00		0.00		0.00		0.00		0.00		0.00		0.00	0.00		0.00	0.00	0.00	0.00		0.00	0.00	0.00	0.00				0.00	0.00	0.00	0.00	0.00	0.00	0.00	0.00	0.00	0.00
Aruba	ABW			20200215	0.00		0.00		0.00		0.00		0.00		0.00		0.00		0.00	0.00		0.00	0.00	0.00	0.00		0.00	0.00	0.00	0.00				0.00	0.00	0.00	0.00	0.00	0.00	0.00	0.00	0.00	0.00
Aruba	ABW			20200216	0.00		0.00		0.00		0.00		0.00		0.00		0.00		0.00	0.00		0.00	0.00	0.00	0.00		0.00	0.00	0.00	0.00				0.00	0.00	0.00	0.00	0.00	0.00	0.00	0.00	0.00	0.00
Aruba	ABW			20200217	0.00		0.00		0.00		0.00		0.00		0.00		0.00		0.00	0.00		0.00	0.00	0.00	0.00		0.00	0.00	0.00	0.00				0.00	0.00	0.00	0.00	0.00	0.00	0.00	0.00	0.00	0.00
Aruba	ABW			20200218	0.00		0.00		0.00		0.00		0.00		0.00		0.00		0.00	0.00		0.00	0.00	0.00	0.00		0.00	0.00	0.00	0.00				0.00	0.00	0.00	0.00	0.00	0.00	0.00	0.00	0.00	0.00
Aruba	ABW			20200219	0.00		0.00		0.00		0.00		0.00		0.00		0.00		0.00	0.00		0.00	0.00	0.00	0.00		0.00	0.00	0.00	0.00				0.00	0.00	0.00	0.00	0.00	0.00	0.00	0.00	0.00	0.00
Aruba	ABW			20200220	0.00		0.00		0.00		0.00		0.00		0.00		0.00		0.00	0.00		0.00	0.00	0.00	0.00		0.00	0.00	0.00	0.00				0.00	0.00	0.00	0.00	0.00	0.00	0.00	0.00	0.00	0.00
Aruba	ABW			20200221	0.00		0.00		0.00		0.00		0.00		0.00		0.00		0.00	0.00		0.00	0.00	0.00	0.00		0.00	0.00	0.00	0.00				0.00	0.00	0.00	0.00	0.00	0.00	0.00	0.00	0.00	0.00
Aruba	ABW			20200222	0.00		0.00		0.00		0.00		0.00		0.00		0.00		0.00	0.00		0.00	0.00	0.00	0.00		0.00	0.00	0.00	0.00				0.00	0.00	0.00	0.00	0.00	0.00	0.00	0.00	0.00	0.00
Aruba	ABW			20200223	0.00		0.00		0.00		0.00		0.00		0.00		0.00		0.00	0.00		0.00	0.00	0.00	0.00		0.00	0.00	0.00	0.00				0.00	0.00	0.00	0.00	0.00	0.00	0.00	0.00	0.00	0.00
Aruba	ABW			20200224	0.00		0.00		0.00		0.00		0.00		0.00		0.00		0.00	0.00		0.00	0.00	0.00	0.00		0.00	0.00	0.00	0.00				0.00	0.00	0.00	0.00	0.00	0.00	0.00	0.00	0.00	0.00
Aruba	ABW			20200225	0.00		0.00		0.00		0.00		0.00		0.00		0.00		0.00	0.00		0.00	0.00	0.00	0.00		0.00	0.00	0.00	0.00				0.00	0.00	0.00	0.00	0.00	0.00	0.00	0.00	0.00	0.00
Aruba	ABW			20200226	0.00		0.00		0.00		0.00		0.00		0.00		0.00		0.00	0.00		0.00	0.00	0.00	0.00		0.00	0.00	0.00	0.00				0.00	0.00	0.00	0.00	0.00	0.00	0.00	0.00	0.00	0.00
Aruba	ABW			20200227	0.00		0.00		0.00		0.00		0.00		0.00		0.00		0.00	0.00		0.00	0.00	0.00	0.00		0.00	0.00	0.00	0.00				0.00	0.00	0.00	0.00	0.00	0.00	0.00	0.00	0.00	0.00
Aruba	ABW			20200228	0.00		0.00		0.00		0.00		0.00		0.00		0.00		0.00	0.00		0.00	0.00	0.00	0.00		0.00	0.00	0.00	0.00				0.00	0.00	0.00	0.00	0.00	0.00	0.00	0.00	0.00	0.00
Aruba	ABW			20200229	0.00		0.00		0.00		0.00		0.00		0.00		0.00		0.00	0.00		0.00	0.00	0.00	0.00		0.00	0.00	0.00	0.00				0.00	0.00	0.00	0.00	0.00	0.00	0.00	0.00	0.00	0.00
Aruba	ABW			20200301	0.00		0.00		0.00		0.00		0.00		0.00		0.00		0.00	0.00		0.00	0.00	0.00	0.00		0.00	0.00	0.00	0.00				0.00	0.00	0.00	0.00	0.00	0.00	0.00	0.00	0.00	0.00
Aruba	ABW			20200302	0.00		0.00		0.00		0.00		0.00		0.00		0.00		0.00	0.00		0.00	0.00	0.00	0.00		0.00	0.00	0.00	0.00				0.00	0.00	0.00	0.00	0.00	0.00	0.00	0.00	0.00	0.00
Aruba	ABW			20200303	0.00		0.00		0.00		0.00		0.00		0.00		0.00		0.00	0.00		0.00	0.00	0.00	0.00		0.00	0.00	0.00	0.00				0.00	0.00	0.00	0.00	0.00	0.00	0.00	0.00	0.00	0.00
Aruba	ABW			20200304	0.00		0.00		0.00		0.00		0.00		0.00		0.00		0.00	0.00		0.00	0.00	0.00	0.00		0.00	0.00	0.00	0.00				0.00	0.00	0.00	0.00	0.00	0.00	0.00	0.00	0.00	0.00
Aruba	ABW			20200305	0.00		0.00		0.00		0.00		0.00		0.00		0.00		0.00	0.00		0.00	0.00	0.00	0.00		0.00	0.00	0.00	0.00				0.00	0.00	0.00	0.00	0.00	0.00	0.00	0.00	0.00	0.00
Aruba	ABW			20200306	0.00		0.00		0.00		0.00		0.00		0.00		0.00		0.00	0.00		0.00	0.00	0.00	0.00		0.00	0.00	0.00	0.00				0.00	0.00	0.00	0.00	0.00	0.00	0.00	0.00	0.00	0.00
Aruba	ABW			20200307	0.00		0.00		0.00		0.00		0.00		0.00		0.00		0.00	0.00		0.00	0.00	0.00	0.00		0.00	0.00	0.00	0.00				0.00	0.00	0.00	0.00	0.00	0.00	0.00	0.00	0.00	0.00
Aruba	ABW			20200308	0.00		0.00		0.00		0.00		0.00		0.00		0.00		0.00	0.00		0.00	0.00	0.00	0.00		0.00	0.00	0.00	0.00				0.00	0.00	0.00	0.00	0.00	0.00	0.00	0.00	0.00	0.00
Aruba	ABW			20200309	0.00		0.00		0.00		0.00		0.00		0.00		0.00		0.00	0.00		0.00	0.00	0.00	0.00		0.00	0.00	0.00	0.00				0.00	0.00	0.00	0.00	0.00	0.00	0.00	0.00	0.00	0.00
Aruba	ABW			20200310	0.00		0.00		0.00		0.00		0.00		0.00		0.00		0.00	0.00		0.00	0.00	0.00	0.00		1.00	0.00	0.00	0.00				0.00	0.00	0.00	0.00	2.56	2.56	3.03	3.03	0.00	0.00
Aruba	ABW			20200311	0.00		0.00		0.00		0.00		0.00		0.00		0.00		0.00	0.00		0.00	0.00	0.00	0.00		1.00	0.00	0.00	0.00				0.00	0.00	0.00	0.00	2.56	2.56	3.03	3.03	0.00	0.00
Aruba	ABW			20200312	0.00		0.00		0.00		0.00		0.00		0.00		0.00		0.00	0.00		0.00	0.00	0.00	0.00		1.00	0.00	0.00	0.00				0.00	0.00	0.00	0.00	2.56	2.56	3.03	3.03	0.00	0.00
Aruba	ABW			20200313	0.00		0.00		0.00		0.00		0.00		0.00		0.00		0.00	0.00		0.00	0.00	0.00	0.00		1.00	0.00	0.00	0.00		2	0	0.00	0.00	0.00	0.00	2.56	2.56	3.03	3.03	0.00	0.00
Aruba	ABW			20200314	0.00		0.00		0.00		0.00		0.00		0.00		0.00		0.00	0.00		0.00	0.00	0.00	0.00		1.00	0.00	0.00	0.00				0.00	0.00	0.00	0.00	2.56	2.56	3.03	3.03	0.00	0.00
Aruba	ABW			20200315	0.00		0.00		0.00		0.00		0.00		0.00		0.00		0.00	0.00		0.00	0.00	0.00	0.00		1.00	0.00	0.00	0.00				0.00	0.00	0.00	0.00	2.56	2.56	3.03	3.03	0.00	0.00
Aruba	ABW			20200316	3.00	1	0.00		0.00		0.00		0.00		0.00		0.00		0.00	0.00		0.00	0.00	0.00	0.00		1.00	0.00	0.00	0.00				11.11	11.11	14.29	14.29	10.26	10.26	12.12	12.12	0.00	0.00
Aruba	ABW			20200317	3.00	1	0.00		0.00		0.00		0.00		0.00		0.00		4.00	0.00		0.00	0.00	0.00	0.00		1.00	0.00	0.00	0.00				22.22	22.22	28.57	28.57	17.95	17.95	21.21	21.21	0.00	0.00
Aruba	ABW			20200318	3.00	1	0.00		0.00		0.00		0.00		0.00		0.00		4.00	0.00		0.00	0.00	0.00	2.00	1	1.00	0.00	0.00	0.00				33.33	33.33	42.86	42.86	25.64	25.64	30.30	30.30	0.00	0.00
Aruba	ABW			20200319	3.00	1	0.00		0.00		0.00		0.00		0.00		0.00		4.00	0.00		0.00	0.00	0.00	2.00	1	1.00	1.00	0.00	0.00				33.33	33.33	42.86	42.86	29.49	29.49	34.85	34.85	0.00	0.00
Aruba	ABW			20200320	3.00	1	0.00		0.00		0.00		0.00		0.00		0.00		4.00	0.00		0.00	0.00	0.00	2.00	1	1.00	1.00	0.00	0.00		4	0	33.33	33.33	42.86	42.86	29.49	29.49	34.85	34.85	0.00	0.00
Aruba	ABW			20200321	3.00	1	2.00	1	0.00		0.00		0.00		1.00	1	0.00		4.00	0.00		0.00	0.00	0.00	2.00	1	1.00	1.00	0.00	0.00				44.44	44.44	60.71	60.71	37.18	37.18	43.94	43.94	0.00	0.00
Aruba	ABW			20200322	3.00	1	2.00	1	0.00		0.00		0.00		1.00	1	0.00		4.00	0.00		0.00	0.00	0.00	2.00	1	1.00	1.00	0.00	0.00				44.44	44.44	60.71	60.71	37.18	37.18	43.94	43.94	0.00	0.00
Aruba	ABW			20200323	3.00	1	2.00	1	0.00		0.00		0.00		1.00	1	0.00		4.00	0.00		0.00	0.00	0.00	2.00	1	1.00	1.00	0.00	0.00				44.44	44.44	60.71	60.71	37.18	37.18	43.94	43.94	0.00	0.00
Aruba	ABW			20200324	3.00	1	2.00	1	0.00		0.00		0.00		1.00	1	0.00		4.00	0.00		0.00	0.00	0.00	2.00	1	1.00	1.00	0.00	0.00		12	0	44.44	44.44	60.71	60.71	37.18	37.18	43.94	43.94	0.00	0.00
Aruba	ABW			20200325	3.00	1	2.00	1	0.00		0.00		0.00		1.00	1	0.00		4.00	0.00		0.00	0.00	0.00	2.00	1	1.00	1.00	0.00	0.00		17	0	44.44	44.44	60.71	60.71	37.18	37.18	43.94	43.94	0.00	0.00
Aruba	ABW			20200326	3.00	1	2.00	1	0.00		0.00		0.00		1.00	1	0.00		4.00	0.00		0.00	0.00	0.00	2.00	1	1.00	1.00	0.00	0.00		19	0	44.44	44.44	60.71	60.71	37.18	37.18	43.94	43.94	0.00	0.00
Aruba	ABW			20200327	3.00	1	2.00	1	0.00		0.00		0.00		1.00	1	0.00		4.00	0.00		0.00	0.00	0.00	2.00	1	1.00	1.00	0.00	0.00		28	0	44.44	44.44	60.71	60.71	37.18	37.18	43.94	43.94	0.00	0.00
Aruba	ABW			20200328	3.00	1	2.00	1	0.00		0.00		0.00		1.00	1	0.00		4.00	0.00		0.00	0.00	0.00	2.00	1	1.00	1.00	0.00	0.00		28	0	44.44	44.44	60.71	60.71	37.18	37.18	43.94	43.94	0.00	0.00
Aruba	ABW			20200329	3.00	1	3.00	1	2.00	1	4.00	1	0.00		2.00	1	2.00	1	4.00	0.00		0.00	0.00	0.00	2.00	1	1.00	1.00	0.00	0.00		28	0	85.19	85.19	85.71	85.71	65.38	65.38	77.27	77.27	0.00	0.00
Aruba	ABW			20200330	3.00	1	3.00	1	2.00	1	4.00	1	0.00		2.00	1	2.00	1	4.00	0.00		2.00	0.00	0.56	2.00	1	1.00	1.00	0.00	0.00		50	0	85.19	85.19	85.71	85.71	73.08	73.08	77.27	77.27	50.00	50.00
Aruba	ABW			20200331	3.00	1	3.00	1	2.00	1	4.00	1	0.00		2.00	1	2.00	1	4.00	0.00		2.00	0.00	0.00	2.00	1	1.00	1.00	0.00	0.00				85.19	85.19	85.71	85.71	73.08	73.08	77.27	77.27	50.00	50.00
Aruba	ABW			20200401	3.00	1	3.00	1	2.00	1	4.00	1	0.00		2.00	1	2.00	1	4.00	2.00	0	2.00	0.00	0.00	2.00	1	1.00	1.00	0.00	0.00		55	0	85.19	85.19	85.71	85.71	78.85	78.85	77.27	77.27	87.50	87.50
Aruba	ABW			20200402	3.00	1	3.00	1	2.00	1	4.00	1	0.00		2.00	1	2.00	1	4.00	2.00	0	2.00	0.00	0.00	2.00	1	1.00	1.00	0.00	0.00		55	0	85.19	85.19	85.71	85.71	78.85	78.85	77.27	77.27	87.50	87.50
Aruba	ABW			20200403	3.00	1	3.00	1	2.00	1	4.00	1	0.00		2.00	1	2.00	1	4.00	2.00	0	2.00	0.00	0.00	2.00	1	1.00	1.00	0.00	0.00		60	0	85.19	85.19	85.71	85.71	78.85	78.85	77.27	77.27	87.50	87.50
Aruba	ABW			20200404	3.00	1	3.00	1	2.00	1	4.00	1	0.00		2.00	1	2.00	1	4.00	2.00	0	2.00	0.00	0.00	2.00	1	1.00	1.00	0.00	0.00		62	0	85.19	85.19	85.71	85.71	78.85	78.85	77.27	77.27	87.50	87.50
Aruba	ABW			20200405	3.00	1	3.00	1	2.00	1	4.00	1	0.00		2.00	1	2.00	1	4.00	2.00	0	2.00	0.00	0.00	2.00	1	1.00	1.00	0.00	0.00		64	0	85.19	85.19	85.71	85.71	78.85	78.85	77.27	77.27	87.50	87.50
Aruba	ABW			20200406	3.00	1	3.00	1	2.00	1	4.00	1	0.00		2.00	1	2.00	1	4.00	2.00	0	2.00	0.00	0.00	2.00	1	1.00	1.00	0.00	0.00		64	0	85.19	85.19	85.71	85.71	78.85	78.85	77.27	77.27	87.50	87.50
Aruba	ABW			20200407	3.00	1	3.00	1	2.00	1	4.00	1	0.00		2.00	1	2.00	1	4.00	2.00	0	2.00	0.00	0.00	2.00	1	1.00	1.00	0.00	0.00		71	0	85.19	85.19	85.71	85.71	78.85	78.85	77.27	77.27	87.50	87.50
Aruba	ABW			20200408	3.00	1	3.00	1	2.00	1	4.00	1	0.00		2.00	1	2.00	1	4.00	2.00	0	2.00	0.00	0.00	2.00	1	1.00	1.00	0.00	0.00		74	0	85.19	85.19	85.71	85.71	78.85	78.85	77.27	77.27	87.50	87.50
Aruba	ABW			20200409	3.00	1	3.00	1	2.00	1	4.00	1	0.00		2.00	1	2.00	1	4.00	2.00	0	2.00	0.00	0.00	2.00	1	1.00	1.00	0.00	0.00		77	0	85.19	85.19	85.71	85.71	78.85	78.85	77.27	77.27	87.50	87.50
Aruba	ABW			20200410	3.00	1	3.00	1	2.00	1	4.00	1	0.00		3.00	1	2.00	1	4.00	2.00	0	2.00	0.00	0.00	2.00	1	1.00	1.00	0.00	0.00		82	0	88.89	88.89	85.71	85.71	81.41	81.41	80.30	80.30	87.50	87.50
Aruba	ABW			20200411	3.00	1	3.00	1	2.00	1	4.00	1	0.00		2.00	1	2.00	1	4.00	2.00	0	2.00	0.00	0.00	2.00	1	1.00	1.00	0.00	0.00		86	0	85.19	85.19	85.71	85.71	78.85	78.85	77.27	77.27	87.50	87.50
Aruba	ABW			20200412	3.00	1	3.00	1	2.00	1	4.00	1	0.00		3.00	1	2.00	1	4.00	2.00	0	2.00	0.00	0.00	2.00	1	1.00	1.00	0.00	0.00		92	0	88.89	88.89	85.71	85.71	81.41	81.41	80.30	80.30	87.50	87.50
Aruba	ABW			20200413	3.00	1	3.00	1	2.00	1	4.00	1	0.00		3.00	1	2.00	1	4.00	2.00	0	2.00	0.00	0.00	2.00	1	1.00	1.00	0.00	0.00		92	0	88.89	88.89	85.71	85.71	81.41	81.41	80.30	80.30	87.50	87.50
Aruba	ABW			20200414	3.00	1	3.00	1	2.00	1	4.00	1	0.00		2.00	1	2.00	1	4.00	2.00	0	2.00	0.00	0.00	2.00	1	1.00	1.00	0.00	0.00		92	0	85.19	85.19	85.71	85.71	78.85	78.85	77.27	77.27	87.50	87.50
Aruba	ABW			20200415	3.00	1	3.00	1	2.00	1	4.00	1	0.00		2.00	1	2.00	1	4.00	2.00	0	2.00	0.00	0.00	2.00	1	1.00	1.00	0.00	0.00		92	0	85.19	85.19	85.71	85.71	78.85	78.85	77.27	77.27	87.50	87.50
Aruba	ABW			20200416	3.00	1	3.00	1	2.00	1	4.00	1	0.00		2.00	1	2.00	1	4.00	2.00	0	2.00	0.00	0.00	2.00	1	1.00	1.00	0.00	0.00		93	1	85.19	85.19	85.71	85.71	78.85	78.85	77.27	77.27	87.50	87.50
Aruba	ABW			20200417	3.00	1	3.00	1	2.00	1	4.00	1	0.00		2.00	1	2.00	1	4.00	2.00	0	2.00	0.00	0.00	2.00	1	1.00	1.00	0.00	0.00		95	1	85.19	85.19	85.71	85.71	78.85	78.85	77.27	77.27	87.50	87.50
Aruba	ABW			20200418	3.00	1	3.00	1	2.00	1	4.00	1	0.00		2.00	1	2.00	1	4.00	2.00	0	2.00	0.00	0.00	2.00	1	1.00	1.00	0.00	0.00		96	2	85.19	85.19	85.71	85.71	78.85	78.85	77.27	77.27	87.50	87.50
Aruba	ABW			20200419	3.00	1	3.00	1	2.00	1	4.00	1	0.00		2.00	1	2.00	1	4.00	2.00	0	2.00	0.00	0.00	2.00	1	1.00	1.00	0.00	0.00		96	2	85.19	85.19	85.71	85.71	78.85	78.85	77.27	77.27	87.50	87.50
Aruba	ABW			20200420	3.00	1	3.00	1	2.00	1	4.00	1	0.00		2.00	1	2.00	1	4.00	2.00	0	2.00	0.00	0.00	2.00	1	1.00	1.00	0.00	0.00		97	2	85.19	85.19	85.71	85.71	78.85	78.85	77.27	77.27	87.50	87.50
Aruba	ABW			20200421	3.00	1	3.00	1	2.00	1	4.00	1	0.00		2.00	1	2.00	1	4.00	2.00	0	2.00	0.00	0.00	2.00	1	1.00	1.00	0.00	0.00		97	2	85.19	85.19	85.71	85.71	78.85	78.85	77.27	77.27	87.50	87.50
Aruba	ABW			20200422	3.00	1	3.00	1	2.00	1	4.00	1	0.00		2.00	1	2.00	1	4.00	2.00	0	2.00	0.00	0.00	2.00	1	1.00	1.00	0.00	0.00		97	2	85.19	85.19	85.71	85.71	78.85	78.85	77.27	77.27	87.50	87.50
Aruba	ABW			20200423	3.00	1	3.00	1	2.00	1	4.00	1	0.00		2.00	1	2.00	1	4.00	2.00	0	2.00	0.00	0.00	2.00	1	1.00	1.00	0.00	0.00		100	2	85.19	85.19	85.71	85.71	78.85	78.85	77.27	77.27	87.50	87.50
Aruba	ABW			20200424	3.00	1	3.00	1	2.00	1	4.00	1	0.00		2.00	1	2.00	1	4.00	2.00	0	2.00	0.00	0.00	2.00	1	1.00	1.00	0.00	0.00		100	2	85.19	85.19	85.71	85.71	78.85	78.85	77.27	77.27	87.50	87.50
Aruba	ABW			20200425	3.00	1	3.00	1	2.00	1	4.00	1	0.00		2.00	1	2.00	1	4.00	2.00	0	2.00	0.00	0.00	2.00	1	1.00	1.00	0.00	0.00		100	2	85.19	85.19	85.71	85.71	78.85	78.85	77.27	77.27	87.50	87.50
Aruba	ABW			20200426	3.00	1	3.00	1	2.00	1	4.00	1	0.00		2.00	1	2.00	1	4.00	2.00	0	2.00	0.00	0.00	2.00	1	1.00	1.00	0.00	0.00		100	2	85.19	85.19	85.71	85.71	78.85	78.85	77.27	77.27	87.50	87.50
Aruba	ABW			20200427	3.00	1	3.00	1	2.00	1	4.00	1	0.00		2.00	1	2.00	1	4.00	2.00	0	2.00	0.00	0.00	2.00	1	1.00	1.00	0.00	0.00		100	2	85.19	85.19	85.71	85.71	78.85	78.85	77.27	77.27	87.50	87.50
Aruba	ABW			20200428	3.00	1	3.00	1	2.00	1	4.00	1	0.00		2.00	1	2.00	1	4.00	2.00	0	2.00	0.00	0.00	2.00	1	1.00	1.00	0.00	0.00		100	2	85.19	85.19	85.71	85.71	78.85	78.85	77.27	77.27	87.50	87.50
Aruba	ABW			20200429	3.00	1	3.00	1	2.00	1	4.00	1	0.00		2.00	1	2.00	1	4.00	2.00	0	2.00	0.00	0.00	2.00	1	1.00	1.00	0.00	0.00		100	2	85.19	85.19	85.71	85.71	78.85	78.85	77.27	77.27	87.50	87.50
Aruba	ABW			20200430	3.00	1	3.00	1	2.00	1	4.00	1	0.00		2.00	1	2.00	1	4.00	2.00	0	2.00	0.00	0.00	2.00	1	1.00	1.00	0.00	0.00		100	2	85.19	85.19	85.71	85.71	78.85	78.85	77.27	77.27	87.50	87.50
Aruba	ABW			20200501	3.00	1	3.00	1	2.00	1	4.00	1	0.00		2.00	1	2.00	1	4.00	2.00	0	2.00	0.00	0.00	2.00	1	1.00	1.00	0.00	0.00		100	2	85.19	85.19	85.71	85.71	78.85	78.85	77.27	77.27	87.50	87.50
Aruba	ABW			20200502	3.00	1	3.00	1	2.00	1	4.00	1	0.00		2.00	1	2.00	1	4.00	2.00	0	2.00	0.00	0.00	2.00	1	1.00	1.00	0.00	0.00		100	2	85.19	85.19	85.71	85.71	78.85	78.85	77.27	77.27	87.50	87.50
Aruba	ABW			20200503	3.00	1	3.00	1	2.00	1	4.00	1	0.00		2.00	1	2.00	1	4.00	2.00	0	2.00	0.00	0.00	2.00	1	1.00	1.00	0.00	0.00		100	2	85.19	85.19	85.71	85.71	78.85	78.85	77.27	77.27	87.50	87.50
Aruba	ABW			20200504	3.00	1	2.00	1	2.00	1	4.00	1	0.00		2.00	1	2.00	1	4.00	2.00	0	2.00	0.00	0.00	2.00	1	1.00	1.00	0.00	0.00		100	2	81.48	81.48	82.14	82.14	76.28	76.28	74.24	74.24	87.50	87.50
Aruba	ABW			20200505	3.00	1	2.00	1	2.00	1	4.00	1	0.00		2.00	1	2.00	1	4.00	2.00	0	2.00	0.00	0.00	2.00	1	1.00	1.00	0.00	0.00		100	2	81.48	81.48	82.14	82.14	76.28	76.28	74.24	74.24	87.50	87.50
Aruba	ABW			20200506	3.00	1	2.00	1	2.00	1	4.00	1	0.00		2.00	1	2.00	1	4.00	2.00	0	2.00	0.00	0.00	2.00	1	1.00	1.00	0.00	0.00		100	2	81.48	81.48	82.14	82.14	76.28	76.28	74.24	74.24	87.50	87.50
Aruba	ABW			20200507	3.00	1	2.00	1	2.00	1	4.00	1	0.00		2.00	1	2.00	1	4.00	2.00	0	2.00	0.00	0.00	2.00	1	1.00	1.00	0.00	0.00		101	2	81.48	81.48	82.14	82.14	76.28	76.28	74.24	74.24	87.50	87.50
Aruba	ABW			20200508	3.00	1	2.00	1	2.00	1	4.00	1	0.00		2.00	1	2.00	1	4.00	2.00	0	2.00	0.00	0.00	2.00	1	1.00	1.00	0.00	0.00		101	3	81.48	81.48	82.14	82.14	76.28	76.28	74.24	74.24	87.50	87.50
Aruba	ABW			20200509	3.00	1	2.00	1	2.00	1	4.00	1	0.00		2.00	1	2.00	1	4.00	2.00	0	2.00	0.00	0.00	2.00	1	1.00	1.00	0.00	0.00		101	3	81.48	81.48	82.14	82.14	76.28	76.28	74.24	74.24	87.50	87.50
Aruba	ABW			20200510	3.00	1	2.00	1	2.00	1	4.00	1	0.00		2.00	1	2.00	1	4.00	2.00	0	2.00	0.00	0.00	2.00	1	1.00	1.00	0.00	0.00		101	3	81.48	81.48	82.14	82.14	76.28	76.28	74.24	74.24	87.50	87.50
Aruba	ABW			20200511	3.00	1	2.00	1	2.00	1	4.00	1	0.00		2.00	1	2.00	1	4.00	2.00	0	2.00	0.00	0.00	2.00	1	1.00	1.00	0.00	0.00		101	3	81.48	81.48	82.14	82.14	76.28	76.28	74.24	74.24	87.50	87.50
Aruba	ABW			20200512	3.00	1	2.00	1	2.00	1	4.00	1	0.00		2.00	1	2.00	1	4.00	2.00	0	2.00	0.00	0.00	2.00	1	1.00	1.00	0.00	0.00		101	3	81.48	81.48	82.14	82.14	76.28	76.28	74.24	74.24	87.50	87.50
Aruba	ABW			20200513	3.00	1	2.00	1	2.00	1	4.00	1	0.00		2.00	1	2.00	1	4.00	2.00	0	2.00	0.00	0.00	2.00	1	1.00	1.00	0.00	0.00		101	3	81.48	81.48	82.14	82.14	76.28	76.28	74.24	74.24	87.50	87.50
Aruba	ABW			20200514	3.00	1	2.00	1	2.00	1	4.00	1	0.00		2.00	1	2.00	1	4.00	2.00	0	2.00	0.00	0.00	2.00	1	1.00	1.00	0.00	0.00		101	3	81.48	81.48	82.14	82.14	76.28	76.28	74.24	74.24	87.50	87.50
Aruba	ABW			20200515	3.00	1	2.00	1	2.00	1	4.00	1	0.00		2.00	1	2.00	1	4.00	2.00	0	2.00	0.00	0.00	2.00	1	1.00	1.00	0.00	0.00		101	3	81.48	81.48	82.14	82.14	76.28	76.28	74.24	74.24	87.50	87.50
Aruba	ABW			20200516	3.00	1	2.00	1	2.00	1	4.00	1	0.00		2.00	1	2.00	1	4.00	2.00	0	2.00	0.00	0.00	2.00	1	1.00	1.00	0.00	0.00		101	3	81.48	81.48	82.14	82.14	76.28	76.28	74.24	74.24	87.50	87.50
Aruba	ABW			20200517	3.00	1	2.00	1	2.00	1	4.00	1	0.00		2.00	1	2.00	1	4.00	2.00	0	2.00	0.00	0.00	2.00	1	1.00	1.00	0.00	0.00		101	3	81.48	81.48	82.14	82.14	76.28	76.28	74.24	74.24	87.50	87.50
Aruba	ABW			20200518	0.00		2.00	1	0.00		0.00		0.00		2.00	1	2.00	1	4.00	2.00	0	2.00	0.00	0.00	2.00	1	1.00	1.00	0.00	0.00		101	3	48.15	48.15	53.57	53.57	53.21	53.21	46.97	46.97	87.50	87.50
Aruba	ABW			20200519	0.00		2.00	1	0.00		0.00		0.00		2.00	1	2.00	1	4.00	2.00	0	2.00	0.00	0.00	2.00	1	1.00	1.00	0.00	0.00		101	3	48.15	48.15	53.57	53.57	53.21	53.21	46.97	46.97	87.50	87.50
Aruba	ABW			20200520	0.00		2.00	1	0.00		0.00		0.00		2.00	1	2.00	1	4.00	2.00	0	2.00	0.00	0.00	2.00	1	1.00	1.00	0.00	0.00		101	3	48.15	48.15	53.57	53.57	53.21	53.21	46.97	46.97	87.50	87.50
Aruba	ABW			20200521	0.00		2.00	1	0.00		0.00		0.00		2.00	1	2.00	1	4.00	2.00	0	2.00	0.00	0.00	2.00	1	1.00	1.00	0.00	0.00		101	3	48.15	48.15	53.57	53.57	53.21	53.21	46.97	46.97	87.50	87.50
Aruba	ABW			20200522	0.00		2.00	1	0.00		0.00		0.00		2.00	1	2.00	1	4.00	2.00	0	2.00	0.00	0.00	2.00	1	1.00	1.00	0.00	0.00		101	3	48.15	48.15	53.57	53.57	53.21	53.21	46.97	46.97	87.50	87.50
Aruba	ABW			20200523	0.00		2.00	1	0.00		0.00		0.00		2.00	1	2.00	1	4.00	2.00	0	2.00	0.00	0.00	2.00	1	1.00	1.00	0.00	0.00		101	3	48.15	48.15	53.57	53.57	53.21	53.21	46.97	46.97	87.50	87.50
Aruba	ABW			20200524	0.00		2.00	1	0.00		0.00		0.00		2.00	1	2.00	1	4.00	2.00	0	2.00	0.00	0.00	2.00	1	1.00	1.00	0.00	0.00		101	3	48.15	48.15	53.57	53.57	53.21	53.21	46.97	46.97	87.50	87.50
Aruba	ABW			20200525	0.00		2.00	1	0.00		0.00		0.00		2.00	1	2.00	1	4.00	2.00	0	2.00	0.00	0.00	2.00	1	1.00	1.00	0.00	0.00		101	3	48.15	48.15	53.57	53.57	53.21	53.21	46.97	46.97	87.50	87.50
Aruba	ABW			20200526	0.00		2.00	1	0.00		0.00		0.00		2.00	1	2.00	1	4.00	2.00	0	2.00	0.00	0.00	2.00	1	1.00	1.00	0.00	0.00		101	3	48.15	48.15	53.57	53.57	53.21	53.21	46.97	46.97	87.50	87.50
Aruba	ABW			20200527	0.00		2.00	1	0.00		0.00		0.00		2.00	1	2.00	1	4.00	2.00	0	2.00	0.00	0.00	2.00	1	1.00	1.00	0.00	0.00		101	3	48.15	48.15	53.57	53.57	53.21	53.21	46.97	46.97	87.50	87.50
Aruba	ABW			20200528	0.00		2.00	1	0.00		0.00		0.00		1.00	1	2.00	1	4.00	2.00	0	2.00	0.00	0.00	2.00	1	1.00	1.00	0.00	0.00		101	3	44.44	44.44	53.57	53.57	50.64	50.64	43.94	43.94	87.50	87.50
Aruba	ABW			20200529	0.00		2.00	1	0.00		0.00		0.00		1.00	1	2.00	1	4.00	2.00	0	2.00	0.00	0.00	2.00	1	1.00	1.00	0.00	0.00		101	3	44.44	44.44	53.57	53.57	50.64	50.64	43.94	43.94	87.50	87.50
Aruba	ABW			20200530	0.00		2.00	1	0.00		0.00		0.00		1.00	1	2.00	1	4.00	2.00	0	2.00	0.00	0.00	2.00	1	1.00	1.00	0.00	0.00		101	3	44.44	44.44	53.57	53.57	50.64	50.64	43.94	43.94	87.50	87.50
Aruba	ABW			20200531	0.00		2.00	1	0.00		0.00		0.00		1.00	1	1.00	1	4.00	2.00	0	2.00	0.00	0.00	2.00	1	1.00	1.00	0.00	0.00		101	3	38.89	38.89	48.81	48.81	46.79	46.79	39.39	39.39	87.50	87.50
Aruba	ABW			20200601	0.00		2.00	1	0.00		0.00		0.00		1.00	1	1.00	1	4.00	2.00	0	2.00	0.00	0.00	2.00	1	1.00	1.00	0.00	0.00		101	3	38.89	38.89	48.81	48.81	46.79	46.79	39.39	39.39	87.50	87.50
Aruba	ABW			20200602	0.00		2.00	1	0.00		0.00		0.00		1.00	1	1.00	1	4.00	2.00	0	2.00	0.00	0.00	2.00	1	1.00	1.00	0.00	0.00		101	3	38.89	38.89	48.81	48.81	46.79	46.79	39.39	39.39	87.50	87.50
Aruba	ABW			20200603	0.00		2.00	1	0.00		0.00		0.00		1.00	1	1.00	1	4.00	2.00	0	2.00	0.00	0.00	2.00	1	1.00	1.00	0.00	0.00		101	3	38.89	38.89	48.81	48.81	46.79	46.79	39.39	39.39	87.50	87.50
Aruba	ABW			20200604	0.00		2.00	1	0.00		0.00		0.00		1.00	1	1.00	1	4.00	2.00	0	2.00	0.00	0.00	2.00	1	1.00	1.00	0.00	0.00		101	3	38.89	38.89	48.81	48.81	46.79	46.79	39.39	39.39	87.50	87.50
Aruba	ABW			20200605	0.00		2.00	1	0.00		0.00		0.00		1.00	1	1.00	1	4.00	2.00	0	2.00	0.00	0.00	2.00	1	1.00	1.00	0.00	0.00		101	3	38.89	38.89	48.81	48.81	46.79	46.79	39.39	39.39	87.50	87.50
Aruba	ABW			20200606	0.00		2.00	1	0.00		0.00		0.00		1.00	1	1.00	1	4.00	2.00	0	2.00	0.00	0.00	2.00	1	1.00	1.00	0.00	0.00		101	3	38.89	38.89	48.81	48.81	46.79	46.79	39.39	39.39	87.50	87.50
Aruba	ABW			20200607	0.00		2.00	1	0.00		0.00		0.00		1.00	1	1.00	1	4.00	2.00	0	2.00	0.00	0.00	2.00	1	1.00	1.00	0.00	0.00		101	3	38.89	38.89	48.81	48.81	46.79	46.79	39.39	39.39	87.50	87.50
Aruba	ABW			20200608	0.00		2.00	1	0.00		0.00		0.00		1.00	1	1.00	1	4.00	2.00	0	2.00	0.00	0.00	2.00	1	1.00	1.00	0.00	0.00		101	3	38.89	38.89	48.81	48.81	46.79	46.79	39.39	39.39	87.50	87.50
Aruba	ABW			20200609	0.00		2.00	1	0.00		0.00		0.00		1.00	1	1.00	1	4.00	2.00	0	2.00	0.00	0.00	2.00	1	1.00	1.00	0.00	0.00		101	3	38.89	38.89	48.81	48.81	46.79	46.79	39.39	39.39	87.50	87.50
Aruba	ABW			20200610	0.00		1.00	1	0.00		0.00		0.00		1.00	1	1.00	1	3.00	2.00	0	2.00	0.00	0.00	2.00	1	1.00	1.00	0.00	0.00		101	3	32.41	32.41	41.67	41.67	42.31	42.31	34.09	34.09	87.50	87.50
Aruba	ABW			20200611	0.00		1.00	1	0.00		0.00		0.00		1.00	1	1.00	1	3.00	2.00	0	2.00	0.00	0.00	2.00	1	1.00	1.00	0.00	0.00		101	3	32.41	32.41	41.67	41.67	42.31	42.31	34.09	34.09	87.50	87.50
Aruba	ABW			20200612	0.00		1.00	1	0.00		0.00		0.00		1.00	1	1.00	1	3.00	2.00	0	2.00	0.00	0.00	2.00	1	1.00	1.00	0.00	0.00		101	3	32.41	32.41	41.67	41.67	42.31	42.31	34.09	34.09	87.50	87.50
Aruba	ABW			20200613	0.00		1.00	1	0.00		0.00		0.00		1.00	1	1.00	1	3.00	2.00	0	2.00	0.00	0.00	2.00	1	1.00	1.00	0.00	0.00		101	3	32.41	32.41	41.67	41.67	42.31	42.31	34.09	34.09	87.50	87.50
Aruba	ABW			20200614	0.00		1.00	1	0.00		0.00		0.00		1.00	1	1.00	1	3.00	2.00	0	2.00	0.00	0.00	2.00	1	1.00	1.00	0.00	0.00		101	3	32.41	32.41	41.67	41.67	42.31	42.31	34.09	34.09	87.50	87.50
Aruba	ABW			20200615	0.00		1.00	1	0.00		0.00		0.00		1.00	1	1.00	1	3.00	2.00	0	2.00	0.00	0.00	2.00	1	1.00	1.00	0.00	0.00		101	3	32.41	32.41	41.67	41.67	42.31	42.31	34.09	34.09	87.50	87.50
Aruba	ABW			20200616	0.00		1.00	1	0.00		0.00		0.00		1.00	1	1.00	1	3.00	2.00	0	2.00	0.00	0.00	2.00	1	1.00	1.00	0.00	0.00		101	3	32.41	32.41	41.67	41.67	42.31	42.31	34.09	34.09	87.50	87.50
Aruba	ABW			20200617	0.00		1.00	1	0.00		0.00		0.00		1.00	1	1.00	1	3.00	2.00	0	2.00	0.00	0.00	2.00	1	1.00	1.00	0.00	0.00		101	3	32.41	32.41	41.67	41.67	42.31	42.31	34.09	34.09	87.50	87.50
Aruba	ABW			20200618	0.00		1.00	1	0.00		0.00		0.00		1.00	1	1.00	1	3.00	2.00	0	2.00	0.00	0.00	2.00	1	1.00	1.00	0.00	0.00		101	3	32.41	32.41	41.67	41.67	42.31	42.31	34.09	34.09	87.50	87.50
Aruba	ABW			20200619	0.00		1.00	1	0.00		0.00		0.00		1.00	1	1.00	1	3.00	2.00	0	2.00	0.00	0.00	2.00	1	1.00	1.00	0.00	0.00		101	3	32.41	32.41	41.67	41.67	42.31	42.31	34.09	34.09	87.50	87.50
Aruba	ABW			20200620	0.00		1.00	1	0.00		0.00		0.00		1.00	1	1.00	1	3.00	2.00	0	2.00	0.00	0.00	2.00	1	1.00	1.00	0.00	0.00		101	3	32.41	32.41	41.67	41.67	42.31	42.31	34.09	34.09	87.50	87.50
Aruba	ABW			20200621	0.00		1.00	1	0.00		0.00		0.00		1.00	1	1.00	1	3.00	2.00	0	2.00	0.00	0.00	2.00	1	1.00	1.00	0.00	0.00		101	3	32.41	32.41	41.67	41.67	42.31	42.31	34.09	34.09	87.50	87.50
Aruba	ABW			20200622	0.00		1.00	1	0.00		0.00		0.00		1.00	1	1.00	1	3.00	2.00	0	2.00	0.00	0.00	2.00	1	1.00	1.00	0.00	0.00		101	3	32.41	32.41	41.67	41.67	42.31	42.31	34.09	34.09	87.50	87.50
Aruba	ABW			20200623	0.00		1.00	1	0.00		0.00		0.00		1.00	1	1.00	1	3.00	2.00	0	2.00	0.00	0.00	2.00	1	1.00	1.00	0.00	0.00		101	3	32.41	32.41	41.67	41.67	42.31	42.31	34.09	34.09	87.50	87.50
Aruba	ABW			20200624	0.00		1.00	1	0.00		0.00		0.00		1.00	1	1.00	1	3.00	2.00	0	2.00	0.00	0.00	2.00	1	1.00	1.00	0.00	0.00		101	3	32.41	32.41	41.67	41.67	42.31	42.31	34.09	34.09	87.50	87.50
Aruba	ABW			20200625	0.00		1.00	1	0.00		0.00		0.00		1.00	1	1.00	1	3.00	2.00	0	2.00	0.00	0.00	2.00	1	2.00	1.00	0.00	0.00		101	3	32.41	32.41	41.67	41.67	44.87	44.87	37.12	37.12	87.50	87.50
Aruba	ABW			20200626	0.00		1.00	1	0.00		0.00		0.00		1.00	1	1.00	1	3.00	2.00	0	2.00	0.00	0.00	2.00	1	2.00	1.00	0.00	0.00		101	3	32.41	32.41	41.67	41.67	44.87	44.87	37.12	37.12	87.50	87.50
Aruba	ABW			20200627	0.00		1.00	1	0.00		0.00		0.00		1.00	1	1.00	1	3.00	2.00	0	2.00	0.00	0.00	2.00	1	2.00	1.00	0.00	0.00		101	3	32.41	32.41	41.67	41.67	44.87	44.87	37.12	37.12	87.50	87.50
Aruba	ABW			20200628	0.00		1.00	1	0.00		0.00		0.00		1.00	1	1.00	1	3.00	2.00	0	2.00	0.00	0.00	2.00	1	2.00	1.00	0.00	0.00		101	3	32.41	32.41	41.67	41.67	44.87	44.87	37.12	37.12	87.50	87.50
Aruba	ABW			20200629	0.00		1.00	1	0.00		0.00		0.00		1.00	1	1.00	1	3.00	2.00	0	2.00	0.00	0.00	2.00	1	2.00	1.00	0.00	0.00		101	3	32.41	32.41	41.67	41.67	44.87	44.87	37.12	37.12	87.50	87.50
Aruba	ABW			20200630	0.00		1.00	1	0.00		0.00		0.00		1.00	1	1.00	1	3.00	2.00	0	2.00	0.00	0.00	2.00	1	2.00	1.00	0.00	0.00		103	3	32.41	32.41	41.67	41.67	44.87	44.87	37.12	37.12	87.50	87.50
Aruba	ABW			20200701	0.00		1.00	1	0.00		0.00		0.00		1.00	1	1.00	1	3.00	2.00	0	2.00	0.00	0.00	2.00	1	2.00	1.00	0.00	0.00		103	3	32.41	32.41	41.67	41.67	44.87	44.87	37.12	37.12	87.50	87.50
Aruba	ABW			20200702	0.00		1.00	1	0.00		0.00		0.00		1.00	1	1.00	1	3.00	2.00	0	2.00	0.00	0.00	2.00	1	2.00	1.00	0.00	0.00		103	3	32.41	32.41	41.67	41.67	44.87	44.87	37.12	37.12	87.50	87.50
Aruba	ABW			20200703	0.00		1.00	1	0.00		0.00		0.00		1.00	1	1.00	1	3.00	2.00	0	2.00	0.00	0.00	2.00	1	2.00	1.00	0.00	0.00		104	3	32.41	32.41	41.67	41.67	44.87	44.87	37.12	37.12	87.50	87.50
Aruba	ABW			20200704	0.00		1.00	1	0.00		0.00		0.00		1.00	1	1.00	1	3.00	2.00	0	2.00	0.00	0.00	2.00	1	2.00	1.00	0.00	0.00		104	3	32.41	32.41	41.67	41.67	44.87	44.87	37.12	37.12	87.50	87.50
Aruba	ABW			20200705	0.00		1.00	1	0.00		0.00		0.00		1.00	1	1.00	1	3.00	2.00	0	2.00	0.00	0.00	2.00	1	2.00	1.00	0.00	0.00		105	3	32.41	32.41	41.67	41.67	44.87	44.87	37.12	37.12	87.50	87.50
Aruba	ABW			20200706	0.00		1.00	1	0.00		0.00		0.00		1.00	1	1.00	1	3.00	2.00	0	2.00	0.00	0.00	2.00	1	2.00	1.00	0.00	0.00		105	3	32.41	32.41	41.67	41.67	44.87	44.87	37.12	37.12	87.50	87.50
Aruba	ABW			20200707	0.00		1.00	1	0.00		0.00		0.00		1.00	1	1.00	1	3.00	2.00	0	2.00	0.00	0.00	2.00	1	2.00	1.00	0.00	0.00		105	3	32.41	32.41	41.67	41.67	44.87	44.87	37.12	37.12	87.50	87.50
Aruba	ABW			20200708	0.00		1.00	1	0.00		0.00		0.00		1.00	1	1.00	1	3.00	2.00	0	2.00	0.00	0.00	2.00	1	2.00	1.00	0.00	0.00		105	3	32.41	32.41	41.67	41.67	44.87	44.87	37.12	37.12	87.50	87.50
Aruba	ABW			20200709	0.00		1.00	1	0.00		0.00		0.00		1.00	1	1.00	1	3.00	2.00	0	2.00	0.00	0.00	2.00	1	2.00	1.00	0.00	0.00		105	3	32.41	32.41	41.67	41.67	44.87	44.87	37.12	37.12	87.50	87.50
Aruba	ABW			20200710	0.00		1.00	1	0.00		0.00		0.00		1.00	1	1.00	1	3.00	2.00	0	2.00	0.00	0.00	2.00	1	2.00	1.00	0.00	0.00		105	3	32.41	32.41	41.67	41.67	44.87	44.87	37.12	37.12	87.50	87.50
Aruba	ABW			20200711	0.00		1.00	1	0.00		0.00		0.00		1.00	1	1.00	1	3.00	2.00	0	2.00	0.00	0.00	2.00	1	2.00	1.00	0.00	0.00		105	3	32.41	32.41	41.67	41.67	44.87	44.87	37.12	37.12	87.50	87.50
Aruba	ABW			20200712	0.00		1.00	1	0.00		0.00		0.00		1.00	1	1.00	1	3.00	2.00	0	2.00	0.00	0.00	2.00	1	2.00	1.00	0.00	0.00		105	3	32.41	32.41	41.67	41.67	44.87	44.87	37.12	37.12	87.50	87.50
Aruba	ABW			20200713	0.00		1.00	1	0.00		0.00		0.00		1.00	1	1.00	1	3.00	2.00	0	2.00	0.00	0.00	2.00	1	2.00	1.00	0.00	0.00		105	3	32.41	32.41	41.67	41.67	44.87	44.87	37.12	37.12	87.50	87.50
Aruba	ABW			20200714	0.00		1.00	1	0.00		0.00		0.00		1.00	1	1.00	1	3.00	2.00	0	2.00	0.00	0.00	2.00	1	2.00	1.00	0.00	0.00		105	3	32.41	32.41	41.67	41.67	44.87	44.87	37.12	37.12	87.50	87.50
Aruba	ABW			20200715	0.00		1.00	1	0.00		0.00		0.00		1.00	1	1.00	1	3.00	2.00	0	2.00	0.00	0.00	2.00	1	2.00	1.00	0.00	0.00		106	3	32.41	32.41	41.67	41.67	44.87	44.87	37.12	37.12	87.50	87.50
Aruba	ABW			20200716	0.00		1.00	1	0.00		0.00		0.00		1.00	1	1.00	1	3.00	2.00	0	2.00	0.00	0.00	2.00	1	2.00	1.00	0.00	0.00		106	3	32.41	32.41	41.67	41.67	44.87	44.87	37.12	37.12	87.50	87.50
Aruba	ABW			20200717	0.00		1.00	1	0.00		0.00		0.00		1.00	1	1.00	1	3.00	2.00	0	2.00	0.00	0.00	2.00	1	2.00	1.00	0.00	0.00		108	3	32.41	32.41	41.67	41.67	44.87	44.87	37.12	37.12	87.50	87.50
Aruba	ABW			20200718	0.00		1.00	1	0.00		0.00		0.00		1.00	1	1.00	1	3.00	2.00	0	2.00	0.00	0.00	2.00	1	2.00	1.00	0.00	0.00		108	3	32.41	32.41	41.67	41.67	44.87	44.87	37.12	37.12	87.50	87.50
Aruba	ABW			20200719	0.00		1.00	1	0.00		0.00		0.00		1.00	1	1.00	1	3.00	2.00	0	2.00	0.00	0.00	2.00	1	2.00	1.00	0.00	0.00		108	3	32.41	32.41	41.67	41.67	44.87	44.87	37.12	37.12	87.50	87.50
Aruba	ABW			20200720	0.00		1.00	1	0.00		0.00		0.00		1.00	1	1.00	1	3.00	1.00	0	2.00	0.00	0.00	2.00	1	2.00	1.00	0.00	0.00		113	3	32.41	32.41	41.67	41.67	41.03	41.03	37.12	37.12	62.50	62.50
Aruba	ABW			20200721	0.00		1.00	1	0.00		0.00		0.00		1.00	1	1.00	1	3.00	1.00	0	2.00	0.00	0.00	2.00	1	2.00	1.00	0.00	0.00		115	3	32.41	32.41	41.67	41.67	41.03	41.03	37.12	37.12	62.50	62.50
Aruba	ABW			20200722	0.00		1.00	1	0.00		0.00		0.00		1.00	1	1.00	1	3.00	1.00	0	2.00	0.00	0.00	2.00	1	2.00	1.00	0.00	0.00		117	3	32.41	32.41	41.67	41.67	41.03	41.03	37.12	37.12	62.50	62.50
Aruba	ABW			20200723	0.00		1.00	1	0.00		0.00		0.00		1.00	1	1.00	1	3.00	1.00	0	2.00	0.00	0.00	2.00	1	2.00	1.00	0.00	0.00		117	3	32.41	32.41	41.67	41.67	41.03	41.03	37.12	37.12	62.50	62.50
Aruba	ABW			20200724	0.00		1.00	1	0.00		0.00		0.00		1.00	1	1.00	1	3.00	1.00	0	2.00	0.00	0.00	2.00	1	2.00	1.00	0.00	0.00		117	3	32.41	32.41	41.67	41.67	41.03	41.03	37.12	37.12	62.50	62.50
Aruba	ABW			20200725	0.00		1.00	1	0.00		0.00		0.00		1.00	1	1.00	1	3.00	1.00	0	2.00	0.00	0.00	2.00	1	2.00	1.00	0.00	0.00		118	3	32.41	32.41	41.67	41.67	41.03	41.03	37.12	37.12	62.50	62.50
Aruba	ABW			20200726	0.00		1.00	1	0.00		0.00		0.00		1.00	1	1.00	1	3.00	1.00	0	2.00	0.00	0.00	2.00	1	2.00	1.00	0.00	0.00		119	3	32.41	32.41	41.67	41.67	41.03	41.03	37.12	37.12	62.50	62.50
Aruba	ABW			20200727	0.00		1.00	1	0.00		0.00		0.00		1.00	1	1.00	1	3.00	1.00	0	2.00	0.00	0.00	2.00	1	2.00	1.00	0.00	0.00		119	3	32.41	32.41	41.67	41.67	41.03	41.03	37.12	37.12	62.50	62.50
Aruba	ABW			20200728	0.00		1.00	1	0.00		0.00		0.00		1.00	1	1.00	1	3.00	1.00	0	2.00	0.00	0.00	2.00	1	2.00	1.00	0.00	0.00		119	3	32.41	32.41	41.67	41.67	41.03	41.03	37.12	37.12	62.50	62.50
Aruba	ABW			20200729	0.00		1.00	1	0.00		0.00		0.00		1.00	1	1.00	1	3.00	1.00	0	2.00	0.00	0.00	2.00	1	2.00	1.00	0.00	0.00		119	3	32.41	32.41	41.67	41.67	41.03	41.03	37.12	37.12	62.50	62.50
Aruba	ABW			20200730	0.00		1.00	1	0.00		0.00		0.00		1.00	1	1.00	1	3.00	1.00	0	2.00	0.00	0.00	2.00	1	2.00	1.00	0.00	0.00		119	3	32.41	32.41	41.67	41.67	41.03	41.03	37.12	37.12	62.50	62.50
Aruba	ABW			20200731	0.00		1.00	1	0.00		0.00		0.00		1.00	1	1.00	1	3.00	1.00	0	2.00	0.00	0.00	2.00	1	2.00	1.00	0.00	0.00		120	3	32.41	32.41	41.67	41.67	41.03	41.03	37.12	37.12	62.50	62.50
Aruba	ABW			20200801	0.00		1.00	1	0.00		0.00		0.00		1.00	1	1.00	1	3.00	1.00	0	2.00	0.00	0.00	2.00	1	2.00	1.00	0.00	0.00		121	3	32.41	32.41	41.67	41.67	41.03	41.03	37.12	37.12	62.50	62.50
Aruba	ABW			20200802	0.00		1.00	1	0.00		0.00		0.00		1.00	1	1.00	1	3.00	1.00	0	2.00	0.00	0.00	2.00	1	2.00	1.00	0.00	0.00		121	3	32.41	32.41	41.67	41.67	41.03	41.03	37.12	37.12	62.50	62.50
Aruba	ABW			20200803	0.00		1.00	1	0.00		0.00		0.00		1.00	1	1.00	1	3.00	1.00	0	2.00	0.00	0.00	2.00	1	2.00	1.00	0.00	0.00		122	3	32.41	32.41	41.67	41.67	41.03	41.03	37.12	37.12	62.50	62.50
Aruba	ABW			20200804	0.00		1.00	1	0.00		4.00	1	0.00		1.00	1	1.00	1	3.00	1.00	0	2.00	0.00	0.00	2.00	1	2.00	1.00	0.00	0.00		124	3	43.52	43.52	55.95	55.95	48.72	48.72	46.21	46.21	62.50	62.50
Aruba	ABW			20200805	0.00		1.00	1	0.00		4.00	1	0.00		1.00	1	1.00	1	3.00	1.00	0	2.00	0.00	0.00	2.00	1	2.00	1.00	0.00	0.00		132	3	43.52	43.52	55.95	55.95	48.72	48.72	46.21	46.21	62.50	62.50
Aruba	ABW			20200806	0.00		1.00	1	0.00		4.00	1	0.00		1.00	1	1.00	1	3.00	1.00	0	2.00	0.00	0.00	2.00	1	2.00	1.00	0.00	0.00		171	3	43.52	43.52	55.95	55.95	48.72	48.72	46.21	46.21	62.50	62.50
Aruba	ABW			20200807	0.00		2.00	1	0.00		4.00	1	0.00		1.00	1	1.00	1	3.00	1.00	0	2.00	0.00	0.00	2.00	1	2.00	1.00	0.00	0.00		263	3	47.22	47.22	59.52	59.52	51.28	51.28	49.24	49.24	62.50	62.50
Aruba	ABW			20200808	0.00		2.00	1	0.00		4.00	1	0.00		1.00	1	1.00	1	3.00	1.00	0	2.00	0.00	0.00	2.00	1	2.00	1.00	0.00	0.00		396	3	47.22	47.22	59.52	59.52	51.28	51.28	49.24	49.24	62.50	62.50
Aruba	ABW			20200809	0.00		2.00	1	0.00		4.00	1	0.00		1.00	1	1.00	1	3.00	1.00	0	2.00	0.00	0.00	2.00	1	2.00	1.00	0.00	0.00		509	3	47.22	47.22	59.52	59.52	51.28	51.28	49.24	49.24	62.50	62.50
Aruba	ABW			20200810	0.00		2.00	1	0.00		4.00	1	0.00		1.00	1	1.00	1	3.00	1.00	0	2.00	0.00	0.00	2.00	1	2.00	1.00	0.00	0.00		563	3	47.22	47.22	59.52	59.52	51.28	51.28	49.24	49.24	62.50	62.50
Aruba	ABW			20200811	0.00		2.00	1	0.00		4.00	1	0.00		1.00	1	1.00	1	3.00	1.00	0	2.00	0.00	0.00	2.00	1	2.00	1.00	0.00	0.00		630	3	47.22	47.22	59.52	59.52	51.28	51.28	49.24	49.24	62.50	62.50
Aruba	ABW			20200812	0.00		2.00	1	0.00		4.00	1	0.00		1.00	1	1.00	1	3.00	1.00	0	2.00	0.00	0.00	2.00	1	2.00	1.00	0.00	0.00		717	3	47.22	47.22	59.52	59.52	51.28	51.28	49.24	49.24	62.50	62.50
Aruba	ABW			20200813	0.00		2.00	1	0.00		4.00	1	0.00		1.00	1	1.00	1	3.00	1.00	0	2.00	0.00	0.00	2.00	1	2.00	1.00	0.00	0.00		798	3	47.22	47.22	59.52	59.52	51.28	51.28	49.24	49.24	62.50	62.50
Aruba	ABW			20200814	0.00		2.00	1	0.00		4.00	1	0.00		1.00	1	1.00	1	3.00	1.00	0	2.00	0.00	0.00	2.00	1	2.00	1.00	0.00	0.00		894	4	47.22	47.22	59.52	59.52	51.28	51.28	49.24	49.24	62.50	62.50
Aruba	ABW			20200815	0.00		2.00	1	0.00		4.00	1	0.00		1.00	1	1.00	1	3.00	1.00	0	2.00	0.00	0.00	2.00	1	2.00	1.00	0.00	0.00		973	4	47.22	47.22	59.52	59.52	51.28	51.28	49.24	49.24	62.50	62.50
Aruba	ABW			20200816	0.00		2.00	1	0.00		4.00	1	0.00		1.00	1	1.00	1	3.00	1.00	0	2.00	0.00	0.00	2.00	1	2.00	1.00	0.00	0.00		1048	4	47.22	47.22	59.52	59.52	51.28	51.28	49.24	49.24	62.50	62.50
Aruba	ABW			20200817	0.00		2.00	1	0.00		4.00	1	0.00		1.00	1	1.00	1	3.00	1.00	0	2.00	0.00	0.00	2.00	1	2.00	1.00	0.00	0.00		1102	4	47.22	47.22	59.52	59.52	51.28	51.28	49.24	49.24	62.50	62.50
Aruba	ABW			20200818	3.00	1	2.00	1	0.00		4.00	1	0.00		1.00	1	1.00	1	3.00	1.00	0	2.00	0.00	0.00	2.00	1	2.00	1.00	0.00	0.00		1121	4	58.33	58.33	73.81	73.81	58.97	58.97	58.33	58.33	62.50	62.50
Aruba	ABW			20200819	3.00	1	2.00	1	0.00		4.00	1	0.00		1.00	1	1.00	1	3.00	1.00	0	2.00	0.00	0.00	2.00	1	2.00	1.00	0.00	0.00		1121	4	58.33	58.33	73.81	73.81	58.97	58.97	58.33	58.33	62.50	62.50
Aruba	ABW			20200820	3.00	1	2.00	1	0.00		4.00	1	0.00		1.00	1	1.00	1	3.00	1.00	0	2.00	0.00	0.00	2.00	1	2.00	1.00	0.00	0.00		1296	5	58.33	58.33	73.81	73.81	58.97	58.97	58.33	58.33	62.50	62.50
Aruba	ABW			20200821	3.00	1	2.00	1	0.00		4.00	1	0.00		1.00	1	1.00	1	3.00	1.00	0	2.00	0.00	0.00	2.00	1	2.00	1.00	0.00	0.00		1387	6	58.33	58.33	73.81	73.81	58.97	58.97	58.33	58.33	62.50	62.50
Aruba	ABW			20200822	3.00	1	2.00	1	0.00		4.00	1	0.00		1.00	1	1.00	1	3.00	1.00	0	2.00	0.00	0.00	2.00	1	2.00	1.00	0.00	0.00		1464	6	58.33	58.33	73.81	73.81	58.97	58.97	58.33	58.33	62.50	62.50
Aruba	ABW			20200823	3.00	1	2.00	1	0.00		4.00	1	0.00		1.00	1	1.00	1	3.00	1.00	0	2.00	0.00	0.00	2.00	1	2.00	1.00	0.00	0.00		1534	7	58.33	58.33	73.81	73.81	58.97	58.97	58.33	58.33	62.50	62.50
Aruba	ABW			20200824	3.00	1	2.00	1	0.00		4.00	1	0.00		1.00	1	1.00	1	3.00	1.00	0	2.00	0.00	0.00	2.00	1	2.00	1.00	0.00	0.00		1568	7	58.33	58.33	73.81	73.81	58.97	58.97	58.33	58.33	62.50	62.50
Aruba	ABW			20200825	3.00	1	2.00	1	0.00		4.00	1	0.00		1.00	1	1.00	1	3.00	1.00	0	2.00	0.00	0.00	2.00	1	2.00	1.00	0.00	0.00		1628	7	58.33	58.33	73.81	73.81	58.97	58.97	58.33	58.33	62.50	62.50
Aruba	ABW			20200826	3.00	1	2.00	1	0.00		4.00	1	0.00		2.00	1	1.00	1	3.00	1.00	0	2.00	0.00	0.00	2.00	1	2.00	1.00	0.00	0.00		1670	8	62.04	62.04	75.00	75.00	61.54	61.54	61.36	61.36	62.50	62.50
Aruba	ABW			20200827	3.00	1	2.00	1	0.00		4.00	1	0.00		2.00	1	1.00	1	3.00	1.00	0	2.00	0.00	0.00	2.00	1	2.00	1.00	0.00	0.00		1760	8	62.04	62.04	75.00	75.00	61.54	61.54	61.36	61.36	62.50	62.50
Aruba	ABW			20200828																												1848	8		62.04		75.00		61.54		61.36		62.50
Aruba	ABW			20200829																												1906	9		62.04		75.00		61.54		61.36		62.50
Aruba	ABW			20200830																												1975	10		62.04		75.00		61.54		61.36		62.50
Aruba	ABW			20200831																												1997	10		62.04		75.00		61.54		61.36		62.50
Aruba	ABW			20200901																															62.04		75.00		61.54		61.36		62.50
Afghanistan	AFG			20200101	0.00		0.00		0.00		0.00		0.00		0.00		0.00		0.00	0.00		0.00	0.00	0.00	0.00		0.00	0.00	0.00	0.00		0	0	0.00	0.00	0.00	0.00	0.00	0.00	0.00	0.00	0.00	0.00
Afghanistan	AFG			20200102	0.00		0.00		0.00		0.00		0.00		0.00		0.00		0.00	0.00		0.00	0.00	0.00	0.00		0.00	0.00	0.00	0.00		0	0	0.00	0.00	0.00	0.00	0.00	0.00	0.00	0.00	0.00	0.00
Afghanistan	AFG			20200103	0.00		0.00		0.00		0.00		0.00		0.00		0.00		0.00	0.00		0.00	0.00	0.00	0.00		0.00	0.00	0.00	0.00		0	0	0.00	0.00	0.00	0.00	0.00	0.00	0.00	0.00	0.00	0.00
Afghanistan	AFG			20200104	0.00		0.00		0.00		0.00		0.00		0.00		0.00		0.00	0.00		0.00	0.00	0.00	0.00		0.00	0.00	0.00	0.00		0	0	0.00	0.00	0.00	0.00	0.00	0.00	0.00	0.00	0.00	0.00
Afghanistan	AFG			20200105	0.00		0.00		0.00		0.00		0.00		0.00		0.00		0.00	0.00		0.00	0.00	0.00	0.00		0.00	0.00	0.00	0.00		0	0	0.00	0.00	0.00	0.00	0.00	0.00	0.00	0.00	0.00	0.00
Afghanistan	AFG			20200106	0.00		0.00		0.00		0.00		0.00		0.00		0.00		0.00	0.00		0.00	0.00	0.00	0.00		0.00	0.00	0.00	0.00		0	0	0.00	0.00	0.00	0.00	0.00	0.00	0.00	0.00	0.00	0.00
Afghanistan	AFG			20200107	0.00		0.00		0.00		0.00		0.00		0.00		0.00		0.00	0.00		0.00	0.00	0.00	0.00		0.00	0.00	0.00	0.00		0	0	0.00	0.00	0.00	0.00	0.00	0.00	0.00	0.00	0.00	0.00
Afghanistan	AFG			20200108	0.00		0.00		0.00		0.00		0.00		0.00		0.00		0.00	0.00		0.00	0.00	0.00	0.00		0.00	0.00	0.00	0.00		0	0	0.00	0.00	0.00	0.00	0.00	0.00	0.00	0.00	0.00	0.00
Afghanistan	AFG			20200109	0.00		0.00		0.00		0.00		0.00		0.00		0.00		0.00	0.00		0.00	0.00	0.00	0.00		0.00	0.00	0.00	0.00		0	0	0.00	0.00	0.00	0.00	0.00	0.00	0.00	0.00	0.00	0.00
Afghanistan	AFG			20200110	0.00		0.00		0.00		0.00		0.00		0.00		0.00		0.00	0.00		0.00	0.00	0.00	0.00		0.00	0.00	0.00	0.00		0	0	0.00	0.00	0.00	0.00	0.00	0.00	0.00	0.00	0.00	0.00
Afghanistan	AFG			20200111	0.00		0.00		0.00		0.00		0.00		0.00		0.00		0.00	0.00		0.00	0.00	0.00	0.00		0.00	0.00	0.00	0.00		0	0	0.00	0.00	0.00	0.00	0.00	0.00	0.00	0.00	0.00	0.00
Afghanistan	AFG			20200112	0.00		0.00		0.00		0.00		0.00		0.00		0.00		0.00	0.00		0.00	0.00	0.00	0.00		0.00	0.00	0.00	0.00		0	0	0.00	0.00	0.00	0.00	0.00	0.00	0.00	0.00	0.00	0.00
Afghanistan	AFG			20200113	0.00		0.00		0.00		0.00		0.00		0.00		0.00		0.00	0.00		0.00	0.00	0.00	0.00		0.00	0.00	0.00	0.00		0	0	0.00	0.00	0.00	0.00	0.00	0.00	0.00	0.00	0.00	0.00
Afghanistan	AFG			20200114	0.00		0.00		0.00		0.00		0.00		0.00		0.00		0.00	0.00		0.00	0.00	0.00	0.00		0.00	0.00	0.00	0.00		0	0	0.00	0.00	0.00	0.00	0.00	0.00	0.00	0.00	0.00	0.00
Afghanistan	AFG			20200115	0.00		0.00		0.00		0.00		0.00		0.00		0.00		0.00	0.00		0.00	0.00	0.00	0.00		0.00	0.00	0.00	0.00		0	0	0.00	0.00	0.00	0.00	0.00	0.00	0.00	0.00	0.00	0.00
Afghanistan	AFG			20200116	0.00		0.00		0.00		0.00		0.00		0.00		0.00		0.00	0.00		0.00	0.00	0.00	0.00		0.00	0.00	0.00	0.00		0	0	0.00	0.00	0.00	0.00	0.00	0.00	0.00	0.00	0.00	0.00
Afghanistan	AFG			20200117	0.00		0.00		0.00		0.00		0.00		0.00		0.00		0.00	0.00		0.00	0.00	0.00	0.00		0.00	0.00	0.00	0.00		0	0	0.00	0.00	0.00	0.00	0.00	0.00	0.00	0.00	0.00	0.00
Afghanistan	AFG			20200118	0.00		0.00		0.00		0.00		0.00		0.00		0.00		0.00	0.00		0.00	0.00	0.00	0.00		0.00	0.00	0.00	0.00		0	0	0.00	0.00	0.00	0.00	0.00	0.00	0.00	0.00	0.00	0.00
Afghanistan	AFG			20200119	0.00		0.00		0.00		0.00		0.00		0.00		0.00		0.00	0.00		0.00	0.00	0.00	0.00		0.00	0.00	0.00	0.00		0	0	0.00	0.00	0.00	0.00	0.00	0.00	0.00	0.00	0.00	0.00
Afghanistan	AFG			20200120	0.00		0.00		0.00		0.00		0.00		0.00		0.00		0.00	0.00		0.00	0.00	0.00	0.00		0.00	0.00	0.00	0.00		0	0	0.00	0.00	0.00	0.00	0.00	0.00	0.00	0.00	0.00	0.00
Afghanistan	AFG			20200121	0.00		0.00		0.00		0.00		0.00		0.00		0.00		0.00	0.00		0.00	0.00	0.00	0.00		0.00	0.00	0.00	0.00		0	0	0.00	0.00	0.00	0.00	0.00	0.00	0.00	0.00	0.00	0.00
Afghanistan	AFG			20200122	0.00		0.00		0.00		0.00		0.00		0.00		0.00		0.00	0.00		0.00	0.00	0.00	0.00		0.00	0.00	0.00	0.00		0	0	0.00	0.00	0.00	0.00	0.00	0.00	0.00	0.00	0.00	0.00
Afghanistan	AFG			20200123	0.00		0.00		0.00		0.00		0.00		0.00		0.00		0.00	0.00		0.00	0.00	0.00	0.00		0.00	0.00	0.00	0.00		0	0	0.00	0.00	0.00	0.00	0.00	0.00	0.00	0.00	0.00	0.00
Afghanistan	AFG			20200124	0.00		0.00		0.00		0.00		0.00		0.00		0.00		0.00	0.00		0.00	0.00	0.00	0.00		0.00	0.00	0.00	0.00		0	0	0.00	0.00	0.00	0.00	0.00	0.00	0.00	0.00	0.00	0.00
Afghanistan	AFG			20200125	0.00		0.00		0.00		0.00		0.00		0.00		0.00		0.00	0.00		0.00	0.00	0.00	0.00		0.00	0.00	0.00	0.00		0	0	0.00	0.00	0.00	0.00	0.00	0.00	0.00	0.00	0.00	0.00
Afghanistan	AFG			20200126	0.00		0.00		0.00		0.00		0.00		0.00		0.00		0.00	0.00		0.00	0.00	0.00	0.00		0.00	0.00	0.00	0.00		0	0	0.00	0.00	0.00	0.00	0.00	0.00	0.00	0.00	0.00	0.00
Afghanistan	AFG			20200127	0.00		0.00		0.00		0.00		0.00		0.00		0.00		0.00	0.00		0.00	0.00	0.00	0.00		0.00	0.00	0.00	0.00		0	0	0.00	0.00	0.00	0.00	0.00	0.00	0.00	0.00	0.00	0.00
Afghanistan	AFG			20200128	0.00		0.00		0.00		0.00		0.00		0.00		0.00		0.00	0.00		0.00	0.00	0.00	0.00		0.00	0.00	0.00	0.00		0	0	0.00	0.00	0.00	0.00	0.00	0.00	0.00	0.00	0.00	0.00
Afghanistan	AFG			20200129	0.00		0.00		0.00		0.00		0.00		0.00		0.00		0.00	0.00		0.00	0.00	0.00	0.00		0.00	0.00	0.00	0.00		0	0	0.00	0.00	0.00	0.00	0.00	0.00	0.00	0.00	0.00	0.00
Afghanistan	AFG			20200130	0.00		0.00		0.00		0.00		0.00		0.00		0.00		0.00	0.00		0.00	0.00	0.00	0.00		0.00	0.00	0.00	0.00		0	0	0.00	0.00	0.00	0.00	0.00	0.00	0.00	0.00	0.00	0.00
Afghanistan	AFG			20200131	0.00		0.00		0.00		0.00		0.00		0.00		0.00		0.00	0.00		0.00	0.00	0.00	0.00		0.00	0.00	0.00	0.00		0	0	0.00	0.00	0.00	0.00	0.00	0.00	0.00	0.00	0.00	0.00
Afghanistan	AFG			20200201	0.00		0.00		0.00		0.00		0.00		0.00		0.00		0.00	0.00		0.00	0.00	0.00	0.00		0.00	0.00	0.00	0.00		0	0	0.00	0.00	0.00	0.00	0.00	0.00	0.00	0.00	0.00	0.00
Afghanistan	AFG			20200202	0.00		0.00		0.00		0.00		0.00		0.00		0.00		0.00	0.00		0.00	0.00	0.00	0.00		0.00	0.00	0.00	0.00		0	0	0.00	0.00	0.00	0.00	0.00	0.00	0.00	0.00	0.00	0.00
Afghanistan	AFG			20200203	0.00		0.00		0.00		0.00		0.00		0.00		0.00		0.00	0.00		0.00	0.00	0.00	0.00		0.00	0.00	0.00	0.00		0	0	0.00	0.00	0.00	0.00	0.00	0.00	0.00	0.00	0.00	0.00
Afghanistan	AFG			20200204	0.00		0.00		0.00		0.00		0.00		0.00		0.00		0.00	0.00		0.00	0.00	0.00	0.00		0.00	0.00	0.00	0.00		0	0	0.00	0.00	0.00	0.00	0.00	0.00	0.00	0.00	0.00	0.00
Afghanistan	AFG			20200205	0.00		0.00		0.00		0.00		0.00		0.00		0.00		0.00	0.00		0.00	0.00	0.00	0.00		0.00	0.00	0.00	0.00		0	0	0.00	0.00	0.00	0.00	0.00	0.00	0.00	0.00	0.00	0.00
Afghanistan	AFG			20200206	0.00		0.00		0.00		0.00		0.00		0.00		0.00		0.00	0.00		0.00	0.00	0.00	0.00		0.00	0.00	0.00	0.00		0	0	0.00	0.00	0.00	0.00	0.00	0.00	0.00	0.00	0.00	0.00
Afghanistan	AFG			20200207	0.00		0.00		0.00		0.00		0.00		0.00		0.00		0.00	0.00		0.00	0.00	0.00	0.00		0.00	0.00	0.00	0.00		0	0	0.00	0.00	0.00	0.00	0.00	0.00	0.00	0.00	0.00	0.00
Afghanistan	AFG			20200208	0.00		0.00		0.00		0.00		0.00		0.00		0.00		0.00	0.00		0.00	0.00	0.00	0.00		0.00	0.00	0.00	0.00		0	0	0.00	0.00	0.00	0.00	0.00	0.00	0.00	0.00	0.00	0.00
Afghanistan	AFG			20200209	0.00		0.00		0.00		0.00		0.00		0.00		0.00		0.00	0.00		0.00	0.00	0.00	0.00		0.00	0.00	0.00	0.00		0	0	0.00	0.00	0.00	0.00	0.00	0.00	0.00	0.00	0.00	0.00
Afghanistan	AFG			20200210	0.00		0.00		0.00		0.00		0.00		0.00		0.00		0.00	0.00		0.00	0.00	0.00	0.00		0.00	0.00	0.00	0.00		0	0	0.00	0.00	0.00	0.00	0.00	0.00	0.00	0.00	0.00	0.00
Afghanistan	AFG			20200211	0.00		0.00		0.00		0.00		0.00		0.00		0.00		0.00	0.00		0.00	0.00	0.00	0.00		0.00	0.00	0.00	0.00		0	0	0.00	0.00	0.00	0.00	0.00	0.00	0.00	0.00	0.00	0.00
Afghanistan	AFG			20200212	0.00		0.00		0.00		0.00		0.00		0.00		0.00		0.00	0.00		0.00	0.00	0.00	0.00		0.00	0.00	0.00	0.00		0	0	0.00	0.00	0.00	0.00	0.00	0.00	0.00	0.00	0.00	0.00
Afghanistan	AFG			20200213	0.00		0.00		0.00		0.00		0.00		0.00		0.00		0.00	0.00		0.00	0.00	0.00	0.00		0.00	0.00	0.00	0.00		0	0	0.00	0.00	0.00	0.00	0.00	0.00	0.00	0.00	0.00	0.00
Afghanistan	AFG			20200214	0.00		0.00		0.00		0.00		0.00		0.00		0.00		0.00	0.00		0.00	0.00	0.00	0.00		0.00	0.00	0.00	0.00		0	0	0.00	0.00	0.00	0.00	0.00	0.00	0.00	0.00	0.00	0.00
Afghanistan	AFG			20200215	0.00		0.00		0.00		0.00		0.00		0.00		0.00		0.00	0.00		0.00	0.00	0.00	0.00		0.00	0.00	0.00	0.00		0	0	0.00	0.00	0.00	0.00	0.00	0.00	0.00	0.00	0.00	0.00
Afghanistan	AFG			20200216	0.00		0.00		0.00		0.00		0.00		0.00		0.00		0.00	0.00		0.00	0.00	0.00	0.00		0.00	0.00	0.00	0.00		0	0	0.00	0.00	0.00	0.00	0.00	0.00	0.00	0.00	0.00	0.00
Afghanistan	AFG			20200217	0.00		0.00		0.00		0.00		0.00		0.00		0.00		0.00	0.00		0.00	0.00	0.00	0.00		0.00	0.00	0.00	0.00		0	0	0.00	0.00	0.00	0.00	0.00	0.00	0.00	0.00	0.00	0.00
Afghanistan	AFG			20200218	0.00		0.00		0.00		0.00		0.00		0.00		0.00		0.00	0.00		0.00	0.00	0.00	0.00		0.00	0.00	0.00	0.00		0	0	0.00	0.00	0.00	0.00	0.00	0.00	0.00	0.00	0.00	0.00
Afghanistan	AFG			20200219	0.00		0.00		0.00		0.00		0.00		0.00		0.00		0.00	0.00		0.00	0.00	0.00	0.00		0.00	0.00	0.00	0.00		0	0	0.00	0.00	0.00	0.00	0.00	0.00	0.00	0.00	0.00	0.00
Afghanistan	AFG			20200220	0.00		0.00		0.00		0.00		0.00		0.00		0.00		0.00	0.00		0.00	0.00	0.00	0.00		0.00	0.00	0.00	0.00		0	0	0.00	0.00	0.00	0.00	0.00	0.00	0.00	0.00	0.00	0.00
Afghanistan	AFG			20200221	0.00		0.00		0.00		0.00		0.00		0.00		0.00		0.00	0.00		0.00	0.00	0.00	0.00		0.00	0.00	0.00	0.00		0	0	0.00	0.00	0.00	0.00	0.00	0.00	0.00	0.00	0.00	0.00
Afghanistan	AFG			20200222	0.00		0.00		0.00		0.00		0.00		0.00		0.00		0.00	0.00		0.00	0.00	0.00	0.00		0.00	0.00	0.00	0.00		0	0	0.00	0.00	0.00	0.00	0.00	0.00	0.00	0.00	0.00	0.00
Afghanistan	AFG			20200223	0.00		0.00		0.00		0.00		0.00		0.00		0.00		3.00	0.00		0.00	0.00	0.00	0.00		1.00	0.00	0.00	0.00		0	0	8.33	8.33	10.71	10.71	8.33	8.33	9.85	9.85	0.00	0.00
Afghanistan	AFG			20200224	0.00		0.00		0.00		0.00		0.00		0.00		0.00		3.00	0.00		0.00	0.00	0.00	0.00		1.00	1.00	0.00	0.00		0	0	8.33	8.33	10.71	10.71	12.18	12.18	14.39	14.39	0.00	0.00
Afghanistan	AFG			20200225	0.00		0.00		0.00		0.00		0.00		0.00		0.00		3.00	0.00		0.00	0.00	0.00	0.00		1.00	1.00	0.00	0.00		1	0	8.33	8.33	10.71	10.71	12.18	12.18	14.39	14.39	0.00	0.00
Afghanistan	AFG			20200226	0.00		0.00		0.00		0.00		0.00		0.00		0.00		3.00	0.00		0.00	0.00	0.00	0.00		1.00	1.00	0.00	0.00		1	0	8.33	8.33	10.71	10.71	12.18	12.18	14.39	14.39	0.00	0.00
Afghanistan	AFG			20200227	0.00		0.00		0.00		0.00		0.00		0.00		0.00		3.00	0.00		0.00	0.00	0.00	0.00		1.00	1.00	0.00	0.00		1	0	8.33	8.33	10.71	10.71	12.18	12.18	14.39	14.39	0.00	0.00
Afghanistan	AFG			20200228	0.00		0.00		0.00		0.00		0.00		0.00		0.00		3.00	0.00		0.00	0.00	0.00	0.00		1.00	1.00	0.00	0.00		1	0	8.33	8.33	10.71	10.71	12.18	12.18	14.39	14.39	0.00	0.00
Afghanistan	AFG			20200229	0.00		0.00		0.00		0.00		0.00		0.00		0.00		3.00	0.00		0.00	0.00	0.00	0.00		1.00	1.00	0.00	0.00		1	0	8.33	8.33	10.71	10.71	12.18	12.18	14.39	14.39	0.00	0.00
Afghanistan	AFG			20200301	0.00		0.00		2.00	0	0.00		0.00		0.00		0.00		3.00	0.00		0.00	0.00	0.00	2.00	1	1.00	1.00	0.00	0.00		1	0	27.78	27.78	34.52	34.52	25.64	25.64	30.30	30.30	0.00	0.00
Afghanistan	AFG			20200302	0.00		0.00		2.00	0	0.00		0.00		0.00		0.00		3.00	0.00		0.00	0.00	0.00	2.00	1	1.00	1.00	0.00	0.00		1	0	27.78	27.78	34.52	34.52	25.64	25.64	30.30	30.30	0.00	0.00
Afghanistan	AFG			20200303	0.00		0.00		2.00	0	0.00		0.00		0.00		0.00		3.00	0.00		0.00	0.00	0.00	2.00	1	1.00	1.00	0.00	0.00				27.78	27.78	34.52	34.52	25.64	25.64	30.30	30.30	0.00	0.00
Afghanistan	AFG			20200304	0.00		0.00		2.00	0	0.00		0.00		0.00		0.00		3.00	0.00		0.00	0.00	0.00	2.00	1	1.00	1.00	0.00	0.00				27.78	27.78	34.52	34.52	25.64	25.64	30.30	30.30	0.00	0.00
Afghanistan	AFG			20200305	0.00		0.00		2.00	0	0.00		0.00		0.00		0.00		3.00	0.00		0.00	0.00	0.00	2.00	1	1.00	1.00	0.00	0.00				27.78	27.78	34.52	34.52	25.64	25.64	30.30	30.30	0.00	0.00
Afghanistan	AFG			20200306	0.00		0.00		2.00	0	0.00		0.00		0.00		0.00		3.00	0.00		0.00	0.00	0.00	2.00	1	1.00	1.00	0.00	0.00				27.78	27.78	34.52	34.52	25.64	25.64	30.30	30.30	0.00	0.00
Afghanistan	AFG			20200307	0.00		0.00		2.00	0	0.00		0.00		0.00		0.00		3.00	0.00		0.00	0.00	0.00	2.00	1	1.00	1.00	0.00	0.00				27.78	27.78	34.52	34.52	25.64	25.64	30.30	30.30	0.00	0.00
Afghanistan	AFG			20200308	0.00		0.00		2.00	0	0.00		0.00		0.00		0.00		3.00	0.00		0.00	0.00	0.00	2.00	1	1.00	1.00	0.00	0.00		4	0	27.78	27.78	34.52	34.52	25.64	25.64	30.30	30.30	0.00	0.00
Afghanistan	AFG			20200309	0.00		0.00		2.00	0	0.00		0.00		0.00		0.00		3.00	0.00		0.00	0.00	0.00	2.00	1	1.00	1.00	0.00	0.00				27.78	27.78	34.52	34.52	25.64	25.64	30.30	30.30	0.00	0.00
Afghanistan	AFG			20200310	0.00		0.00		2.00	0	0.00		0.00		0.00		0.00		3.00	0.00		0.00	0.00	0.00	2.00	1	1.00	1.00	0.00	0.00				27.78	27.78	34.52	34.52	25.64	25.64	30.30	30.30	0.00	0.00
Afghanistan	AFG			20200311	0.00		0.00		2.00	0	0.00		0.00		0.00		0.00		3.00	0.00		0.00	0.00	0.00	2.00	1	1.00	1.00	0.00	0.00		7	0	27.78	27.78	34.52	34.52	25.64	25.64	30.30	30.30	0.00	0.00
Afghanistan	AFG			20200312	0.00		0.00		2.00	0	0.00		0.00		0.00		0.00		3.00	0.00		0.00	0.00	0.00	2.00	1	1.00	1.00	15000000.00	0.00				27.78	27.78	34.52	34.52	25.64	25.64	30.30	30.30	0.00	0.00
Afghanistan	AFG			20200313	0.00		0.00		2.00	0	0.00		0.00		0.00		0.00		3.00	0.00		0.00	0.00	0.00	2.00	1	1.00	1.00	0.00	0.00				27.78	27.78	34.52	34.52	25.64	25.64	30.30	30.30	0.00	0.00
Afghanistan	AFG			20200314	3.00	1	0.00		2.00	0	0.00		0.00		0.00		0.00		3.00	0.00		0.00	0.00	0.00	2.00	1	1.00	1.00	25000000.00	0.00				38.89	38.89	48.81	48.81	33.33	33.33	39.39	39.39	0.00	0.00
Afghanistan	AFG			20200315	3.00	1	0.00		2.00	0	0.00		0.00		0.00		0.00		3.00	0.00		0.00	0.00	0.00	2.00	1	1.00	1.00	0.00	0.00		10	0	38.89	38.89	48.81	48.81	33.33	33.33	39.39	39.39	0.00	0.00
Afghanistan	AFG			20200316	3.00	1	0.00		2.00	0	0.00		0.00		0.00		0.00		3.00	0.00		0.00	0.00	0.00	2.00	1	1.00	1.00	0.00	0.00		16	0	38.89	38.89	48.81	48.81	33.33	33.33	39.39	39.39	0.00	0.00
Afghanistan	AFG			20200317	3.00	1	0.00		2.00	0	0.00		0.00		0.00		0.00		3.00	0.00		0.00	0.00	0.00	2.00	1	1.00	1.00	0.00	0.00		21	0	38.89	38.89	48.81	48.81	33.33	33.33	39.39	39.39	0.00	0.00
Afghanistan	AFG			20200318	3.00	1	0.00		2.00	1	0.00		0.00		0.00		0.00		3.00	0.00		0.00	0.00	0.00	2.00	1	1.00	1.00	0.00	0.00		22	0	41.67	41.67	53.57	53.57	35.26	35.26	41.67	41.67	0.00	0.00
Afghanistan	AFG			20200319	3.00	1	0.00		2.00	1	0.00		0.00		0.00		0.00		3.00	0.00		0.00	0.00	0.00	2.00	1	1.00	1.00	0.00	0.00		22	0	41.67	41.67	53.57	53.57	35.26	35.26	41.67	41.67	0.00	0.00
Afghanistan	AFG			20200320	3.00	1	0.00		2.00	1	0.00		0.00		0.00		0.00		3.00	0.00		0.00	0.00	0.00	2.00	1	1.00	1.00	0.00	0.00		22	0	41.67	41.67	53.57	53.57	35.26	35.26	41.67	41.67	0.00	0.00
Afghanistan	AFG			20200321	3.00	1	0.00		2.00	1	0.00		0.00		0.00		0.00		3.00	0.00		0.00	0.00	0.00	2.00	1	1.00	1.00	0.00	0.00		24	0	41.67	41.67	53.57	53.57	35.26	35.26	41.67	41.67	0.00	0.00
Afghanistan	AFG			20200322	3.00	1	0.00		2.00	1	0.00		0.00		0.00		0.00		3.00	0.00		0.00	0.00	0.00	2.00	1	1.00	1.00	0.00	0.00		24	0	41.67	41.67	53.57	53.57	35.26	35.26	41.67	41.67	0.00	0.00
Afghanistan	AFG			20200323	3.00	1	0.00		2.00	1	0.00		0.00		0.00		0.00		3.00	0.00		0.00	0.00	0.00	2.00	1	1.00	1.00	0.00	0.00		34	0	41.67	41.67	53.57	53.57	35.26	35.26	41.67	41.67	0.00	0.00
Afghanistan	AFG			20200324	3.00	1	3.00	0	2.00	1	0.00		0.00		0.00		0.00		3.00	0.00		0.00	0.00	0.00	2.00	1	1.00	1.00	0.00	0.00		40	1	50.93	50.93	64.29	64.29	41.67	41.67	49.24	49.24	0.00	0.00
Afghanistan	AFG			20200325	3.00	1	3.00	0	2.00	1	0.00		0.00		2.00	0	1.00	0	3.00	0.00		0.00	0.00	0.00	2.00	1	1.00	1.00	0.00	0.00		42	1	59.26	59.26	71.43	71.43	47.44	47.44	56.06	56.06	0.00	0.00
Afghanistan	AFG			20200326	3.00	1	3.00	0	2.00	1	0.00		0.00		2.00	0	1.00	0	3.00	0.00		0.00	0.00	0.00	2.00	1	1.00	1.00	0.00	0.00		75	1	59.26	59.26	71.43	71.43	47.44	47.44	56.06	56.06	0.00	0.00
Afghanistan	AFG			20200327	3.00	1	3.00	0	2.00	1	0.00		0.00		2.00	0	1.00	0	3.00	0.00		0.00	0.00	0.00	2.00	1	1.00	1.00	0.00	0.00		75	1	59.26	59.26	71.43	71.43	47.44	47.44	56.06	56.06	0.00	0.00
Afghanistan	AFG			20200328	3.00	1	3.00	0	2.00	1	0.00		2.00	0	2.00	0	1.00	0	3.00	0.00		0.00	0.00	0.00	2.00	1	1.00	1.00	0.00	0.00		91	2	67.59	67.59	80.95	80.95	53.21	53.21	62.88	62.88	0.00	0.00
Afghanistan	AFG			20200329	3.00	1	3.00	0	2.00	1	0.00		2.00	0	2.00	0	1.00	0	3.00	0.00		0.00	0.00	0.00	2.00	1	1.00	1.00	0.00	0.00		106	3	67.59	67.59	80.95	80.95	53.21	53.21	62.88	62.88	0.00	0.00
Afghanistan	AFG			20200330	3.00	1	3.00	0	2.00	1	0.00		2.00	0	2.00	0	1.00	0	3.00	0.00		0.00	0.00	0.00	2.00	1	1.00	1.00	0.00	0.00		114	4	67.59	67.59	80.95	80.95	53.21	53.21	62.88	62.88	0.00	0.00
Afghanistan	AFG			20200331	3.00	1	3.00	0	2.00	1	0.00		2.00	0	2.00	0	1.00	0	3.00	0.00		0.00	0.00	0.00	2.00	1	1.00	1.00	0.00	0.00		141	4	67.59	67.59	80.95	80.95	53.21	53.21	62.88	62.88	0.00	0.00
Afghanistan	AFG			20200401	3.00	1	3.00	0	2.00	1	0.00		2.00	0	2.00	0	1.00	0	3.00	0.00		0.00	0.00	0.00	2.00	1	1.00	1.00	0.00	0.00		166	4	67.59	67.59	80.95	80.95	53.21	53.21	62.88	62.88	0.00	0.00
Afghanistan	AFG			20200402	3.00	1	3.00	0	2.00	1	0.00		2.00	0	2.00	0	1.00	0	3.00	0.00		0.00	0.00	0.00	2.00	1	1.00	1.00	0.00	0.00		192	4	67.59	67.59	80.95	80.95	53.21	53.21	62.88	62.88	0.00	0.00
Afghanistan	AFG			20200403	3.00	1	3.00	0	2.00	1	0.00		2.00	0	2.00	0	1.00	0	3.00	0.00		0.00	0.00	0.00	2.00	1	1.00	1.00	0.00	0.00		235	4	67.59	67.59	80.95	80.95	53.21	53.21	62.88	62.88	0.00	0.00
Afghanistan	AFG			20200404	3.00	1	3.00	0	2.00	1	0.00		2.00	0	2.00	0	1.00	0	3.00	0.00		0.00	0.00	0.00	2.00	1	1.00	1.00	0.00	0.00		235	4	67.59	67.59	80.95	80.95	53.21	53.21	62.88	62.88	0.00	0.00
Afghanistan	AFG			20200405	3.00	1	3.00	0	2.00	1	4.00	1	2.00	0	2.00	0	1.00	0	3.00	0.00		0.00	0.00	0.00	2.00	1	1.00	1.00	0.00	0.00		270	5	78.70	78.70	80.95	80.95	60.90	60.90	71.97	71.97	0.00	0.00
Afghanistan	AFG			20200406	3.00	1	3.00	0	2.00	1	4.00	1	2.00	0	2.00	0	1.00	0	3.00	0.00		0.00	0.00	0.00	2.00	1	1.00	1.00	0.00	0.00		299	7	78.70	78.70	80.95	80.95	60.90	60.90	71.97	71.97	0.00	0.00
Afghanistan	AFG			20200407	3.00	1	3.00	0	2.00	1	4.00	1	2.00	0	2.00	0	1.00	0	3.00	0.00		0.00	0.00	0.00	2.00	1	1.00	1.00	0.00	0.00		337	7	78.70	78.70	80.95	80.95	60.90	60.90	71.97	71.97	0.00	0.00
Afghanistan	AFG			20200408	3.00	1	3.00	0	2.00	1	4.00	1	2.00	0	2.00	0	1.00	0	3.00	0.00		0.00	0.00	0.00	2.00	1	1.00	1.00	0.00	0.00		367	11	78.70	78.70	80.95	80.95	60.90	60.90	71.97	71.97	0.00	0.00
Afghanistan	AFG			20200409	3.00	1	3.00	0	2.00	1	4.00	1	2.00	0	2.00	0	1.00	0	3.00	0.00		0.00	0.00	0.00	2.00	1	1.00	1.00	0.00	0.00		423	14	78.70	78.70	80.95	80.95	60.90	60.90	71.97	71.97	0.00	0.00
Afghanistan	AFG			20200410	3.00	1	3.00	0	2.00	1	4.00	1	2.00	0	2.00	0	1.00	0	3.00	0.00		0.00	0.00	0.00	2.00	1	1.00	1.00	0.00	0.00		484	15	78.70	78.70	80.95	80.95	60.90	60.90	71.97	71.97	0.00	0.00
Afghanistan	AFG			20200411	3.00	1	3.00	0	2.00	1	4.00	1	2.00	0	2.00	0	1.00	0	3.00	0.00		0.00	127711935.00	0.00	2.00	1	1.00	1.00	54577750.00	0.00		521	15	78.70	78.70	80.95	80.95	60.90	60.90	71.97	71.97	0.00	0.00
Afghanistan	AFG			20200412	3.00	1	3.00	0	2.00	1	4.00	1	2.00	0	2.00	0	2.00	0	3.00	0.00		0.00	0.00	0.00	2.00	1	1.00	1.00	140400000.00	0.00		555	18	84.26	84.26	83.33	83.33	64.74	64.74	76.52	76.52	0.00	0.00
Afghanistan	AFG			20200413	3.00	1	3.00	0	2.00	1	4.00	1	2.00	0	2.00	0	2.00	0	3.00	0.00		0.00	0.00	0.00	2.00	1	1.00	1.00	0.00	0.00		607	18	84.26	84.26	83.33	83.33	64.74	64.74	76.52	76.52	0.00	0.00
Afghanistan	AFG			20200414	3.00	1	3.00	0	2.00	1	4.00	1	2.00	0	2.00	0	2.00	0	3.00	0.00		0.00	0.00	0.00	2.00	1	1.00	1.00	0.00	0.00		665	21	84.26	84.26	83.33	83.33	64.74	64.74	76.52	76.52	0.00	0.00
Afghanistan	AFG			20200415	3.00	1	3.00	0	2.00	1	4.00	1	2.00	0	2.00	0	2.00	0	3.00	0.00		0.00	0.00	0.00	2.00	1	1.00	1.00	0.00	0.00		714	23	84.26	84.26	83.33	83.33	64.74	64.74	76.52	76.52	0.00	0.00
Afghanistan	AFG			20200416	3.00	1	3.00	0	2.00	1	4.00	1	2.00	0	2.00	0	2.00	0	3.00	0.00		0.00	0.00	0.00	2.00	1	1.00	1.00	0.00	0.00		784	25	84.26	84.26	83.33	83.33	64.74	64.74	76.52	76.52	0.00	0.00
Afghanistan	AFG			20200417	3.00	1	3.00	0	2.00	1	4.00	1	2.00	0	2.00	0	2.00	0	3.00	0.00		0.00	0.00	0.00	2.00	1	1.00	1.00	0.00	0.00		794	29	84.26	84.26	83.33	83.33	64.74	64.74	76.52	76.52	0.00	0.00
Afghanistan	AFG			20200418	3.00	1	3.00	0	2.00	1	4.00	1	2.00	0	2.00	0	2.00	0	3.00	0.00		0.00	0.00	0.00	2.00	1	1.00	1.00	0.00	0.00		845	30	84.26	84.26	83.33	83.33	64.74	64.74	76.52	76.52	0.00	0.00
Afghanistan	AFG			20200419	3.00	1	3.00	0	2.00	1	4.00	1	2.00	0	2.00	0	2.00	0	3.00	0.00		0.00	0.00	0.00	2.00	1	1.00	1.00	0.00	0.00		908	30	84.26	84.26	83.33	83.33	64.74	64.74	76.52	76.52	0.00	0.00
Afghanistan	AFG			20200420	3.00	1	3.00	0	2.00	1	4.00	1	2.00	0	2.00	0	2.00	0	3.00	0.00		0.00	0.00	0.00	2.00	1	1.00	1.00	0.00	0.00		996	33	84.26	84.26	83.33	83.33	64.74	64.74	76.52	76.52	0.00	0.00
Afghanistan	AFG			20200421	3.00	1	3.00	0	2.00	1	4.00	1	2.00	0	2.00	0	2.00	0	3.00	0.00		0.00	0.00	0.00	2.00	1	1.00	1.00	0.00	0.00		1031	35	84.26	84.26	83.33	83.33	64.74	64.74	76.52	76.52	0.00	0.00
Afghanistan	AFG			20200422	3.00	1	3.00	0	2.00	1	4.00	1	2.00	0	2.00	0	2.00	0	3.00	0.00		0.00	0.00	0.00	2.00	1	1.00	1.00	0.00	0.00		1092	36	84.26	84.26	83.33	83.33	64.74	64.74	76.52	76.52	0.00	0.00
Afghanistan	AFG			20200423	3.00	1	3.00	0	2.00	1	4.00	1	2.00	0	2.00	0	2.00	0	3.00	0.00		0.00	0.00	0.00	2.00	1	1.00	1.00	0.00	0.00		1176	40	84.26	84.26	83.33	83.33	64.74	64.74	76.52	76.52	0.00	0.00
Afghanistan	AFG			20200424	3.00	1	3.00	0	2.00	1	4.00	1	2.00	0	2.00	0	2.00	0	3.00	0.00		0.00	0.00	0.00	2.00	1	1.00	1.00	0.00	0.00		1281	42	84.26	84.26	83.33	83.33	64.74	64.74	76.52	76.52	0.00	0.00
Afghanistan	AFG			20200425	3.00	1	3.00	0	2.00	1	4.00	1	2.00	0	2.00	0	2.00	0	3.00	0.00		0.00	0.00	0.00	2.00	1	1.00	1.00	0.00	0.00		1351	43	84.26	84.26	83.33	83.33	64.74	64.74	76.52	76.52	0.00	0.00
Afghanistan	AFG			20200426	3.00	1	3.00	0	2.00	1	4.00	1	2.00	0	2.00	0	2.00	0	3.00	0.00		0.00	0.00	0.00	2.00	1	1.00	1.00	0.00	0.00		1463	47	84.26	84.26	83.33	83.33	64.74	64.74	76.52	76.52	0.00	0.00
Afghanistan	AFG			20200427	3.00	1	3.00	0	2.00	1	4.00	1	2.00	0	2.00	0	2.00	0	3.00	0.00		0.00	0.00	0.00	2.00	1	1.00	1.00	0.00	0.00		1531	57	84.26	84.26	83.33	83.33	64.74	64.74	76.52	76.52	0.00	0.00
Afghanistan	AFG			20200428	3.00	1	3.00	0	2.00	1	4.00	1	2.00	0	2.00	0	2.00	0	3.00	0.00		0.00	0.00	0.00	2.00	1	1.00	1.00	0.00	0.00		1703	57	84.26	84.26	83.33	83.33	64.74	64.74	76.52	76.52	0.00	0.00
Afghanistan	AFG			20200429	3.00	1	3.00	0	2.00	1	4.00	1	2.00	0	2.00	0	2.00	0	3.00	0.00		0.00	0.00	0.00	2.00	1	1.00	1.00	0.00	0.00		1827	60	84.26	84.26	83.33	83.33	64.74	64.74	76.52	76.52	0.00	0.00
Afghanistan	AFG			20200430	3.00	1	3.00	0	2.00	1	4.00	1	2.00	0	2.00	0	2.00	0	3.00	0.00		0.00	0.00	0.00	2.00	1	1.00	1.00	0.00	0.00		1949	60	84.26	84.26	83.33	83.33	64.74	64.74	76.52	76.52	0.00	0.00
Afghanistan	AFG			20200501	3.00	1	3.00	0	2.00	1	4.00	1	2.00	0	2.00	0	2.00	0	3.00	0.00		0.00	0.00	0.00	2.00	1	1.00	1.00	0.00	0.00		2171	64	84.26	84.26	83.33	83.33	64.74	64.74	76.52	76.52	0.00	0.00
Afghanistan	AFG			20200502	3.00	1	3.00	0	2.00	1	4.00	1	2.00	0	2.00	0	2.00	0	3.00	0.00		0.00	0.00	0.00	2.00	1	1.00	1.00	0.00	0.00		2335	68	84.26	84.26	83.33	83.33	64.74	64.74	76.52	76.52	0.00	0.00
Afghanistan	AFG			20200503	3.00	1	3.00	0	2.00	1	4.00	1	2.00	0	2.00	0	2.00	0	3.00	0.00		0.00	0.00	0.00	2.00	1	1.00	1.00	0.00	0.00		2469	72	84.26	84.26	83.33	83.33	64.74	64.74	76.52	76.52	0.00	0.00
Afghanistan	AFG			20200504	3.00	1	3.00	0	2.00	1	4.00	1	2.00	0	2.00	0	2.00	0	3.00	0.00		0.00	0.00	0.00	2.00	1	1.00	1.00	0.00	0.00		2704	85	84.26	84.26	83.33	83.33	64.74	64.74	76.52	76.52	0.00	0.00
Afghanistan	AFG			20200505	3.00	1	3.00	0	2.00	1	4.00	1	2.00	0	2.00	0	2.00	0	3.00	0.00		0.00	0.00	0.00	2.00	1	1.00	1.00	0.00	0.00		2894	90	84.26	84.26	83.33	83.33	64.74	64.74	76.52	76.52	0.00	0.00
Afghanistan	AFG			20200506	3.00	1	3.00	0	2.00	1	4.00	1	2.00	0	2.00	0	2.00	0	3.00	0.00		0.00	0.00	0.00	2.00	1	1.00	1.00	0.00	0.00		3224	95	84.26	84.26	83.33	83.33	64.74	64.74	76.52	76.52	0.00	0.00
Afghanistan	AFG			20200507	3.00	1	3.00	0	2.00	1	4.00	1	2.00	0	2.00	0	2.00	0	3.00	0.00		0.00	400000000.00	0.00	2.00	1	1.00	1.00	0.00	0.00		3392	104	84.26	84.26	83.33	83.33	64.74	64.74	76.52	76.52	0.00	0.00
Afghanistan	AFG			20200508	3.00	1	3.00	0	2.00	1	4.00	1	2.00	0	2.00	0	2.00	0	3.00	0.00		0.00	0.00	0.00	2.00	1	1.00	1.00	0.00	0.00		3563	106	84.26	84.26	83.33	83.33	64.74	64.74	76.52	76.52	0.00	0.00
Afghanistan	AFG			20200509	3.00	1	3.00	0	2.00	1	4.00	1	2.00	0	2.00	0	2.00	0	3.00	0.00		0.00	0.00	0.00	2.00	1	1.00	1.00	0.00	0.00		3778	109	84.26	84.26	83.33	83.33	64.74	64.74	76.52	76.52	0.00	0.00
Afghanistan	AFG			20200510	3.00	1	3.00	0	2.00	1	4.00	1	2.00	0	2.00	0	2.00	0	3.00	0.00		0.00	0.00	0.00	2.00	1	1.00	1.00	0.00	0.00		4033	115	84.26	84.26	83.33	83.33	64.74	64.74	76.52	76.52	0.00	0.00
Afghanistan	AFG			20200511	3.00	1	3.00	0	2.00	1	4.00	1	2.00	0	2.00	0	2.00	0	3.00	0.00		0.00	0.00	0.00	2.00	1	1.00	1.00	0.00	0.00		4402	120	84.26	84.26	83.33	83.33	64.74	64.74	76.52	76.52	0.00	0.00
Afghanistan	AFG			20200512	3.00	1	3.00	0	2.00	1	4.00	1	2.00	0	2.00	0	2.00	0	3.00	0.00		0.00	0.00	0.00	2.00	1	1.00	1.00	0.00	0.00		4687	122	84.26	84.26	83.33	83.33	64.74	64.74	76.52	76.52	0.00	0.00
Afghanistan	AFG			20200513	3.00	1	3.00	0	2.00	1	4.00	1	2.00	0	2.00	0	2.00	0	3.00	0.00		0.00	0.00	0.00	2.00	1	1.00	1.00	0.00	0.00		4967	127	84.26	84.26	83.33	83.33	64.74	64.74	76.52	76.52	0.00	0.00
Afghanistan	AFG			20200514	3.00	1	3.00	0	2.00	1	4.00	1	2.00	0	2.00	0	2.00	0	3.00	0.00		0.00	0.00	0.00	2.00	1	1.00	1.00	14000000.00	0.00		5226	130	84.26	84.26	83.33	83.33	64.74	64.74	76.52	76.52	0.00	0.00
Afghanistan	AFG			20200515	3.00	1	3.00	0	2.00	1	4.00	1	2.00	0	2.00	0	2.00	0	3.00	0.00		0.00	0.00	0.00	2.00	1	1.00	1.00	0.00	0.00		5339	136	84.26	84.26	83.33	83.33	64.74	64.74	76.52	76.52	0.00	0.00
Afghanistan	AFG			20200516	3.00	1	3.00	0	2.00	1	4.00	1	2.00	0	2.00	0	2.00	0	3.00	0.00		0.00	0.00	0.00	2.00	1	1.00	1.00	0.00	0.00		6402	168	84.26	84.26	83.33	83.33	64.74	64.74	76.52	76.52	0.00	0.00
Afghanistan	AFG			20200517	3.00	1	3.00	0	2.00	1	4.00	1	2.00	0	2.00	0	2.00	0	3.00	0.00		0.00	0.00	0.00	2.00	1	1.00	1.00	0.00	0.00		6402	168	84.26	84.26	83.33	83.33	64.74	64.74	76.52	76.52	0.00	0.00
Afghanistan	AFG			20200518	3.00	1	3.00	0	2.00	1	4.00	1	2.00	0	2.00	0	2.00	0	3.00	0.00		0.00	0.00	0.00	2.00	1	1.00	1.00	0.00	0.00		6664	169	84.26	84.26	83.33	83.33	64.74	64.74	76.52	76.52	0.00	0.00
Afghanistan	AFG			20200519	3.00	1	3.00	0	2.00	1	4.00	1	2.00	0	2.00	0	2.00	0	3.00	0.00		0.00	0.00	0.00	2.00	1	1.00	1.00	0.00	0.00		7072	173	84.26	84.26	83.33	83.33	64.74	64.74	76.52	76.52	0.00	0.00
Afghanistan	AFG			20200520	3.00	1	3.00	0	2.00	1	4.00	1	2.00	0	2.00	0	2.00	0	3.00	0.00		0.00	0.00	0.00	2.00	1	1.00	1.00	0.00	0.00		7653	178	84.26	84.26	83.33	83.33	64.74	64.74	76.52	76.52	0.00	0.00
Afghanistan	AFG			20200521	3.00	1	3.00	0	2.00	1	4.00	1	2.00	0	2.00	0	2.00	0	3.00	0.00		0.00	0.00	0.00	2.00	1	1.00	1.00	0.00	0.00		8145	187	84.26	84.26	83.33	83.33	64.74	64.74	76.52	76.52	0.00	0.00
Afghanistan	AFG			20200522	3.00	1	3.00	0	2.00	1	4.00	1	2.00	0	2.00	0	2.00	0	3.00	0.00		0.00	0.00	0.00	2.00	1	1.00	1.00	0.00	0.00		8676	193	84.26	84.26	83.33	83.33	64.74	64.74	76.52	76.52	0.00	0.00
Afghanistan	AFG			20200523	3.00	1	3.00	0	2.00	1	4.00	1	2.00	0	2.00	0	2.00	0	3.00	0.00		0.00	0.00	0.00	2.00	1	1.00	1.00	0.00	0.00		9216	205	84.26	84.26	83.33	83.33	64.74	64.74	76.52	76.52	0.00	0.00
Afghanistan	AFG			20200524	3.00	1	3.00	0	2.00	1	4.00	1	2.00	0	2.00	0	2.00	0	3.00	0.00		0.00	0.00	0.00	2.00	1	1.00	1.00	0.00	0.00		9998	216	84.26	84.26	83.33	83.33	64.74	64.74	76.52	76.52	0.00	0.00
Afghanistan	AFG			20200525	3.00	1	3.00	0	2.00	1	4.00	1	2.00	0	2.00	0	2.00	0	3.00	0.00		0.00	0.00	0.00	2.00	1	1.00	1.00	0.00	0.00		10582	218	84.26	84.26	83.33	83.33	64.74	64.74	76.52	76.52	0.00	0.00
Afghanistan	AFG			20200526	3.00	1	3.00	0	2.00	1	4.00	1	2.00	0	2.00	0	2.00	0	3.00	0.00		0.00	0.00	0.00	2.00	1	1.00	1.00	0.00	0.00		11173	219	84.26	84.26	83.33	83.33	64.74	64.74	76.52	76.52	0.00	0.00
Afghanistan	AFG			20200527	3.00	1	3.00	0	2.00	1	4.00	1	2.00	0	2.00	0	2.00	0	3.00	0.00		0.00	0.00	0.00	2.00	1	1.00	1.00	0.00	0.00		11831	220	84.26	84.26	83.33	83.33	64.74	64.74	76.52	76.52	0.00	0.00
Afghanistan	AFG			20200528	3.00	1	3.00	0	2.00	1	4.00	1	2.00	0	2.00	0	2.00	0	3.00	0.00		0.00	0.00	0.00	2.00	1	1.00	1.00	0.00	0.00		12456	227	84.26	84.26	83.33	83.33	64.74	64.74	76.52	76.52	0.00	0.00
Afghanistan	AFG			20200529	3.00	1	3.00	0	2.00	1	4.00	1	2.00	0	2.00	0	2.00	0	3.00	0.00		0.00	0.00	0.00	2.00	1	1.00	1.00	0.00	0.00		13036	235	84.26	84.26	83.33	83.33	64.74	64.74	76.52	76.52	0.00	0.00
Afghanistan	AFG			20200530	3.00	1	3.00	0	2.00	1	4.00	1	2.00	0	2.00	0	2.00	0	3.00	0.00		0.00	0.00	0.00	2.00	1	1.00	1.00	0.00	0.00		13659	246	84.26	84.26	83.33	83.33	64.74	64.74	76.52	76.52	0.00	0.00
Afghanistan	AFG			20200531	3.00	1	3.00	0	2.00	1	4.00	1	2.00	0	2.00	0	2.00	0	3.00	0.00		0.00	0.00	0.00	2.00	1	1.00	1.00	0.00	0.00		14525	249	84.26	84.26	83.33	83.33	64.74	64.74	76.52	76.52	0.00	0.00
Afghanistan	AFG			20200601	3.00	1	3.00	0	2.00	1	4.00	1	2.00	0	2.00	0	2.00	0	3.00	0.00		0.00	0.00	0.00	2.00	1	1.00	1.00	0.00	0.00		15205	257	84.26	84.26	83.33	83.33	64.74	64.74	76.52	76.52	0.00	0.00
Afghanistan	AFG			20200602	3.00	1	3.00	0	2.00	1	4.00	1	2.00	0	2.00	0	2.00	0	3.00	0.00		0.00	0.00	0.00	2.00	1	1.00	1.00	0.00	0.00		15750	265	84.26	84.26	83.33	83.33	64.74	64.74	76.52	76.52	0.00	0.00
Afghanistan	AFG			20200603	3.00	1	3.00	0	2.00	1	4.00	1	2.00	0	2.00	0	2.00	0	3.00	0.00		0.00	0.00	0.00	2.00	1	1.00	1.00	0.00	0.00		16509	270	84.26	84.26	83.33	83.33	64.74	64.74	76.52	76.52	0.00	0.00
Afghanistan	AFG			20200604	3.00	1	3.00	0	2.00	1	4.00	1	2.00	0	2.00	0	2.00	0	3.00	0.00		0.00	0.00	0.00	2.00	1	1.00	1.00	0.00	0.00		17267	294	84.26	84.26	83.33	83.33	64.74	64.74	76.52	76.52	0.00	0.00
Afghanistan	AFG			20200605	3.00	1	3.00	0	2.00	1	4.00	1	2.00	0	2.00	0	2.00	0	3.00	0.00		0.00	0.00	0.00	2.00	1	1.00	1.00	0.00	0.00		18054	300	84.26	84.26	83.33	83.33	64.74	64.74	76.52	76.52	0.00	0.00
Afghanistan	AFG			20200606	3.00	1	3.00	0	2.00	1	4.00	1	2.00	0	2.00	0	2.00	0	3.00	0.00		0.00	0.00	0.00	2.00	1	1.00	1.00	0.00	0.00		18969	309	84.26	84.26	83.33	83.33	64.74	64.74	76.52	76.52	0.00	0.00
Afghanistan	AFG			20200607	3.00	1	3.00	0	2.00	1	4.00	1	2.00	0	2.00	0	2.00	0	3.00	0.00		0.00	0.00	0.00	2.00	1	1.00	1.00	0.00	0.00		19551	327	84.26	84.26	83.33	83.33	64.74	64.74	76.52	76.52	0.00	0.00
Afghanistan	AFG			20200608	3.00	1	3.00	0	2.00	1	4.00	1	2.00	0	2.00	0	2.00	0	3.00	0.00		0.00	0.00	0.00	2.00	1	1.00	1.00	0.00	0.00		20342	357	84.26	84.26	83.33	83.33	64.74	64.74	76.52	76.52	0.00	0.00
Afghanistan	AFG			20200609	3.00	1	3.00	0	2.00	1	4.00	1	2.00	0	2.00	0	2.00	0	1.00	0.00		0.00	0.00	0.00	2.00	1	1.00	1.00	0.00	0.00		20917	369	78.70	78.70	76.19	76.19	60.90	60.90	71.97	71.97	0.00	0.00
Afghanistan	AFG			20200610	3.00	1	3.00	0	2.00	1	4.00	1	2.00	0	2.00	0	2.00	0	1.00	0.00		0.00	0.00	0.00	2.00	1	1.00	1.00	0.00	0.00		21459	384	78.70	78.70	76.19	76.19	60.90	60.90	71.97	71.97	0.00	0.00
Afghanistan	AFG			20200611	3.00	1	3.00	0	2.00	1	4.00	1	2.00	0	2.00	0	2.00	0	1.00	0.00		0.00	0.00	0.00	2.00	1	1.00	1.00	0.00	0.00		22143	405	78.70	78.70	76.19	76.19	60.90	60.90	71.97	71.97	0.00	0.00
Afghanistan	AFG			20200612	3.00	1	3.00	0	2.00	1	4.00	1	2.00	0	2.00	0	2.00	0	1.00	0.00		0.00	0.00	0.00	2.00	1	1.00	1.00	0.00	0.00		22890	426	78.70	78.70	76.19	76.19	60.90	60.90	71.97	71.97	0.00	0.00
Afghanistan	AFG			20200613	3.00	1	3.00	0	2.00	1	4.00	1	2.00	0	2.00	0	2.00	0	1.00	0.00		0.00	0.00	0.00	2.00	1	1.00	1.00	0.00	0.00		23546	446	78.70	78.70	76.19	76.19	60.90	60.90	71.97	71.97	0.00	0.00
Afghanistan	AFG			20200614	3.00	1	3.00	0	2.00	1	4.00	1	2.00	0	2.00	0	2.00	0	1.00	0.00		0.00	0.00	0.00	2.00	1	1.00	1.00	0.00	0.00		24102	451	78.70	78.70	76.19	76.19	60.90	60.90	71.97	71.97	0.00	0.00
Afghanistan	AFG			20200615	3.00	1	3.00	0	2.00	1	4.00	1	2.00	0	2.00	0	2.00	0	1.00	0.00		0.00	0.00	0.00	2.00	1	1.00	1.00	0.00	0.00		24766	471	78.70	78.70	76.19	76.19	60.90	60.90	71.97	71.97	0.00	0.00
Afghanistan	AFG			20200616	3.00	1	3.00	0	2.00	1	4.00	1	2.00	0	2.00	0	2.00	0	1.00	0.00		0.00	0.00	0.00	2.00	1	1.00	1.00	0.00	0.00		25527	478	78.70	78.70	76.19	76.19	60.90	60.90	71.97	71.97	0.00	0.00
Afghanistan	AFG			20200617	3.00	1	3.00	0	2.00	1	4.00	1	2.00	0	2.00	0	2.00	0	1.00	0.00		0.00	0.00	0.00	2.00	1	1.00	1.00	0.00	0.00		26310	491	78.70	78.70	76.19	76.19	60.90	60.90	71.97	71.97	0.00	0.00
Afghanistan	AFG			20200618	3.00	1	3.00	0	2.00	1	4.00	1	2.00	0	2.00	0	2.00	0	1.00	0.00		0.00	0.00	0.00	2.00	1	1.00	1.00	0.00	0.00		26874	504	78.70	78.70	76.19	76.19	60.90	60.90	71.97	71.97	0.00	0.00
Afghanistan	AFG			20200619	3.00	1	3.00	0	2.00	1	4.00	1	2.00	0	2.00	0	2.00	0	1.00	0.00		0.00	0.00	0.00	2.00	1	1.00	1.00	0.00	0.00		27532	546	78.70	78.70	76.19	76.19	60.90	60.90	71.97	71.97	0.00	0.00
Afghanistan	AFG			20200620	3.00	1	3.00	0	2.00	1	4.00	1	2.00	0	2.00	0	2.00	0	1.00	0.00		0.00	0.00	0.00	2.00	1	1.00	1.00	0.00	0.00		27878	548	78.70	78.70	76.19	76.19	60.90	60.90	71.97	71.97	0.00	0.00
Afghanistan	AFG			20200621	3.00	1	3.00	0	2.00	1	4.00	1	2.00	0	2.00	0	2.00	0	1.00	0.00		0.00	0.00	0.00	2.00	1	1.00	1.00	0.00	0.00		28424	569	78.70	78.70	76.19	76.19	60.90	60.90	71.97	71.97	0.00	0.00
Afghanistan	AFG			20200622	3.00	1	3.00	0	2.00	1	4.00	1	2.00	0	2.00	0	2.00	0	1.00	0.00		0.00	0.00	0.00	2.00	1	1.00	1.00	0.00	0.00		28833	581	78.70	78.70	76.19	76.19	60.90	60.90	71.97	71.97	0.00	0.00
Afghanistan	AFG			20200623	3.00	1	3.00	0	2.00	1	4.00	1	2.00	0	2.00	0	2.00	0	1.00	0.00		0.00	0.00	0.00	2.00	1	1.00	1.00	0.00	0.00		29143	598	78.70	78.70	76.19	76.19	60.90	60.90	71.97	71.97	0.00	0.00
Afghanistan	AFG			20200624	3.00	1	3.00	0	2.00	1	4.00	1	2.00	0	2.00	0	2.00	0	1.00	0.00		0.00	0.00	0.00	2.00	1	1.00	1.00	0.00	0.00		29481	618	78.70	78.70	76.19	76.19	60.90	60.90	71.97	71.97	0.00	0.00
Afghanistan	AFG			20200625	3.00	1	3.00	0	2.00	1	4.00	1	2.00	0	2.00	0	2.00	0	1.00	0.00		0.00	0.00	0.00	2.00	1	1.00	1.00	0.00	0.00		29715	639	78.70	78.70	76.19	76.19	60.90	60.90	71.97	71.97	0.00	0.00
Afghanistan	AFG			20200626	3.00	1	3.00	0	2.00	1	4.00	1	2.00	0	2.00	0	2.00	0	1.00	0.00		0.00	0.00	0.00	2.00	1	1.00	1.00	0.00	0.00		30175	675	78.70	78.70	76.19	76.19	60.90	60.90	71.97	71.97	0.00	0.00
Afghanistan	AFG			20200627	3.00	1	3.00	0	2.00	1	4.00	1	2.00	0	2.00	0	2.00	0	1.00	0.00		0.00	0.00	0.00	2.00	1	1.00	1.00	0.00	0.00		30451	683	78.70	78.70	76.19	76.19	60.90	60.90	71.97	71.97	0.00	0.00
Afghanistan	AFG			20200628	3.00	1	3.00	0	2.00	1	4.00	1	2.00	0	2.00	0	2.00	0	1.00	0.00		0.00	0.00	0.00	2.00	1	1.00	1.00	0.00	0.00		30616	703	78.70	78.70	76.19	76.19	60.90	60.90	71.97	71.97	0.00	0.00
Afghanistan	AFG			20200629	3.00	1	3.00	0	2.00	1	4.00	1	2.00	0	2.00	0	2.00	0	1.00	0.00		0.00	0.00	0.00	2.00	1	1.00	1.00	0.00	0.00		30967	721	78.70	78.70	76.19	76.19	60.90	60.90	71.97	71.97	0.00	0.00
Afghanistan	AFG			20200630	3.00	1	3.00	0	2.00	1	4.00	1	2.00	0	2.00	0	2.00	0	1.00	0.00		0.00	0.00	0.00	2.00	1	1.00	1.00	0.00	0.00		31238	733	78.70	78.70	76.19	76.19	60.90	60.90	71.97	71.97	0.00	0.00
Afghanistan	AFG			20200701	3.00	1	3.00	0	2.00	1	4.00	1	2.00	0	2.00	0	2.00	0	1.00	0.00		0.00	0.00	0.00	2.00	1	1.00	1.00	0.00	0.00		31517	746	78.70	78.70	76.19	76.19	60.90	60.90	71.97	71.97	0.00	0.00
Afghanistan	AFG			20200702	3.00	1	3.00	0	2.00	1	4.00	1	2.00	0	2.00	0	2.00	0	1.00	0.00		0.00	0.00	0.00	2.00	1	1.00	1.00	0.00	0.00		31836	774	78.70	78.70	76.19	76.19	60.90	60.90	71.97	71.97	0.00	0.00
Afghanistan	AFG			20200703	3.00	1	3.00	0	2.00	1	4.00	1	2.00	0	2.00	0	2.00	0	1.00	0.00		0.00	0.00	0.00	2.00	1	1.00	1.00	0.00	0.00		32022	807	78.70	78.70	76.19	76.19	60.90	60.90	71.97	71.97	0.00	0.00
Afghanistan	AFG			20200704	3.00	1	3.00	0	2.00	1	4.00	1	2.00	0	2.00	0	2.00	0	1.00	0.00		0.00	0.00	0.00	2.00	1	1.00	1.00	0.00	0.00		32324	819	78.70	78.70	76.19	76.19	60.90	60.90	71.97	71.97	0.00	0.00
Afghanistan	AFG			20200705	3.00	1	3.00	0	2.00	1	4.00	1	2.00	0	2.00	0	2.00	0	1.00	0.00		0.00	0.00	0.00	2.00	1	1.00	1.00	0.00	0.00		32672	826	78.70	78.70	76.19	76.19	60.90	60.90	71.97	71.97	0.00	0.00
Afghanistan	AFG			20200706	3.00	1	3.00	0	2.00	1	4.00	1	2.00	0	2.00	0	2.00	0	1.00	0.00		0.00	0.00	0.00	2.00	1	1.00	1.00	0.00	0.00		32951	864	78.70	78.70	76.19	76.19	60.90	60.90	71.97	71.97	0.00	0.00
Afghanistan	AFG			20200707	3.00	1	3.00	0	2.00	1	4.00	1	2.00	0	2.00	0	2.00	0	1.00	0.00		0.00	0.00	0.00	2.00	1	1.00	1.00	0.00	0.00		33384	920	78.70	78.70	76.19	76.19	60.90	60.90	71.97	71.97	0.00	0.00
Afghanistan	AFG			20200708	3.00	1	3.00	0	2.00	1	4.00	1	2.00	0	2.00	0	2.00	0	1.00	0.00		0.00	0.00	0.00	2.00	1	1.00	1.00	0.00	0.00		33594	936	78.70	78.70	76.19	76.19	60.90	60.90	71.97	71.97	0.00	0.00
Afghanistan	AFG			20200709	3.00	1	3.00	0	2.00	1	4.00	1	2.00	0	2.00	0	2.00	0	1.00	0.00		0.00	0.00	0.00	2.00	1	1.00	1.00	0.00	0.00		33653	937	78.70	78.70	76.19	76.19	60.90	60.90	71.97	71.97	0.00	0.00
Afghanistan	AFG			20200710	3.00	1	3.00	0	2.00	1	4.00	1	2.00	0	2.00	0	2.00	0	1.00	0.00		0.00	0.00	0.00	2.00	1	1.00	1.00	0.00	0.00		33908	957	78.70	78.70	76.19	76.19	60.90	60.90	71.97	71.97	0.00	0.00
Afghanistan	AFG			20200711	3.00	1	3.00	0	2.00	1	4.00	1	2.00	0	2.00	0	2.00	0	1.00	0.00		0.00	0.00	0.00	2.00	1	1.00	1.00	0.00	0.00		34366	994	78.70	78.70	76.19	76.19	60.90	60.90	71.97	71.97	0.00	0.00
Afghanistan	AFG			20200712	3.00	1	3.00	0	2.00	1	4.00	1	2.00	0	2.00	0	2.00	0	1.00	0.00		0.00	0.00	0.00	2.00	1	1.00	1.00	0.00	0.00		34451	1010	78.70	78.70	76.19	76.19	60.90	60.90	71.97	71.97	0.00	0.00
Afghanistan	AFG			20200713	3.00	1	3.00	0	2.00	1	4.00	1	2.00	0	2.00	0	2.00	0	1.00	0.00		0.00	0.00	0.00	2.00	1	1.00	1.00	0.00	0.00		34451	1010	78.70	78.70	76.19	76.19	60.90	60.90	71.97	71.97	0.00	0.00
Afghanistan	AFG			20200714	3.00	1	3.00	0	2.00	1	4.00	1	2.00	0	2.00	0	2.00	0	1.00	0.00		0.00	0.00	0.00	2.00	1	1.00	1.00	0.00	0.00		34455	1012	78.70	78.70	76.19	76.19	60.90	60.90	71.97	71.97	0.00	0.00
Afghanistan	AFG			20200715	3.00	1	3.00	0	2.00	1	4.00	1	2.00	0	2.00	0	2.00	0	1.00	0.00		0.00	0.00	0.00	2.00	1	1.00	1.00	0.00	0.00		34740	1045	78.70	78.70	76.19	76.19	60.90	60.90	71.97	71.97	0.00	0.00
Afghanistan	AFG			20200716	3.00	1	3.00	0	2.00	1	4.00	1	2.00	0	2.00	0	2.00	0	1.00	0.00		0.00	0.00	0.00	2.00	1	1.00	1.00	0.00	0.00		34994	1094	78.70	78.70	76.19	76.19	60.90	60.90	71.97	71.97	0.00	0.00
Afghanistan	AFG			20200717	3.00	1	3.00	0	2.00	1	4.00	1	2.00	0	2.00	0	2.00	0	1.00	0.00		0.00	0.00	0.00	2.00	1	1.00	1.00	0.00	0.00		35070	1115	78.70	78.70	76.19	76.19	60.90	60.90	71.97	71.97	0.00	0.00
Afghanistan	AFG			20200718	3.00	1	3.00	0	2.00	1	4.00	1	2.00	0	2.00	0	2.00	0	1.00	0.00		0.00	0.00	0.00	2.00	1	1.00	1.00	0.00	0.00		35289	1147	78.70	78.70	76.19	76.19	60.90	60.90	71.97	71.97	0.00	0.00
Afghanistan	AFG			20200719	3.00	1	3.00	0	2.00	1	4.00	1	2.00	0	2.00	0	2.00	0	1.00	0.00		0.00	0.00	0.00	2.00	1	1.00	1.00	0.00	0.00		35301	1164	78.70	78.70	76.19	76.19	60.90	60.90	71.97	71.97	0.00	0.00
Afghanistan	AFG			20200720	3.00	1	3.00	0	2.00	1	4.00	1	2.00	0	2.00	0	2.00	0	1.00	0.00		0.00	0.00	0.00	2.00	1	1.00	1.00	0.00	0.00		35475	1181	78.70	78.70	76.19	76.19	60.90	60.90	71.97	71.97	0.00	0.00
Afghanistan	AFG			20200721	3.00	1	3.00	0	2.00	1	4.00	1	2.00	0	2.00	0	2.00	0	1.00	0.00		0.00	0.00	0.00	2.00	1	1.00	1.00	0.00	0.00		35615	1186	78.70	78.70	76.19	76.19	60.90	60.90	71.97	71.97	0.00	0.00
Afghanistan	AFG			20200722	3.00	1	3.00	0	2.00	1	4.00	1	2.00	0	2.00	0	2.00	0	1.00	0.00		0.00	0.00	0.00	2.00	1	1.00	1.00	0.00	0.00		35727	1190	78.70	78.70	76.19	76.19	60.90	60.90	71.97	71.97	0.00	0.00
Afghanistan	AFG			20200723	3.00	1	3.00	0	2.00	1	4.00	1	2.00	0	2.00	0	2.00	0	1.00	0.00		0.00	0.00	0.00	2.00	1	1.00	1.00	0.00	0.00		35915	1211	78.70	78.70	76.19	76.19	60.90	60.90	71.97	71.97	0.00	0.00
Afghanistan	AFG			20200724	3.00	1	3.00	0	2.00	1	4.00	1	2.00	0	2.00	0	2.00	0	1.00	0.00		0.00	0.00	0.00	2.00	1	1.00	1.00	0.00	0.00		35928	1211	78.70	78.70	76.19	76.19	60.90	60.90	71.97	71.97	0.00	0.00
Afghanistan	AFG			20200725	3.00	1	3.00	0	2.00	1	4.00	1	2.00	0	2.00	0	2.00	0	1.00	0.00		0.00	0.00	0.00	2.00	1	1.00	1.00	0.00	0.00		36036	1246	78.70	78.70	76.19	76.19	60.90	60.90	71.97	71.97	0.00	0.00
Afghanistan	AFG			20200726	3.00	1	3.00	0	2.00	1	4.00	1	2.00	0	2.00	0	2.00	0	1.00	0.00		0.00	0.00	0.00	2.00	1	1.00	1.00	0.00	0.00		36157	1259	78.70	78.70	76.19	76.19	60.90	60.90	71.97	71.97	0.00	0.00
Afghanistan	AFG			20200727	3.00	1	3.00	0	2.00	1	4.00	1	2.00	0	2.00	0	2.00	0	1.00	0.00		0.00	0.00	0.00	2.00	1	1.00	1.00	0.00	0.00		36263	1269	78.70	78.70	76.19	76.19	60.90	60.90	71.97	71.97	0.00	0.00
Afghanistan	AFG			20200728	3.00	1	3.00	0	2.00	1	4.00	1	2.00	0	2.00	0	2.00	0	1.00	0.00		0.00	0.00	0.00	2.00	1	1.00	1.00	0.00	0.00		36368	1270	78.70	78.70	76.19	76.19	60.90	60.90	71.97	71.97	0.00	0.00
Afghanistan	AFG			20200729	3.00	1	3.00	0	2.00	1	4.00	1	2.00	0	2.00	0	2.00	0	1.00	0.00		0.00	0.00	0.00	2.00	1	1.00	1.00	0.00	0.00		36471	1271	78.70	78.70	76.19	76.19	60.90	60.90	71.97	71.97	0.00	0.00
Afghanistan	AFG			20200730	3.00	1	3.00	0	2.00	1	4.00	1	2.00	0	2.00	0	2.00	0	1.00	0.00		0.00	0.00	0.00	2.00	1	1.00	1.00	0.00	0.00		36471	1271	78.70	78.70	76.19	76.19	60.90	60.90	71.97	71.97	0.00	0.00
Afghanistan	AFG			20200731	3.00	1	3.00	0	2.00	1	4.00	1	2.00	0	2.00	0	2.00	0	1.00	0.00		0.00	0.00	0.00	2.00	1	1.00	1.00	0.00	0.00		36542	1271	78.70	78.70	76.19	76.19	60.90	60.90	71.97	71.97	0.00	0.00
Afghanistan	AFG			20200801	3.00	1	3.00	0	2.00	1	4.00	1	2.00	0	2.00	0	2.00	0	1.00	0.00		0.00	0.00	0.00	2.00	1	1.00	1.00	0.00	0.00		36710	1283	78.70	78.70	76.19	76.19	60.90	60.90	71.97	71.97	0.00	0.00
Afghanistan	AFG			20200802	3.00	1	3.00	0	2.00	1	4.00	1	2.00	0	2.00	0	2.00	0	1.00	0.00		0.00	0.00	0.00	2.00	1	1.00	1.00	0.00	0.00		36710	1283	78.70	78.70	76.19	76.19	60.90	60.90	71.97	71.97	0.00	0.00
Afghanistan	AFG			20200803	3.00	1	3.00	0	2.00	1	4.00	1	2.00	0	2.00	0	2.00	0	1.00	0.00		0.00	0.00	0.00	2.00	1	1.00	1.00	0.00	0.00		36710	1284	78.70	78.70	76.19	76.19	60.90	60.90	71.97	71.97	0.00	0.00
Afghanistan	AFG			20200804	3.00	1	2.00	0	2.00	1	4.00	1	2.00	0	2.00	0	2.00	0	1.00	0.00		0.00	0.00	0.00	2.00	1	1.00	1.00	0.00	0.00		36747	1288	75.00	75.00	72.62	72.62	58.33	58.33	68.94	68.94	0.00	0.00
Afghanistan	AFG			20200805	2.00	1	2.00	0	2.00	1	4.00	1	2.00	0	2.00	0	2.00	0	1.00	0.00		0.00	0.00	0.00	2.00	1	1.00	1.00	0.00	0.00		36829	1294	71.30	71.30	69.05	69.05	55.77	55.77	65.91	65.91	0.00	0.00
Afghanistan	AFG			20200806	2.00	1	2.00	0	2.00	1	4.00	1	2.00	0	2.00	0	2.00	0	1.00	0.00		0.00	0.00	0.00	2.00	1	1.00	1.00	0.00	0.00		36896	1298	71.30	71.30	69.05	69.05	55.77	55.77	65.91	65.91	0.00	0.00
Afghanistan	AFG			20200807	2.00	1	2.00	0	2.00	1	4.00	1	2.00	0	2.00	0	2.00	0	1.00	0.00		0.00	0.00	0.00	2.00	1	1.00	1.00	0.00	0.00		36937	1298	71.30	71.30	69.05	69.05	55.77	55.77	65.91	65.91	0.00	0.00
Afghanistan	AFG			20200808	2.00	1	2.00	0	2.00	1	4.00	1	2.00	0	2.00	0	2.00	0	1.00	0.00		0.00	0.00	0.00	2.00	1	1.00	1.00	0.00	0.00		37015	1307	71.30	71.30	69.05	69.05	55.77	55.77	65.91	65.91	0.00	0.00
Afghanistan	AFG			20200809	2.00	1	2.00	0	2.00	1	4.00	1	2.00	0	2.00	0	2.00	0	1.00	0.00		0.00	0.00	0.00	2.00	1	1.00	1.00	0.00	0.00		37054	1312	71.30	71.30	69.05	69.05	55.77	55.77	65.91	65.91	0.00	0.00
Afghanistan	AFG			20200810	2.00	1	2.00	0	2.00	1	4.00	1	2.00	0	2.00	0	2.00	0	1.00	0.00		0.00	0.00	0.00	2.00	1	1.00	1.00	0.00	0.00		37054	1312	71.30	71.30	69.05	69.05	55.77	55.77	65.91	65.91	0.00	0.00
Afghanistan	AFG			20200811	2.00	1	2.00	0	2.00	1	4.00	1	2.00	0	2.00	0	2.00	0	1.00	0.00		0.00	0.00	0.00	2.00	1	1.00	1.00	0.00	0.00		37054	1312	71.30	71.30	69.05	69.05	55.77	55.77	65.91	65.91	0.00	0.00
Afghanistan	AFG			20200812	2.00	1	2.00	0	2.00	1	4.00	1	2.00	0	2.00	0	2.00	0	1.00	0.00		0.00	0.00	0.00	2.00	1	1.00	1.00	0.00	0.00		37269	1344	71.30	71.30	69.05	69.05	55.77	55.77	65.91	65.91	0.00	0.00
Afghanistan	AFG			20200813	2.00	1	2.00	0	2.00	1	4.00	1	2.00	0	2.00	0	2.00	0	1.00	0.00		0.00	0.00	0.00	2.00	1	1.00	1.00	0.00	0.00		37345	1354	71.30	71.30	69.05	69.05	55.77	55.77	65.91	65.91	0.00	0.00
Afghanistan	AFG			20200814	2.00	1	2.00	0	2.00	1	4.00	1	2.00	0	2.00	0	2.00	0	1.00	0.00		0.00	0.00	0.00	2.00	1	1.00	1.00	0.00	0.00		37424	1363	71.30	71.30	69.05	69.05	55.77	55.77	65.91	65.91	0.00	0.00
Afghanistan	AFG			20200815	1.00	1	2.00	0	1.00	1	4.00	1	2.00	0	2.00	0	2.00	0	1.00	0.00		0.00	0.00	0.00	2.00	1	1.00	1.00	0.00	0.00		37431	1363	62.04	62.04	65.48	65.48	49.36	49.36	58.33	58.33	0.00	0.00
Afghanistan	AFG			20200816	1.00	1	2.00	0	1.00	1	4.00	1	2.00	0	2.00	0	2.00	0	1.00	0.00		0.00	0.00	0.00	2.00	1	1.00	1.00	0.00	0.00		37551	1370	62.04	62.04	65.48	65.48	49.36	49.36	58.33	58.33	0.00	0.00
Afghanistan	AFG			20200817	1.00	1	2.00	0	1.00	1	4.00	1	2.00	0	2.00	0	2.00	0	1.00	0.00		0.00	0.00	0.00	2.00	1	1.00	1.00	0.00	0.00		37596	1375	62.04	62.04	65.48	65.48	49.36	49.36	58.33	58.33	0.00	0.00
Afghanistan	AFG			20200818	1.00	1	2.00	1	1.00	1	0.00		2.00	1	2.00	0	1.00	0	1.00	0.00		0.00	0.00	0.00	2.00	1	3.00	2.00	0.00	0.00		37599	1375	50.00	50.00	66.67	66.67	50.00	50.00	59.09	59.09	0.00	0.00
Afghanistan	AFG			20200819	1.00	1	2.00	1	1.00	1	0.00		2.00	1	2.00	0	1.00	0	1.00	0.00		0.00	0.00	0.00	2.00	1	3.00	2.00	0.00	0.00		37599	1375	50.00	50.00	66.67	66.67	50.00	50.00	59.09	59.09	0.00	0.00
Afghanistan	AFG			20200820	1.00	1	2.00	1	1.00	1	0.00		2.00	1	2.00	0	1.00	0	1.00	0.00		0.00	0.00	0.00	2.00	1	3.00	2.00	0.00	0.00		37759	1383	50.00	50.00	66.67	66.67	50.00	50.00	59.09	59.09	0.00	0.00
Afghanistan	AFG			20200821	1.00	1	2.00	1	1.00	1	0.00		2.00	1	2.00	0	1.00	0	1.00	0.00		0.00	0.00	39400000.00	2.00	1	3.00	2.00	0.00	0.00		37856	1385	50.00	50.00	66.67	66.67	50.00	50.00	59.09	59.09	0.00	0.00
Afghanistan	AFG			20200822	1.00	1	2.00	1	1.00	1	0.00		2.00	1	2.00	0	1.00	0	1.00	0.00		0.00	0.00	0.00	2.00	1	3.00	2.00	0.00	0.00		37894	1385	50.00	50.00	66.67	66.67	50.00	50.00	59.09	59.09	0.00	0.00
Afghanistan	AFG			20200823	1.00	1	2.00	1	1.00	1	0.00		2.00	1	2.00	0	1.00	0	1.00	0.00		0.00	0.00	0.00	2.00	1	3.00	2.00	0.00	0.00		37999	1387	50.00	50.00	66.67	66.67	50.00	50.00	59.09	59.09	0.00	0.00
Afghanistan	AFG			20200824	1.00	1	2.00	1	1.00	1	0.00		2.00	1	2.00	0	1.00	0	1.00	0.00		0.00	0.00	0.00	2.00	1	3.00	2.00	0.00	0.00		37999	1387	50.00	50.00	66.67	66.67	50.00	50.00	59.09	59.09	0.00	0.00
Afghanistan	AFG			20200825	1.00	1	2.00	1	1.00	1	0.00		2.00	1	2.00	0	1.00	0	1.00	0.00		0.00	0.00	0.00	2.00	1	3.00	2.00	0.00	0.00		38070	1397	50.00	50.00	66.67	66.67	50.00	50.00	59.09	59.09	0.00	0.00
Afghanistan	AFG			20200826																							3.00	2.00	0.00	0.00		38071	1397		50.00		66.67		50.00		59.09		0.00
Afghanistan	AFG			20200827																												38126	1401		50.00		66.67		50.00		59.09		0.00
Afghanistan	AFG			20200828																												38129	1401		50.00		66.67		50.00		59.09		0.00
Afghanistan	AFG			20200829																												38140	1402		50.00		66.67		50.00		59.09		0.00
Afghanistan	AFG			20200830																												38143	1402		50.00		66.67		50.00		59.09		0.00
Afghanistan	AFG			20200831																												38162	1402		50.00		66.67		50.00		59.09		0.00
Afghanistan	AFG			20200901																															50.00		66.67		50.00		59.09		0.00
Angola	AGO			20200101	0.00		0.00		0.00		0.00		0.00		0.00		0.00		0.00	0.00		0.00	0.00	0.00	0.00		0.00	0.00	0.00	0.00				0.00	0.00	0.00	0.00	0.00	0.00	0.00	0.00	0.00	0.00
Angola	AGO			20200102	0.00		0.00		0.00		0.00		0.00		0.00		0.00		0.00	0.00		0.00	0.00	0.00	0.00		0.00	0.00	0.00	0.00				0.00	0.00	0.00	0.00	0.00	0.00	0.00	0.00	0.00	0.00
Angola	AGO			20200103	0.00		0.00		0.00		0.00		0.00		0.00		0.00		0.00	0.00		0.00	0.00	0.00	0.00		0.00	0.00	0.00	0.00				0.00	0.00	0.00	0.00	0.00	0.00	0.00	0.00	0.00	0.00
Angola	AGO			20200104	0.00		0.00		0.00		0.00		0.00		0.00		0.00		0.00	0.00		0.00	0.00	0.00	0.00		0.00	0.00	0.00	0.00				0.00	0.00	0.00	0.00	0.00	0.00	0.00	0.00	0.00	0.00
Angola	AGO			20200105	0.00		0.00		0.00		0.00		0.00		0.00		0.00		0.00	0.00		0.00	0.00	0.00	0.00		0.00	0.00	0.00	0.00				0.00	0.00	0.00	0.00	0.00	0.00	0.00	0.00	0.00	0.00
Angola	AGO			20200106	0.00		0.00		0.00		0.00		0.00		0.00		0.00		0.00	0.00		0.00	0.00	0.00	0.00		0.00	0.00	0.00	0.00				0.00	0.00	0.00	0.00	0.00	0.00	0.00	0.00	0.00	0.00
Angola	AGO			20200107	0.00		0.00		0.00		0.00		0.00		0.00		0.00		0.00	0.00		0.00	0.00	0.00	0.00		0.00	0.00	0.00	0.00				0.00	0.00	0.00	0.00	0.00	0.00	0.00	0.00	0.00	0.00
Angola	AGO			20200108	0.00		0.00		0.00		0.00		0.00		0.00		0.00		0.00	0.00		0.00	0.00	0.00	0.00		0.00	0.00	0.00	0.00				0.00	0.00	0.00	0.00	0.00	0.00	0.00	0.00	0.00	0.00
Angola	AGO			20200109	0.00		0.00		0.00		0.00		0.00		0.00		0.00		0.00	0.00		0.00	0.00	0.00	0.00		0.00	0.00	0.00	0.00				0.00	0.00	0.00	0.00	0.00	0.00	0.00	0.00	0.00	0.00
Angola	AGO			20200110	0.00		0.00		0.00		0.00		0.00		0.00		0.00		0.00	0.00		0.00	0.00	0.00	0.00		0.00	0.00	0.00	0.00				0.00	0.00	0.00	0.00	0.00	0.00	0.00	0.00	0.00	0.00
Angola	AGO			20200111	0.00		0.00		0.00		0.00		0.00		0.00		0.00		0.00	0.00		0.00	0.00	0.00	0.00		0.00	0.00	0.00	0.00				0.00	0.00	0.00	0.00	0.00	0.00	0.00	0.00	0.00	0.00
Angola	AGO			20200112	0.00		0.00		0.00		0.00		0.00		0.00		0.00		0.00	0.00		0.00	0.00	0.00	0.00		0.00	0.00	0.00	0.00				0.00	0.00	0.00	0.00	0.00	0.00	0.00	0.00	0.00	0.00
Angola	AGO			20200113	0.00		0.00		0.00		0.00		0.00		0.00		0.00		0.00	0.00		0.00	0.00	0.00	0.00		0.00	0.00	0.00	0.00				0.00	0.00	0.00	0.00	0.00	0.00	0.00	0.00	0.00	0.00
Angola	AGO			20200114	0.00		0.00		0.00		0.00		0.00		0.00		0.00		0.00	0.00		0.00	0.00	0.00	0.00		0.00	0.00	0.00	0.00				0.00	0.00	0.00	0.00	0.00	0.00	0.00	0.00	0.00	0.00
Angola	AGO			20200115	0.00		0.00		0.00		0.00		0.00		0.00		0.00		0.00	0.00		0.00	0.00	0.00	0.00		0.00	0.00	0.00	0.00				0.00	0.00	0.00	0.00	0.00	0.00	0.00	0.00	0.00	0.00
Angola	AGO			20200116	0.00		0.00		0.00		0.00		0.00		0.00		0.00		0.00	0.00		0.00	0.00	0.00	0.00		0.00	0.00	0.00	0.00				0.00	0.00	0.00	0.00	0.00	0.00	0.00	0.00	0.00	0.00
Angola	AGO			20200117	0.00		0.00		0.00		0.00		0.00		0.00		0.00		0.00	0.00		0.00	0.00	0.00	0.00		0.00	0.00	0.00	0.00				0.00	0.00	0.00	0.00	0.00	0.00	0.00	0.00	0.00	0.00
Angola	AGO			20200118	0.00		0.00		0.00		0.00		0.00		0.00		0.00		0.00	0.00		0.00	0.00	0.00	0.00		0.00	0.00	0.00	0.00				0.00	0.00	0.00	0.00	0.00	0.00	0.00	0.00	0.00	0.00
Angola	AGO			20200119	0.00		0.00		0.00		0.00		0.00		0.00		0.00		0.00	0.00		0.00	0.00	0.00	0.00		0.00	0.00	0.00	0.00				0.00	0.00	0.00	0.00	0.00	0.00	0.00	0.00	0.00	0.00
Angola	AGO			20200120	0.00		0.00		0.00		0.00		0.00		0.00		0.00		0.00	0.00		0.00	0.00	0.00	0.00		0.00	0.00	0.00	0.00				0.00	0.00	0.00	0.00	0.00	0.00	0.00	0.00	0.00	0.00
Angola	AGO			20200121	0.00		0.00		0.00		0.00		0.00		0.00		0.00		0.00	0.00		0.00	0.00	0.00	0.00		0.00	0.00	0.00	0.00				0.00	0.00	0.00	0.00	0.00	0.00	0.00	0.00	0.00	0.00
Angola	AGO			20200122	0.00		0.00		0.00		0.00		0.00		0.00		0.00		0.00	0.00		0.00	0.00	0.00	0.00		0.00	0.00	0.00	0.00				0.00	0.00	0.00	0.00	0.00	0.00	0.00	0.00	0.00	0.00
Angola	AGO			20200123	0.00		0.00		0.00		0.00		0.00		0.00		0.00		0.00	0.00		0.00	0.00	0.00	0.00		0.00	0.00	0.00	0.00				0.00	0.00	0.00	0.00	0.00	0.00	0.00	0.00	0.00	0.00
Angola	AGO			20200124	0.00		0.00		0.00		0.00		0.00		0.00		0.00		0.00	0.00		0.00	0.00	0.00	0.00		0.00	0.00	0.00	0.00				0.00	0.00	0.00	0.00	0.00	0.00	0.00	0.00	0.00	0.00
Angola	AGO			20200125	0.00		0.00		0.00		0.00		0.00		0.00		0.00		0.00	0.00		0.00	0.00	0.00	0.00		0.00	0.00	0.00	0.00				0.00	0.00	0.00	0.00	0.00	0.00	0.00	0.00	0.00	0.00
Angola	AGO			20200126	0.00		0.00		0.00		0.00		0.00		0.00		0.00		0.00	0.00		0.00	0.00	0.00	0.00		0.00	0.00	0.00	0.00				0.00	0.00	0.00	0.00	0.00	0.00	0.00	0.00	0.00	0.00
Angola	AGO			20200127	0.00		0.00		0.00		0.00		0.00		0.00		0.00		0.00	0.00		0.00	0.00	0.00	0.00		0.00	0.00	0.00	0.00				0.00	0.00	0.00	0.00	0.00	0.00	0.00	0.00	0.00	0.00
Angola	AGO			20200128	0.00		0.00		0.00		0.00		0.00		0.00		0.00		0.00	0.00		0.00	0.00	0.00	0.00		0.00	0.00	0.00	0.00				0.00	0.00	0.00	0.00	0.00	0.00	0.00	0.00	0.00	0.00
Angola	AGO			20200129	0.00		0.00		0.00		0.00		0.00		0.00		0.00		0.00	0.00		0.00	0.00	0.00	0.00		0.00	0.00	0.00	0.00				0.00	0.00	0.00	0.00	0.00	0.00	0.00	0.00	0.00	0.00
Angola	AGO			20200130	0.00		0.00		0.00		0.00		0.00		0.00		0.00		0.00	0.00		0.00	0.00	0.00	0.00		0.00	0.00	0.00	0.00				0.00	0.00	0.00	0.00	0.00	0.00	0.00	0.00	0.00	0.00
Angola	AGO			20200131	0.00		0.00		0.00		0.00		0.00		0.00		0.00		0.00	0.00		0.00	0.00	0.00	0.00		0.00	0.00	0.00	0.00				0.00	0.00	0.00	0.00	0.00	0.00	0.00	0.00	0.00	0.00
Angola	AGO			20200201	0.00		0.00		0.00		0.00		0.00		0.00		0.00		0.00	0.00		0.00	0.00	0.00	0.00		0.00	0.00	0.00	0.00				0.00	0.00	0.00	0.00	0.00	0.00	0.00	0.00	0.00	0.00
Angola	AGO			20200202	0.00		0.00		0.00		0.00		0.00		0.00		0.00		0.00	0.00		0.00	0.00	0.00	0.00		0.00	0.00	0.00	0.00				0.00	0.00	0.00	0.00	0.00	0.00	0.00	0.00	0.00	0.00
Angola	AGO			20200203	0.00		0.00		0.00		0.00		0.00		0.00		0.00		0.00	0.00		0.00	0.00	0.00	0.00		0.00	0.00	0.00	0.00				0.00	0.00	0.00	0.00	0.00	0.00	0.00	0.00	0.00	0.00
Angola	AGO			20200204	0.00		0.00		0.00		0.00		0.00		0.00		0.00		0.00	0.00		0.00	0.00	0.00	0.00		0.00	0.00	0.00	0.00				0.00	0.00	0.00	0.00	0.00	0.00	0.00	0.00	0.00	0.00
Angola	AGO			20200205	0.00		0.00		0.00		0.00		0.00		0.00		0.00		0.00	0.00		0.00	0.00	0.00	0.00		0.00	0.00	0.00	0.00				0.00	0.00	0.00	0.00	0.00	0.00	0.00	0.00	0.00	0.00
Angola	AGO			20200206	0.00		0.00		0.00		0.00		0.00		0.00		0.00		2.00	0.00		0.00	0.00	0.00	0.00		0.00	0.00	0.00	0.00				5.56	5.56	7.14	7.14	3.85	3.85	4.55	4.55	0.00	0.00
Angola	AGO			20200207	0.00		0.00		0.00		0.00		0.00		0.00		0.00		2.00	0.00		0.00	0.00	0.00	0.00		0.00	0.00	0.00	0.00				5.56	5.56	7.14	7.14	3.85	3.85	4.55	4.55	0.00	0.00
Angola	AGO			20200208	0.00		0.00		0.00		0.00		0.00		0.00		0.00		2.00	0.00		0.00	0.00	0.00	0.00		0.00	0.00	0.00	0.00				5.56	5.56	7.14	7.14	3.85	3.85	4.55	4.55	0.00	0.00
Angola	AGO			20200209	0.00		0.00		0.00		0.00		0.00		0.00		0.00		2.00	0.00		0.00	0.00	0.00	0.00		0.00	0.00	0.00	0.00				5.56	5.56	7.14	7.14	3.85	3.85	4.55	4.55	0.00	0.00
Angola	AGO			20200210	0.00		0.00		0.00		0.00		0.00		0.00		0.00		2.00	0.00		0.00	0.00	0.00	0.00		0.00	0.00	0.00	0.00				5.56	5.56	7.14	7.14	3.85	3.85	4.55	4.55	0.00	0.00
Angola	AGO			20200211	0.00		0.00		0.00		0.00		0.00		0.00		0.00		2.00	0.00		0.00	0.00	0.00	0.00		0.00	0.00	0.00	0.00				5.56	5.56	7.14	7.14	3.85	3.85	4.55	4.55	0.00	0.00
Angola	AGO			20200212	0.00		0.00		0.00		0.00		0.00		0.00		0.00		2.00	0.00		0.00	0.00	0.00	0.00		0.00	0.00	0.00	0.00				5.56	5.56	7.14	7.14	3.85	3.85	4.55	4.55	0.00	0.00
Angola	AGO			20200213	0.00		0.00		0.00		0.00		0.00		0.00		0.00		2.00	0.00		0.00	0.00	0.00	0.00		0.00	0.00	0.00	0.00				5.56	5.56	7.14	7.14	3.85	3.85	4.55	4.55	0.00	0.00
Angola	AGO			20200214	0.00		0.00		0.00		0.00		0.00		0.00		0.00		2.00	0.00		0.00	0.00	0.00	0.00		0.00	0.00	0.00	0.00				5.56	5.56	7.14	7.14	3.85	3.85	4.55	4.55	0.00	0.00
Angola	AGO			20200215	0.00		0.00		0.00		0.00		0.00		0.00		0.00		2.00	0.00		0.00	0.00	0.00	0.00		0.00	0.00	0.00	0.00				5.56	5.56	7.14	7.14	3.85	3.85	4.55	4.55	0.00	0.00
Angola	AGO			20200216	0.00		0.00		0.00		0.00		0.00		0.00		0.00		2.00	0.00		0.00	0.00	0.00	0.00		0.00	0.00	0.00	0.00				5.56	5.56	7.14	7.14	3.85	3.85	4.55	4.55	0.00	0.00
Angola	AGO			20200217	0.00		0.00		0.00		0.00		0.00		0.00		0.00		2.00	0.00		0.00	0.00	0.00	0.00		0.00	0.00	0.00	0.00				5.56	5.56	7.14	7.14	3.85	3.85	4.55	4.55	0.00	0.00
Angola	AGO			20200218	0.00		0.00		0.00		0.00		0.00		0.00		0.00		2.00	0.00		0.00	0.00	0.00	0.00		0.00	0.00	0.00	0.00				5.56	5.56	7.14	7.14	3.85	3.85	4.55	4.55	0.00	0.00
Angola	AGO			20200219	0.00		0.00		0.00		0.00		0.00		0.00		0.00		2.00	0.00		0.00	0.00	0.00	0.00		0.00	0.00	0.00	0.00				5.56	5.56	7.14	7.14	3.85	3.85	4.55	4.55	0.00	0.00
Angola	AGO			20200220	0.00		0.00		0.00		0.00		0.00		0.00		0.00		2.00	0.00		0.00	0.00	0.00	0.00		0.00	0.00	0.00	0.00				5.56	5.56	7.14	7.14	3.85	3.85	4.55	4.55	0.00	0.00
Angola	AGO			20200221	0.00		0.00		0.00		0.00		0.00		0.00		0.00		2.00	0.00		0.00	0.00	0.00	0.00		0.00	0.00	0.00	0.00				5.56	5.56	7.14	7.14	3.85	3.85	4.55	4.55	0.00	0.00
Angola	AGO			20200222	0.00		0.00		0.00		0.00		0.00		0.00		0.00		2.00	0.00		0.00	0.00	0.00	0.00		0.00	0.00	0.00	0.00				5.56	5.56	7.14	7.14	3.85	3.85	4.55	4.55	0.00	0.00
Angola	AGO			20200223	0.00		0.00		0.00		0.00		0.00		0.00		0.00		2.00	0.00		0.00	0.00	0.00	0.00		0.00	0.00	0.00	0.00				5.56	5.56	7.14	7.14	3.85	3.85	4.55	4.55	0.00	0.00
Angola	AGO			20200224	0.00		0.00		0.00		0.00		0.00		0.00		0.00		2.00	0.00		0.00	0.00	0.00	0.00		0.00	0.00	0.00	0.00				5.56	5.56	7.14	7.14	3.85	3.85	4.55	4.55	0.00	0.00
Angola	AGO			20200225	0.00		0.00		0.00		0.00		0.00		0.00		0.00		2.00	0.00		0.00	0.00	0.00	0.00		0.00	0.00	0.00	0.00				5.56	5.56	7.14	7.14	3.85	3.85	4.55	4.55	0.00	0.00
Angola	AGO			20200226	0.00		0.00		0.00		0.00		0.00		0.00		0.00		2.00	0.00		0.00	0.00	0.00	0.00		1.00	0.00	0.00	0.00				5.56	5.56	7.14	7.14	6.41	6.41	7.58	7.58	0.00	0.00
Angola	AGO			20200227	0.00		0.00		0.00		0.00		0.00		0.00		0.00		2.00	0.00		0.00	0.00	0.00	0.00		1.00	0.00	0.00	0.00				5.56	5.56	7.14	7.14	6.41	6.41	7.58	7.58	0.00	0.00
Angola	AGO			20200228	0.00		0.00		0.00		0.00		0.00		0.00		0.00		2.00	0.00		0.00	0.00	0.00	0.00		1.00	0.00	0.00	0.00				5.56	5.56	7.14	7.14	6.41	6.41	7.58	7.58	0.00	0.00
Angola	AGO			20200229	0.00		0.00		0.00		0.00		0.00		0.00		0.00		2.00	0.00		0.00	0.00	0.00	0.00		1.00	0.00	0.00	0.00				5.56	5.56	7.14	7.14	6.41	6.41	7.58	7.58	0.00	0.00
Angola	AGO			20200301	0.00		0.00		0.00		0.00		0.00		0.00		0.00		3.00	0.00		0.00	0.00	0.00	0.00		1.00	0.00	0.00	0.00				8.33	8.33	10.71	10.71	8.33	8.33	9.85	9.85	0.00	0.00
Angola	AGO			20200302	0.00		0.00		0.00		0.00		0.00		0.00		0.00		3.00	0.00		0.00	0.00	0.00	0.00		1.00	0.00	0.00	0.00				8.33	8.33	10.71	10.71	8.33	8.33	9.85	9.85	0.00	0.00
Angola	AGO			20200303	0.00		0.00		0.00		0.00		0.00		0.00		0.00		3.00	0.00		0.00	0.00	0.00	0.00		1.00	0.00	0.00	0.00				8.33	8.33	10.71	10.71	8.33	8.33	9.85	9.85	0.00	0.00
Angola	AGO			20200304	0.00		0.00		0.00		0.00		0.00		0.00		0.00		3.00	0.00		0.00	0.00	0.00	0.00		1.00	0.00	0.00	0.00				8.33	8.33	10.71	10.71	8.33	8.33	9.85	9.85	0.00	0.00
Angola	AGO			20200305	0.00		0.00		0.00		0.00		0.00		0.00		0.00		3.00	0.00		0.00	0.00	0.00	0.00		1.00	0.00	0.00	0.00				8.33	8.33	10.71	10.71	8.33	8.33	9.85	9.85	0.00	0.00
Angola	AGO			20200306	0.00		0.00		0.00		0.00		0.00		0.00		0.00		3.00	0.00		0.00	0.00	0.00	0.00		1.00	0.00	0.00	0.00				8.33	8.33	10.71	10.71	8.33	8.33	9.85	9.85	0.00	0.00
Angola	AGO			20200307	0.00		0.00		0.00		0.00		0.00		0.00		0.00		3.00	0.00		0.00	0.00	0.00	0.00		1.00	0.00	0.00	0.00				8.33	8.33	10.71	10.71	8.33	8.33	9.85	9.85	0.00	0.00
Angola	AGO			20200308	0.00		0.00		0.00		0.00		0.00		0.00		0.00		3.00	0.00		0.00	0.00	0.00	0.00		1.00	0.00	0.00	0.00				8.33	8.33	10.71	10.71	8.33	8.33	9.85	9.85	0.00	0.00
Angola	AGO			20200309	0.00		0.00		0.00		0.00		0.00		0.00		0.00		3.00	0.00		0.00	0.00	0.00	0.00		1.00	0.00	0.00	0.00				8.33	8.33	10.71	10.71	8.33	8.33	9.85	9.85	0.00	0.00
Angola	AGO			20200310	0.00		0.00		0.00		0.00		0.00		0.00		0.00		3.00	0.00		0.00	0.00	0.00	0.00		1.00	0.00	0.00	0.00				8.33	8.33	10.71	10.71	8.33	8.33	9.85	9.85	0.00	0.00
Angola	AGO			20200311	0.00		0.00		0.00		0.00		0.00		0.00		0.00		3.00	0.00		0.00	0.00	0.00	0.00		1.00	0.00	0.00	0.00				8.33	8.33	10.71	10.71	8.33	8.33	9.85	9.85	0.00	0.00
Angola	AGO			20200312	0.00		0.00		0.00		0.00		0.00		0.00		0.00		3.00	0.00		0.00	0.00	0.00	0.00		1.00	0.00	0.00	0.00				8.33	8.33	10.71	10.71	8.33	8.33	9.85	9.85	0.00	0.00
Angola	AGO			20200313	0.00		0.00		0.00		0.00		0.00		0.00		0.00		3.00	0.00		0.00	0.00	0.00	0.00		1.00	0.00	0.00	0.00				8.33	8.33	10.71	10.71	8.33	8.33	9.85	9.85	0.00	0.00
Angola	AGO			20200314	0.00		0.00		0.00		0.00		0.00		0.00		0.00		3.00	0.00		0.00	0.00	0.00	0.00		1.00	0.00	0.00	0.00				8.33	8.33	10.71	10.71	8.33	8.33	9.85	9.85	0.00	0.00
Angola	AGO			20200315	0.00		0.00		0.00		0.00		0.00		0.00		0.00		3.00	0.00		0.00	0.00	0.00	0.00		1.00	0.00	0.00	0.00				8.33	8.33	10.71	10.71	8.33	8.33	9.85	9.85	0.00	0.00
Angola	AGO			20200316	0.00		0.00		0.00		0.00		0.00		0.00		0.00		3.00	0.00		0.00	0.00	0.00	0.00		1.00	0.00	0.00	0.00				8.33	8.33	10.71	10.71	8.33	8.33	9.85	9.85	0.00	0.00
Angola	AGO			20200317	0.00		0.00		0.00		0.00		0.00		0.00		0.00		3.00	0.00		0.00	0.00	0.00	0.00		1.00	0.00	0.00	0.00				8.33	8.33	10.71	10.71	8.33	8.33	9.85	9.85	0.00	0.00
Angola	AGO			20200318	0.00		0.00		0.00		0.00		0.00		0.00		0.00		3.00	0.00		0.00	0.00	0.00	0.00		1.00	0.00	0.00	0.00				8.33	8.33	10.71	10.71	8.33	8.33	9.85	9.85	0.00	0.00
Angola	AGO			20200319	0.00		0.00		0.00		0.00		0.00		0.00		0.00		3.00	0.00		0.00	0.00	0.00	0.00		1.00	0.00	0.00	0.00				8.33	8.33	10.71	10.71	8.33	8.33	9.85	9.85	0.00	0.00
Angola	AGO			20200320	0.00		0.00		0.00		0.00		0.00		0.00		0.00		4.00	0.00		0.00	0.00	0.00	0.00		1.00	0.00	0.00	0.00				11.11	11.11	14.29	14.29	10.26	10.26	12.12	12.12	0.00	0.00
Angola	AGO			20200321	0.00		0.00		0.00		0.00		0.00		0.00		0.00		4.00	0.00		0.00	0.00	0.00	0.00		1.00	0.00	0.00	0.00				11.11	11.11	14.29	14.29	10.26	10.26	12.12	12.12	0.00	0.00
Angola	AGO			20200322	0.00		0.00		0.00		0.00		0.00		0.00		0.00		4.00	0.00		0.00	0.00	0.00	0.00		1.00	0.00	0.00	0.00		2	0	11.11	11.11	14.29	14.29	10.26	10.26	12.12	12.12	0.00	0.00
Angola	AGO			20200323	0.00		0.00		0.00		0.00		0.00		0.00		0.00		4.00	0.00		0.00	0.00	0.00	0.00		1.00	0.00	0.00	0.00		2	0	11.11	11.11	14.29	14.29	10.26	10.26	12.12	12.12	0.00	0.00
Angola	AGO			20200324	3.00	1	0.00		0.00		2.00	1	0.00		0.00		0.00		4.00	0.00		0.00	0.00	0.00	1.00	1	1.00	0.00	0.00	0.00		2	0	33.33	33.33	46.67	46.67	25.64	25.64	30.30	30.30	0.00	0.00
Angola	AGO			20200325	3.00	1	0.00		0.00		2.00	1	0.00		0.00		0.00		4.00	0.00		0.00	0.00	0.00	1.00	1	1.00	0.00	0.00	0.00		2	0	33.33	33.33	46.67	46.67	25.64	25.64	30.30	30.30	0.00	0.00
Angola	AGO			20200326	3.00	1	0.00		0.00		2.00	1	0.00		0.00		0.00		4.00	0.00		0.00	0.00	0.00	1.00	1	1.00	0.00	0.00	0.00		2	0	33.33	33.33	46.67	46.67	25.64	25.64	30.30	30.30	0.00	0.00
Angola	AGO			20200327	3.00	1	3.00	1	2.00	1	4.00	1	2.00	1	2.00	1	2.00	1	4.00	0.00		0.00	0.00	0.00	1.00	1	1.00	0.00	0.00	0.00		3	0	90.74	90.74	95.24	95.24	65.38	65.38	77.27	77.27	0.00	0.00
Angola	AGO			20200328	3.00	1	3.00	1	2.00	1	4.00	1	2.00	1	2.00	1	2.00	1	4.00	0.00		0.00	0.00	0.00	1.00	1	1.00	0.00	0.00	0.00		4	0	90.74	90.74	95.24	95.24	65.38	65.38	77.27	77.27	0.00	0.00
Angola	AGO			20200329	3.00	1	3.00	1	2.00	1	4.00	1	2.00	1	2.00	1	2.00	1	4.00	0.00		0.00	0.00	0.00	1.00	1	1.00	0.00	0.00	0.00		4	0	90.74	90.74	95.24	95.24	65.38	65.38	77.27	77.27	0.00	0.00
Angola	AGO			20200330	3.00	1	3.00	1	2.00	1	4.00	1	2.00	1	2.00	1	2.00	1	4.00	0.00		0.00	0.00	0.00	1.00	1	1.00	0.00	0.00	0.00		7	2	90.74	90.74	95.24	95.24	65.38	65.38	77.27	77.27	0.00	0.00
Angola	AGO			20200331	3.00	1	3.00	1	2.00	1	4.00	1	2.00	1	2.00	1	2.00	1	4.00	0.00		0.00	0.00	0.00	1.00	1	1.00	0.00	0.00	0.00		7	2	90.74	90.74	95.24	95.24	65.38	65.38	77.27	77.27	0.00	0.00
Angola	AGO			20200401	3.00	1	3.00	1	2.00	1	4.00	1	2.00	1	2.00	1	2.00	1	4.00	0.00		0.00	0.00	0.00	1.00	1	2.00	0.00	0.00	0.00		7	2	90.74	90.74	95.24	95.24	67.95	67.95	80.30	80.30	0.00	0.00
Angola	AGO			20200402	3.00	1	3.00	1	2.00	1	4.00	1	2.00	1	2.00	1	2.00	1	4.00	0.00		0.00	0.00	0.00	1.00	1	2.00	0.00	0.00	0.00		8	2	90.74	90.74	95.24	95.24	67.95	67.95	80.30	80.30	0.00	0.00
Angola	AGO			20200403	3.00	1	3.00	1	2.00	1	4.00	1	2.00	1	2.00	1	2.00	1	4.00	0.00		0.00	9000000.00	0.00	1.00	1	2.00	0.00	40000000.00	0.00		8	2	90.74	90.74	95.24	95.24	67.95	67.95	80.30	80.30	0.00	0.00
Angola	AGO			20200404	3.00	1	3.00	1	2.00	1	4.00	1	2.00	1	2.00	1	2.00	1	4.00	0.00		0.00	0.00	0.00	1.00	1	2.00	0.00	0.00	0.00		8	2	90.74	90.74	95.24	95.24	67.95	67.95	80.30	80.30	0.00	0.00
Angola	AGO			20200405	3.00	1	3.00	1	2.00	1	4.00	1	2.00	1	2.00	1	2.00	1	4.00	0.00		0.00	0.00	0.00	1.00	1	2.00	0.00	0.00	0.00		10	2	90.74	90.74	95.24	95.24	67.95	67.95	80.30	80.30	0.00	0.00
Angola	AGO			20200406	3.00	1	3.00	1	2.00	1	4.00	1	2.00	1	2.00	1	2.00	1	4.00	0.00		0.00	0.00	0.00	1.00	1	2.00	0.00	0.00	0.00		14	2	90.74	90.74	95.24	95.24	67.95	67.95	80.30	80.30	0.00	0.00
Angola	AGO			20200407	3.00	1	3.00	1	2.00	1	4.00	1	2.00	1	2.00	1	2.00	1	4.00	0.00		0.00	0.00	0.00	1.00	1	2.00	0.00	0.00	0.00		16	2	90.74	90.74	95.24	95.24	67.95	67.95	80.30	80.30	0.00	0.00
Angola	AGO			20200408	3.00	1	3.00	1	2.00	1	4.00	1	2.00	1	2.00	1	2.00	1	4.00	0.00		0.00	0.00	0.00	1.00	1	2.00	0.00	0.00	0.00		17	2	90.74	90.74	95.24	95.24	67.95	67.95	80.30	80.30	0.00	0.00
Angola	AGO			20200409	3.00	1	3.00	1	2.00	1	4.00	1	2.00	1	2.00	1	2.00	1	4.00	0.00		2.00	0.00	0.00	1.00	1	2.00	0.00	0.00	0.00		19	2	90.74	90.74	95.24	95.24	75.64	75.64	80.30	80.30	50.00	50.00
Angola	AGO			20200410	3.00	1	3.00	1	2.00	1	4.00	1	2.00	1	2.00	1	2.00	1	4.00	0.00		2.00	0.00	0.00	1.00	1	2.00	0.00	0.00	0.00		19	2	90.74	90.74	95.24	95.24	75.64	75.64	80.30	80.30	50.00	50.00
Angola	AGO			20200411	3.00	1	3.00	1	2.00	1	4.00	1	2.00	1	2.00	1	2.00	1	4.00	0.00		2.00	0.00	0.00	1.00	1	2.00	0.00	0.00	0.00		19	2	90.74	90.74	95.24	95.24	75.64	75.64	80.30	80.30	50.00	50.00
Angola	AGO			20200412	3.00	1	3.00	1	2.00	1	4.00	1	2.00	1	2.00	1	2.00	1	4.00	0.00		2.00	0.00	0.00	1.00	1	2.00	0.00	0.00	0.00		19	2	90.74	90.74	95.24	95.24	75.64	75.64	80.30	80.30	50.00	50.00
Angola	AGO			20200413	3.00	1	3.00	1	2.00	1	4.00	1	2.00	1	2.00	1	2.00	1	4.00	0.00		2.00	0.00	0.00	1.00	1	2.00	0.00	0.00	0.00		19	2	90.74	90.74	95.24	95.24	75.64	75.64	80.30	80.30	50.00	50.00
Angola	AGO			20200414	3.00	1	3.00	1	2.00	1	4.00	1	2.00	1	2.00	1	2.00	1	4.00	0.00		2.00	0.00	0.00	1.00	1	2.00	0.00	0.00	0.00		19	2	90.74	90.74	95.24	95.24	75.64	75.64	80.30	80.30	50.00	50.00
Angola	AGO			20200415	3.00	1	3.00	1	2.00	1	4.00	1	2.00	1	2.00	1	2.00	1	4.00	0.00		2.00	0.00	0.00	1.00	1	2.00	0.00	0.00	0.00		19	2	90.74	90.74	95.24	95.24	75.64	75.64	80.30	80.30	50.00	50.00
Angola	AGO			20200416	3.00	1	3.00	1	2.00	1	4.00	1	2.00	1	2.00	1	2.00	1	4.00	0.00		2.00	0.00	0.00	1.00	1	2.00	0.00	0.00	0.00		19	2	90.74	90.74	95.24	95.24	75.64	75.64	80.30	80.30	50.00	50.00
Angola	AGO			20200417	3.00	1	3.00	1	2.00	1	4.00	1	2.00	1	2.00	1	2.00	1	4.00	0.00		2.00	0.00	0.00	1.00	1	2.00	0.00	80000000.00	0.00		19	2	90.74	90.74	95.24	95.24	75.64	75.64	80.30	80.30	50.00	50.00
Angola	AGO			20200418	3.00	1	3.00	1	2.00	1	4.00	1	2.00	1	2.00	1	2.00	1	4.00	0.00		2.00	0.00	0.00	1.00	1	2.00	0.00	0.00	0.00		19	2	90.74	90.74	95.24	95.24	75.64	75.64	80.30	80.30	50.00	50.00
Angola	AGO			20200419	3.00	1	3.00	1	2.00	1	4.00	1	2.00	1	2.00	1	2.00	1	4.00	0.00		2.00	0.00	0.00	1.00	1	2.00	0.00	0.00	0.00		24	2	90.74	90.74	95.24	95.24	75.64	75.64	80.30	80.30	50.00	50.00
Angola	AGO			20200420	3.00	1	3.00	1	2.00	1	4.00	1	2.00	1	2.00	1	2.00	1	4.00	0.00		2.00	0.00	0.00	1.00	1	2.00	0.00	0.00	0.00		24	2	90.74	90.74	95.24	95.24	75.64	75.64	80.30	80.30	50.00	50.00
Angola	AGO			20200421	3.00	1	3.00	1	2.00	1	4.00	1	2.00	1	2.00	1	2.00	1	4.00	0.00		2.00	0.00	0.00	1.00	1	2.00	0.00	0.00	0.00		24	2	90.74	90.74	95.24	95.24	75.64	75.64	80.30	80.30	50.00	50.00
Angola	AGO			20200422	3.00	1	3.00	1	2.00	1	4.00	1	2.00	1	2.00	1	2.00	1	4.00	0.00		2.00	0.00	0.00	1.00	1	2.00	0.00	0.00	0.00		24	2	90.74	90.74	95.24	95.24	75.64	75.64	80.30	80.30	50.00	50.00
Angola	AGO			20200423	3.00	1	2.00	1	2.00	1	4.00	1	1.00	1	2.00	1	2.00	0	4.00	0.00		2.00	0.00	0.00	1.00	1	2.00	0.00	0.00	0.00		24	2	78.70	78.70	83.33	83.33	67.31	67.31	70.45	70.45	50.00	50.00
Angola	AGO			20200424	3.00	1	2.00	1	2.00	1	4.00	1	1.00	1	2.00	1	2.00	0	4.00	1.00	1	2.00	0.00	0.00	1.00	1	2.00	0.00	0.00	0.00		25	2	78.70	78.70	83.33	83.33	71.15	71.15	70.45	70.45	75.00	75.00
Angola	AGO			20200425	3.00	1	2.00	1	2.00	1	4.00	1	1.00	1	2.00	1	2.00	0	4.00	1.00	1	2.00	0.00	0.00	1.00	1	2.00	0.00	0.00	0.00		25	2	78.70	78.70	83.33	83.33	71.15	71.15	70.45	70.45	75.00	75.00
Angola	AGO			20200426	3.00	1	2.00	1	2.00	1	4.00	1	1.00	1	2.00	1	2.00	0	4.00	1.00	1	2.00	0.00	0.00	1.00	1	2.00	0.00	0.00	0.00		25	2	78.70	78.70	83.33	83.33	71.15	71.15	70.45	70.45	75.00	75.00
Angola	AGO			20200427	3.00	1	2.00	1	2.00	1	4.00	1	1.00	1	2.00	1	2.00	0	4.00	1.00	1	2.00	0.00	0.00	1.00	1	2.00	0.00	0.00	0.00		26	2	78.70	78.70	83.33	83.33	71.15	71.15	70.45	70.45	75.00	75.00
Angola	AGO			20200428	3.00	1	2.00	1	2.00	1	4.00	1	1.00	1	2.00	1	2.00	0	4.00	1.00	1	2.00	0.00	0.00	1.00	1	2.00	0.00	0.00	0.00		27	2	78.70	78.70	83.33	83.33	71.15	71.15	70.45	70.45	75.00	75.00
Angola	AGO			20200429	3.00	1	2.00	1	2.00	1	4.00	1	1.00	1	2.00	1	2.00	0	4.00	1.00	1	2.00	0.00	0.00	1.00	1	2.00	0.00	0.00	0.00		27	2	78.70	78.70	83.33	83.33	71.15	71.15	70.45	70.45	75.00	75.00
Angola	AGO			20200430	3.00	1	2.00	1	2.00	1	4.00	1	1.00	1	2.00	1	2.00	0	4.00	1.00	1	2.00	0.00	0.00	1.00	1	2.00	0.00	0.00	0.00		27	2	78.70	78.70	83.33	83.33	71.15	71.15	70.45	70.45	75.00	75.00
Angola	AGO			20200501	3.00	1	2.00	1	2.00	1	4.00	1	1.00	1	2.00	1	2.00	0	4.00	1.00	1	2.00	0.00	0.00	1.00	1	2.00	0.00	0.00	0.00		27	2	78.70	78.70	83.33	83.33	71.15	71.15	70.45	70.45	75.00	75.00
Angola	AGO			20200502	3.00	1	2.00	1	2.00	1	4.00	1	1.00	1	2.00	1	2.00	0	4.00	1.00	1	2.00	0.00	0.00	1.00	1	2.00	0.00	0.00	0.00		29	2	78.70	78.70	83.33	83.33	71.15	71.15	70.45	70.45	75.00	75.00
Angola	AGO			20200503	3.00	1	2.00	1	2.00	1	4.00	1	1.00	1	2.00	1	2.00	0	4.00	1.00	1	2.00	0.00	0.00	1.00	1	2.00	0.00	0.00	0.00		35	2	78.70	78.70	83.33	83.33	71.15	71.15	70.45	70.45	75.00	75.00
Angola	AGO			20200504	3.00	1	2.00	1	2.00	1	4.00	1	1.00	1	2.00	1	2.00	0	4.00	1.00	1	2.00	0.00	0.00	1.00	1	2.00	0.00	0.00	0.00		35	2	78.70	78.70	83.33	83.33	71.15	71.15	70.45	70.45	75.00	75.00
Angola	AGO			20200505	3.00	1	2.00	1	2.00	1	4.00	1	1.00	1	2.00	1	2.00	0	4.00	1.00	1	2.00	0.00	0.00	1.00	1	2.00	0.00	0.00	0.00		35	2	78.70	78.70	83.33	83.33	71.15	71.15	70.45	70.45	75.00	75.00
Angola	AGO			20200506	3.00	1	2.00	1	2.00	1	4.00	1	1.00	1	2.00	1	2.00	0	4.00	1.00	1	2.00	0.00	0.00	1.00	1	2.00	0.00	0.00	0.00		36	2	78.70	78.70	83.33	83.33	71.15	71.15	70.45	70.45	75.00	75.00
Angola	AGO			20200507	3.00	1	2.00	1	2.00	1	4.00	1	1.00	1	2.00	1	2.00	0	4.00	1.00	1	2.00	0.00	0.00	1.00	1	2.00	0.00	0.00	0.00		36	2	78.70	78.70	83.33	83.33	71.15	71.15	70.45	70.45	75.00	75.00
Angola	AGO			20200508	3.00	1	2.00	1	2.00	1	3.00	1	1.00	1	2.00	1	2.00	0	4.00	1.00	1	2.00	0.00	0.00	1.00	1	2.00	0.00	0.00	0.00		36	2	75.93	75.93	83.33	83.33	69.23	69.23	68.18	68.18	75.00	75.00
Angola	AGO			20200509	3.00	1	2.00	1	2.00	1	3.00	1	1.00	1	2.00	1	2.00	0	4.00	1.00	1	2.00	0.00	0.00	1.00	1	2.00	0.00	0.00	0.00		43	2	75.93	75.93	83.33	83.33	69.23	69.23	68.18	68.18	75.00	75.00
Angola	AGO			20200510	3.00	1	2.00	1	2.00	1	3.00	1	1.00	1	2.00	1	2.00	0	4.00	1.00	1	2.00	0.00	0.00	1.00	1	2.00	0.00	0.00	0.00		43	2	75.93	75.93	83.33	83.33	69.23	69.23	68.18	68.18	75.00	75.00
Angola	AGO			20200511	3.00	1	2.00	1	2.00	1	3.00	1	1.00	1	2.00	1	2.00	0	4.00	1.00	1	2.00	0.00	0.00	1.00	1	2.00	0.00	0.00	0.00		45	2	75.93	75.93	83.33	83.33	69.23	69.23	68.18	68.18	75.00	75.00
Angola	AGO			20200512	3.00	1	2.00	1	2.00	1	3.00	1	1.00	1	2.00	1	2.00	0	4.00	1.00	1	2.00	0.00	0.00	1.00	1	2.00	0.00	0.00	0.00		45	2	75.93	75.93	83.33	83.33	69.23	69.23	68.18	68.18	75.00	75.00
Angola	AGO			20200513	3.00	1	2.00	1	2.00	1	3.00	1	1.00	1	2.00	1	2.00	0	4.00	1.00	1	2.00	0.00	0.00	1.00	1	2.00	0.00	0.00	0.00		45	2	75.93	75.93	83.33	83.33	69.23	69.23	68.18	68.18	75.00	75.00
Angola	AGO			20200514	3.00	1	2.00	1	2.00	1	3.00	1	1.00	1	2.00	1	2.00	0	4.00	1.00	1	2.00	0.00	0.00	1.00	1	2.00	0.00	0.00	0.00		45	2	75.93	75.93	83.33	83.33	69.23	69.23	68.18	68.18	75.00	75.00
Angola	AGO			20200515	3.00	1	2.00	1	2.00	1	3.00	1	1.00	1	2.00	1	2.00	0	4.00	1.00	1	2.00	0.00	0.00	1.00	1	2.00	0.00	0.00	0.00		48	2	75.93	75.93	83.33	83.33	69.23	69.23	68.18	68.18	75.00	75.00
Angola	AGO			20200516	3.00	1	2.00	1	2.00	1	3.00	1	1.00	1	2.00	1	2.00	0	4.00	1.00	1	2.00	0.00	0.00	1.00	1	2.00	0.00	0.00	0.00		48	2	75.93	75.93	83.33	83.33	69.23	69.23	68.18	68.18	75.00	75.00
Angola	AGO			20200517	3.00	1	2.00	1	2.00	1	3.00	1	1.00	1	2.00	1	2.00	0	4.00	1.00	1	2.00	0.00	0.00	2.00	1	2.00	0.00	0.00	0.00		48	2	81.48	81.48	88.10	88.10	73.08	73.08	72.73	72.73	75.00	75.00
Angola	AGO			20200518	3.00	1	2.00	1	2.00	1	3.00	1	1.00	1	2.00	1	2.00	0	4.00	1.00	1	2.00	0.00	0.00	2.00	1	2.00	0.00	0.00	0.00		48	2	81.48	81.48	88.10	88.10	73.08	73.08	72.73	72.73	75.00	75.00
Angola	AGO			20200519	3.00	1	2.00	1	2.00	1	3.00	1	1.00	1	2.00	1	2.00	0	4.00	1.00	1	2.00	0.00	0.00	2.00	1	2.00	0.00	0.00	0.00		48	2	81.48	81.48	88.10	88.10	73.08	73.08	72.73	72.73	75.00	75.00
Angola	AGO			20200520	3.00	1	2.00	1	2.00	1	3.00	1	1.00	1	2.00	1	2.00	0	4.00	1.00	1	2.00	0.00	0.00	2.00	1	2.00	0.00	0.00	0.00		50	2	81.48	81.48	88.10	88.10	73.08	73.08	72.73	72.73	75.00	75.00
Angola	AGO			20200521	3.00	1	2.00	1	2.00	1	3.00	1	1.00	1	2.00	1	2.00	0	4.00	1.00	1	2.00	0.00	0.00	2.00	1	2.00	0.00	0.00	0.00		52	3	81.48	81.48	88.10	88.10	73.08	73.08	72.73	72.73	75.00	75.00
Angola	AGO			20200522	3.00	1	2.00	1	2.00	1	3.00	1	1.00	1	2.00	1	2.00	0	4.00	1.00	1	2.00	0.00	0.00	2.00	1	2.00	0.00	0.00	0.00		58	3	81.48	81.48	88.10	88.10	73.08	73.08	72.73	72.73	75.00	75.00
Angola	AGO			20200523	3.00	1	2.00	1	2.00	1	3.00	1	1.00	1	2.00	1	2.00	0	4.00	1.00	1	2.00	0.00	0.00	2.00	1	2.00	0.00	0.00	0.00		60	3	81.48	81.48	88.10	88.10	73.08	73.08	72.73	72.73	75.00	75.00
Angola	AGO			20200524	3.00	1	2.00	1	2.00	1	3.00	1	1.00	1	2.00	1	2.00	0	4.00	1.00	1	2.00	0.00	0.00	2.00	1	2.00	0.00	0.00	0.00		60	3	81.48	81.48	88.10	88.10	73.08	73.08	72.73	72.73	75.00	75.00
Angola	AGO			20200525	3.00	1	2.00	1	2.00	1	3.00	1	1.00	1	2.00	1	2.00	0	4.00	1.00	1	2.00	0.00	0.00	2.00	1	2.00	0.00	0.00	0.00		69	4	81.48	81.48	88.10	88.10	73.08	73.08	72.73	72.73	75.00	75.00
Angola	AGO			20200526	3.00	1	2.00	1	2.00	1	3.00	1	1.00	1	1.00	1	2.00	0	4.00	1.00	1	2.00	0.00	0.00	2.00	1	2.00	0.00	0.00	0.00		69	4	77.78	77.78	86.90	86.90	70.51	70.51	69.70	69.70	75.00	75.00
Angola	AGO			20200527	3.00	1	2.00	1	2.00	1	3.00	1	1.00	1	1.00	1	2.00	0	4.00	1.00	1	2.00	0.00	0.00	2.00	1	2.00	0.00	0.00	0.00		71	4	77.78	77.78	86.90	86.90	70.51	70.51	69.70	69.70	75.00	75.00
Angola	AGO			20200528	3.00	1	2.00	1	2.00	1	3.00	1	1.00	1	1.00	1	2.00	0	4.00	1.00	1	2.00	0.00	0.00	2.00	1	2.00	0.00	0.00	0.00		71	4	77.78	77.78	86.90	86.90	70.51	70.51	69.70	69.70	75.00	75.00
Angola	AGO			20200529	3.00	1	2.00	1	2.00	1	3.00	1	1.00	1	1.00	1	2.00	0	4.00	1.00	1	2.00	0.00	0.00	2.00	1	2.00	0.00	0.00	0.00		73	4	77.78	77.78	86.90	86.90	70.51	70.51	69.70	69.70	75.00	75.00
Angola	AGO			20200530	3.00	1	2.00	1	2.00	1	3.00	1	1.00	1	1.00	1	2.00	0	4.00	1.00	1	2.00	0.00	0.00	2.00	1	2.00	0.00	0.00	0.00		77	4	77.78	77.78	86.90	86.90	70.51	70.51	69.70	69.70	75.00	75.00
Angola	AGO			20200531	3.00	1	2.00	1	2.00	1	3.00	1	1.00	1	1.00	1	2.00	0	4.00	1.00	1	2.00	0.00	0.00	2.00	1	2.00	0.00	0.00	0.00		84	4	77.78	77.78	86.90	86.90	70.51	70.51	69.70	69.70	75.00	75.00
Angola	AGO			20200601	3.00	1	2.00	1	2.00	1	3.00	1	1.00	1	1.00	1	2.00	0	4.00	1.00	1	2.00	0.00	0.00	2.00	1	2.00	0.00	0.00	0.00		86	4	77.78	77.78	86.90	86.90	70.51	70.51	69.70	69.70	75.00	75.00
Angola	AGO			20200602	3.00	1	2.00	1	2.00	1	3.00	1	1.00	1	1.00	1	2.00	0	4.00	1.00	1	2.00	0.00	0.00	2.00	1	2.00	0.00	0.00	0.00		86	4	77.78	77.78	86.90	86.90	70.51	70.51	69.70	69.70	75.00	75.00
Angola	AGO			20200603	3.00	1	2.00	1	2.00	1	3.00	1	1.00	1	1.00	1	2.00	0	4.00	1.00	1	2.00	0.00	0.00	2.00	1	2.00	0.00	0.00	0.00		86	4	77.78	77.78	86.90	86.90	70.51	70.51	69.70	69.70	75.00	75.00
Angola	AGO			20200604	3.00	1	2.00	1	2.00	1	3.00	1	1.00	1	1.00	1	2.00	0	4.00	1.00	1	2.00	0.00	0.00	2.00	1	2.00	0.00	0.00	0.00		86	4	77.78	77.78	86.90	86.90	70.51	70.51	69.70	69.70	75.00	75.00
Angola	AGO			20200605	3.00	1	2.00	1	2.00	1	3.00	1	1.00	1	1.00	1	2.00	0	4.00	1.00	1	0.00	0.00	0.00	2.00	1	2.00	0.00	0.00	0.00		86	4	77.78	77.78	86.90	86.90	62.82	62.82	69.70	69.70	25.00	25.00
Angola	AGO			20200606	3.00	1	2.00	1	2.00	1	3.00	1	1.00	1	1.00	1	2.00	0	4.00	1.00	1	0.00	0.00	0.00	2.00	1	2.00	0.00	0.00	0.00		86	4	77.78	77.78	86.90	86.90	62.82	62.82	69.70	69.70	25.00	25.00
Angola	AGO			20200607	3.00	1	2.00	1	2.00	1	3.00	1	1.00	1	1.00	1	2.00	0	4.00	1.00	1	0.00	0.00	0.00	2.00	1	2.00	0.00	0.00	0.00		86	4	77.78	77.78	86.90	86.90	62.82	62.82	69.70	69.70	25.00	25.00
Angola	AGO			20200608	3.00	1	2.00	0	2.00	1	3.00	1	1.00	1	1.00	1	2.00	0	4.00	1.00	1	0.00	0.00	0.00	2.00	1	2.00	0.00	0.00	0.00		91	4	75.93	75.93	83.33	83.33	61.54	61.54	68.18	68.18	25.00	25.00
Angola	AGO			20200609	3.00	1	2.00	0	2.00	1	3.00	1	1.00	1	1.00	1	2.00	0	4.00	1.00	1	0.00	0.00	0.00	2.00	1	2.00	0.00	0.00	0.00		92	4	75.93	75.93	83.33	83.33	61.54	61.54	68.18	68.18	25.00	25.00
Angola	AGO			20200610	3.00	1	2.00	0	2.00	1	3.00	1	1.00	1	1.00	1	2.00	0	4.00	1.00	1	0.00	0.00	0.00	2.00	1	2.00	0.00	0.00	0.00		96	4	75.93	75.93	83.33	83.33	61.54	61.54	68.18	68.18	25.00	25.00
Angola	AGO			20200611	3.00	1	2.00	0	2.00	1	3.00	1	1.00	1	1.00	1	2.00	0	4.00	1.00	1	0.00	0.00	0.00	2.00	1	2.00	0.00	0.00	0.00		113	4	75.93	75.93	83.33	83.33	61.54	61.54	68.18	68.18	25.00	25.00
Angola	AGO			20200612	3.00	1	2.00	0	2.00	1	3.00	1	1.00	1	1.00	1	2.00	0	4.00	1.00	1	0.00	0.00	0.00	2.00	1	2.00	0.00	0.00	0.00		118	5	75.93	75.93	83.33	83.33	61.54	61.54	68.18	68.18	25.00	25.00
Angola	AGO			20200613	3.00	1	2.00	0	2.00	1	3.00	1	1.00	1	1.00	1	2.00	0	4.00	1.00	1	0.00	0.00	0.00	2.00	1	2.00	0.00	0.00	0.00		130	5	75.93	75.93	83.33	83.33	61.54	61.54	68.18	68.18	25.00	25.00
Angola	AGO			20200614	3.00	1	2.00	0	2.00	1	3.00	1	1.00	1	1.00	1	2.00	0	4.00	1.00	1	0.00	0.00	0.00	2.00	1	2.00	0.00	0.00	0.00		138	6	75.93	75.93	83.33	83.33	61.54	61.54	68.18	68.18	25.00	25.00
Angola	AGO			20200615	3.00	1	2.00	0	2.00	1	3.00	1	1.00	1	1.00	1	2.00	0	4.00	1.00	1	0.00	0.00	0.00	2.00	1	2.00	0.00	0.00	0.00		140	6	75.93	75.93	83.33	83.33	61.54	61.54	68.18	68.18	25.00	25.00
Angola	AGO			20200616	3.00	1	2.00	0	2.00	1	3.00	1	1.00	1	1.00	1	2.00	0	4.00	1.00	1	0.00	0.00	0.00	2.00	1	2.00	0.00	0.00	0.00		142	6	75.93	75.93	83.33	83.33	61.54	61.54	68.18	68.18	25.00	25.00
Angola	AGO			20200617	3.00	1	2.00	0	2.00	1	3.00	1	1.00	1	1.00	1	2.00	0	4.00	1.00	1	0.00	0.00	0.00	2.00	1	2.00	0.00	0.00	0.00		142	6	75.93	75.93	83.33	83.33	61.54	61.54	68.18	68.18	25.00	25.00
Angola	AGO			20200618	3.00	1	2.00	0	2.00	1	3.00	1	1.00	1	1.00	1	2.00	0	4.00	1.00	1	0.00	0.00	0.00	2.00	1	2.00	0.00	0.00	0.00		155	7	75.93	75.93	83.33	83.33	61.54	61.54	68.18	68.18	25.00	25.00
Angola	AGO			20200619	3.00	1	2.00	0	2.00	1	3.00	1	1.00	1	1.00	1	2.00	0	4.00	1.00	1	0.00	0.00	0.00	2.00	1	2.00	0.00	0.00	0.00		155	7	75.93	75.93	83.33	83.33	61.54	61.54	68.18	68.18	25.00	25.00
Angola	AGO			20200620	3.00	1	2.00	0	2.00	1	3.00	1	1.00	1	1.00	1	2.00	0	4.00	1.00	1	0.00	0.00	0.00	2.00	1	2.00	0.00	0.00	0.00		166	8	75.93	75.93	83.33	83.33	61.54	61.54	68.18	68.18	25.00	25.00
Angola	AGO			20200621	3.00	1	2.00	0	2.00	1	3.00	1	1.00	1	1.00	1	2.00	0	4.00	1.00	1	0.00	0.00	0.00	2.00	1	2.00	0.00	0.00	0.00		172	8	75.93	75.93	83.33	83.33	61.54	61.54	68.18	68.18	25.00	25.00
Angola	AGO			20200622	3.00	1	2.00	0	2.00	1	3.00	1	1.00	1	1.00	1	2.00	0	4.00	1.00	1	0.00	0.00	0.00	2.00	1	2.00	0.00	0.00	0.00		176	9	75.93	75.93	83.33	83.33	61.54	61.54	68.18	68.18	25.00	25.00
Angola	AGO			20200623	3.00	1	2.00	0	2.00	1	3.00	1	1.00	1	1.00	1	2.00	0	4.00	1.00	1	0.00	0.00	0.00	2.00	1	2.00	0.00	0.00	0.00		183	9	75.93	75.93	83.33	83.33	61.54	61.54	68.18	68.18	25.00	25.00
Angola	AGO			20200624	3.00	1	2.00	0	2.00	1	3.00	1	1.00	1	1.00	1	2.00	0	4.00	1.00	1	0.00	0.00	0.00	2.00	1	2.00	0.00	0.00	0.00		186	10	75.93	75.93	83.33	83.33	61.54	61.54	68.18	68.18	25.00	25.00
Angola	AGO			20200625	3.00	1	2.00	0	2.00	1	3.00	1	1.00	1	1.00	1	2.00	0	4.00	1.00	1	0.00	0.00	0.00	2.00	1	2.00	0.00	0.00	0.00		189	10	75.93	75.93	83.33	83.33	61.54	61.54	68.18	68.18	25.00	25.00
Angola	AGO			20200626	3.00	1	2.00	0	2.00	1	3.00	1	1.00	1	1.00	1	2.00	0	4.00	1.00	1	0.00	0.00	0.00	2.00	1	2.00	0.00	0.00	0.00		197	10	75.93	75.93	83.33	83.33	61.54	61.54	68.18	68.18	25.00	25.00
Angola	AGO			20200627	3.00	1	2.00	0	2.00	1	3.00	1	1.00	1	1.00	1	2.00	0	4.00	1.00	1	0.00	0.00	0.00	2.00	1	2.00	0.00	0.00	0.00		212	10	75.93	75.93	83.33	83.33	61.54	61.54	68.18	68.18	25.00	25.00
Angola	AGO			20200628	3.00	1	2.00	0	2.00	1	3.00	1	1.00	1	1.00	1	2.00	0	4.00	1.00	1	0.00	0.00	0.00	2.00	1	2.00	0.00	0.00	0.00		244	10	75.93	75.93	83.33	83.33	61.54	61.54	68.18	68.18	25.00	25.00
Angola	AGO			20200629	3.00	1	2.00	0	2.00	1	3.00	1	1.00	1	1.00	1	2.00	0	4.00	1.00	1	0.00	0.00	0.00	2.00	1	2.00	0.00	0.00	0.00		267	11	75.93	75.93	83.33	83.33	61.54	61.54	68.18	68.18	25.00	25.00
Angola	AGO			20200630	3.00	1	2.00	0	2.00	1	3.00	1	1.00	1	1.00	1	2.00	0	4.00	1.00	1	0.00	0.00	0.00	2.00	1	2.00	0.00	0.00	0.00		276	11	75.93	75.93	83.33	83.33	61.54	61.54	68.18	68.18	25.00	25.00
Angola	AGO			20200701	3.00	1	2.00	0	2.00	1	3.00	1	1.00	1	1.00	1	2.00	0	4.00	1.00	1	0.00	0.00	0.00	2.00	1	2.00	0.00	0.00	0.00		284	13	75.93	75.93	83.33	83.33	61.54	61.54	68.18	68.18	25.00	25.00
Angola	AGO			20200702	3.00	1	2.00	0	2.00	1	3.00	1	1.00	1	1.00	1	2.00	0	4.00	1.00	1	0.00	0.00	0.00	2.00	1	2.00	0.00	0.00	0.00		291	15	75.93	75.93	83.33	83.33	61.54	61.54	68.18	68.18	25.00	25.00
Angola	AGO			20200703	3.00	1	2.00	0	2.00	1	3.00	1	1.00	1	1.00	1	2.00	0	4.00	1.00	1	0.00	0.00	0.00	2.00	1	2.00	0.00	0.00	0.00		315	17	75.93	75.93	83.33	83.33	61.54	61.54	68.18	68.18	25.00	25.00
Angola	AGO			20200704	3.00	1	2.00	0	2.00	1	3.00	1	1.00	1	1.00	1	2.00	0	4.00	1.00	1	0.00	0.00	0.00	2.00	1	2.00	0.00	0.00	0.00		328	18	75.93	75.93	83.33	83.33	61.54	61.54	68.18	68.18	25.00	25.00
Angola	AGO			20200705	3.00	1	2.00	0	2.00	1	3.00	1	1.00	1	1.00	1	2.00	0	4.00	1.00	1	0.00	0.00	0.00	2.00	1	2.00	0.00	0.00	0.00		346	19	75.93	75.93	83.33	83.33	61.54	61.54	68.18	68.18	25.00	25.00
Angola	AGO			20200706	3.00	1	2.00	0	2.00	1	3.00	1	1.00	1	1.00	1	2.00	0	4.00	1.00	1	0.00	0.00	0.00	2.00	1	2.00	0.00	0.00	0.00		346	19	75.93	75.93	83.33	83.33	61.54	61.54	68.18	68.18	25.00	25.00
Angola	AGO			20200707	3.00	1	2.00	0	2.00	1	3.00	1	1.00	1	1.00	1	2.00	0	4.00	1.00	1	0.00	0.00	0.00	2.00	1	2.00	0.00	0.00	0.00		353	19	75.93	75.93	83.33	83.33	61.54	61.54	68.18	68.18	25.00	25.00
Angola	AGO			20200708	3.00	1	2.00	0	2.00	1	3.00	1	1.00	1	1.00	1	2.00	0	4.00	1.00	1	0.00	0.00	0.00	2.00	1	2.00	0.00	0.00	0.00		353	19	75.93	75.93	83.33	83.33	61.54	61.54	68.18	68.18	25.00	25.00
Angola	AGO			20200709	3.00	1	2.00	0	2.00	1	4.00	0	1.00	0	2.00	0	2.00	0	4.00	1.00	1	0.00	0.00	0.00	2.00	1	2.00	0.00	0.00	0.00		386	21	76.39	76.39	78.57	78.57	61.86	61.86	68.56	68.56	25.00	25.00
Angola	AGO			20200710	3.00	1	2.00	0	2.00	1	4.00	0	1.00	0	2.00	0	2.00	0	4.00	1.00	1	0.00	0.00	0.00	2.00	1	2.00	0.00	0.00	0.00		396	22	76.39	76.39	78.57	78.57	61.86	61.86	68.56	68.56	25.00	25.00
Angola	AGO			20200711	3.00	1	2.00	0	2.00	1	4.00	0	1.00	0	2.00	0	2.00	0	4.00	1.00	1	0.00	0.00	0.00	2.00	1	2.00	0.00	0.00	0.00		458	23	76.39	76.39	78.57	78.57	61.86	61.86	68.56	68.56	25.00	25.00
Angola	AGO			20200712	3.00	1	2.00	0	2.00	1	4.00	0	1.00	0	2.00	0	2.00	0	4.00	1.00	1	0.00	0.00	0.00	2.00	1	2.00	0.00	0.00	0.00		483	25	76.39	76.39	78.57	78.57	61.86	61.86	68.56	68.56	25.00	25.00
Angola	AGO			20200713	3.00	1	2.00	0	2.00	1	4.00	0	1.00	0	2.00	0	2.00	0	4.00	1.00	1	0.00	0.00	0.00	2.00	1	2.00	0.00	0.00	0.00		506	26	76.39	76.39	78.57	78.57	61.86	61.86	68.56	68.56	25.00	25.00
Angola	AGO			20200714	3.00	1	2.00	0	2.00	1	4.00	0	1.00	0	2.00	0	2.00	0	4.00	1.00	1	0.00	0.00	0.00	2.00	1	2.00	0.00	0.00	0.00		506	26	76.39	76.39	78.57	78.57	61.86	61.86	68.56	68.56	25.00	25.00
Angola	AGO			20200715	3.00	1	2.00	0	2.00	1	4.00	0	1.00	0	2.00	0	2.00	0	4.00	1.00	1	0.00	0.00	0.00	2.00	1	2.00	0.00	0.00	0.00		525	26	76.39	76.39	78.57	78.57	61.86	61.86	68.56	68.56	25.00	25.00
Angola	AGO			20200716	3.00	1	2.00	0	2.00	1	4.00	0	1.00	0	2.00	0	2.00	0	4.00	1.00	1	0.00	0.00	0.00	2.00	1	2.00	0.00	0.00	0.00		576	27	76.39	76.39	78.57	78.57	61.86	61.86	68.56	68.56	25.00	25.00
Angola	AGO			20200717	3.00	1	2.00	0	2.00	1	4.00	0	1.00	0	2.00	0	2.00	0	4.00	1.00	1	0.00	0.00	0.00	2.00	1	2.00	0.00	0.00	0.00		607	28	76.39	76.39	78.57	78.57	61.86	61.86	68.56	68.56	25.00	25.00
Angola	AGO			20200718	3.00	1	2.00	0	2.00	1	4.00	0	1.00	0	2.00	0	2.00	0	4.00	1.00	1	0.00	0.00	0.00	2.00	1	2.00	0.00	0.00	0.00		638	29	76.39	76.39	78.57	78.57	61.86	61.86	68.56	68.56	25.00	25.00
Angola	AGO			20200719	3.00	1	2.00	0	2.00	1	4.00	0	1.00	0	2.00	0	2.00	0	4.00	1.00	1	0.00	0.00	0.00	2.00	1	2.00	0.00	0.00	0.00		687	29	76.39	76.39	78.57	78.57	61.86	61.86	68.56	68.56	25.00	25.00
Angola	AGO			20200720	3.00	1	2.00	0	2.00	1	4.00	0	1.00	0	2.00	0	2.00	0	4.00	1.00	1	0.00	0.00	0.00	2.00	1	2.00	0.00	0.00	0.00		705	29	76.39	76.39	78.57	78.57	61.86	61.86	68.56	68.56	25.00	25.00
Angola	AGO			20200721	3.00	1	2.00	0	2.00	1	4.00	0	1.00	0	2.00	0	2.00	0	4.00	1.00	1	0.00	0.00	0.00	2.00	1	2.00	0.00	0.00	0.00		749	29	76.39	76.39	78.57	78.57	61.86	61.86	68.56	68.56	25.00	25.00
Angola	AGO			20200722	3.00	1	2.00	0	2.00	1	4.00	0	1.00	0	2.00	0	2.00	0	4.00	1.00	1	0.00	0.00	0.00	2.00	1	2.00	0.00	0.00	0.00		749	29	76.39	76.39	78.57	78.57	61.86	61.86	68.56	68.56	25.00	25.00
Angola	AGO			20200723	3.00	1	2.00	0	2.00	1	4.00	0	1.00	0	2.00	0	2.00	0	4.00	1.00	1	0.00	0.00	0.00	2.00	1	2.00	0.00	0.00	0.00		779	30	76.39	76.39	78.57	78.57	61.86	61.86	68.56	68.56	25.00	25.00
Angola	AGO			20200724	3.00	1	2.00	0	2.00	1	4.00	0	1.00	0	2.00	0	2.00	0	4.00	1.00	1	0.00	0.00	0.00	2.00	1	2.00	0.00	0.00	0.00		812	33	76.39	76.39	78.57	78.57	61.86	61.86	68.56	68.56	25.00	25.00
Angola	AGO			20200725	3.00	1	2.00	0	2.00	1	4.00	0	1.00	0	2.00	0	2.00	0	4.00	1.00	1	0.00	0.00	0.00	2.00	1	2.00	0.00	0.00	0.00		851	33	76.39	76.39	78.57	78.57	61.86	61.86	68.56	68.56	25.00	25.00
Angola	AGO			20200726	3.00	1	2.00	0	2.00	1	4.00	0	1.00	0	2.00	0	2.00	0	4.00	1.00	1	0.00	0.00	0.00	2.00	1	2.00	0.00	0.00	0.00		880	35	76.39	76.39	78.57	78.57	61.86	61.86	68.56	68.56	25.00	25.00
Angola	AGO			20200727	3.00	1	2.00	0	2.00	1	4.00	0	1.00	0	2.00	0	2.00	0	4.00	1.00	1	0.00	0.00	0.00	2.00	1	2.00	0.00	0.00	0.00		930	40	76.39	76.39	78.57	78.57	61.86	61.86	68.56	68.56	25.00	25.00
Angola	AGO			20200728	3.00	1	2.00	0	2.00	1	4.00	0	1.00	0	2.00	0	2.00	0	4.00	1.00	1	0.00	0.00	0.00	2.00	1	2.00	0.00	0.00	0.00		932	40	76.39	76.39	78.57	78.57	61.86	61.86	68.56	68.56	25.00	25.00
Angola	AGO			20200729	3.00	1	2.00	0	2.00	1	4.00	0	1.00	0	2.00	0	2.00	0	4.00	1.00	1	0.00	0.00	0.00	2.00	1	2.00	0.00	0.00	0.00		950	41	76.39	76.39	78.57	78.57	61.86	61.86	68.56	68.56	25.00	25.00
Angola	AGO			20200730	3.00	1	2.00	0	2.00	1	4.00	0	1.00	1	2.00	0	2.00	0	4.00	1.00	1	0.00	0.00	0.00	2.00	1	2.00	1.00	0.00	0.00		1000	47	79.17	79.17	83.33	83.33	67.63	67.63	75.38	75.38	25.00	25.00
Angola	AGO			20200731	3.00	1	2.00	0	2.00	1	4.00	0	1.00	1	2.00	0	2.00	0	4.00	1.00	1	0.00	0.00	0.00	2.00	1	2.00	1.00	0.00	0.00		1078	48	79.17	79.17	83.33	83.33	67.63	67.63	75.38	75.38	25.00	25.00
Angola	AGO			20200801	3.00	1	2.00	0	2.00	1	4.00	0	1.00	1	2.00	0	2.00	0	4.00	1.00	1	0.00	0.00	0.00	2.00	1	2.00	1.00	0.00	0.00		1109	51	79.17	79.17	83.33	83.33	67.63	67.63	75.38	75.38	25.00	25.00
Angola	AGO			20200802	3.00	1	2.00	0	2.00	1	4.00	0	1.00	1	2.00	0	2.00	0	4.00	1.00	1	0.00	0.00	0.00	2.00	1	2.00	1.00	0.00	0.00		1114	52	79.17	79.17	83.33	83.33	67.63	67.63	75.38	75.38	25.00	25.00
Angola	AGO			20200803	3.00	1	2.00	0	2.00	1	4.00	0	1.00	1	2.00	0	2.00	0	4.00	1.00	1	0.00	0.00	0.00	2.00	1	2.00	1.00	0.00	0.00		1148	52	79.17	79.17	83.33	83.33	67.63	67.63	75.38	75.38	25.00	25.00
Angola	AGO			20200804	3.00	1	2.00	0	2.00	1	4.00	0	1.00	1	2.00	0	2.00	0	4.00	1.00	1	0.00	0.00	0.00	2.00	1	2.00	1.00	0.00	0.00		1164	54	79.17	79.17	83.33	83.33	67.63	67.63	75.38	75.38	25.00	25.00
Angola	AGO			20200805	3.00	1	2.00	0	2.00	1	4.00	0	1.00	1	2.00	0	2.00	0	4.00	1.00	1	0.00	0.00	0.00	2.00	1	2.00	1.00	0.00	0.00		1164	54	79.17	79.17	83.33	83.33	67.63	67.63	75.38	75.38	25.00	25.00
Angola	AGO			20200806	3.00	1	2.00	0	2.00	1	4.00	0	1.00	1	2.00	0	2.00	0	4.00	1.00	1	0.00	0.00	0.00	2.00	1	2.00	1.00	0.00	0.00		1344	59	79.17	79.17	83.33	83.33	67.63	67.63	75.38	75.38	25.00	25.00
Angola	AGO			20200807	3.00	1	2.00	0	2.00	1	4.00	0	1.00	1	2.00	0	2.00	0	4.00	1.00	1	0.00	0.00	0.00	2.00	1	2.00	1.00	0.00	0.00		1395	62	79.17	79.17	83.33	83.33	67.63	67.63	75.38	75.38	25.00	25.00
Angola	AGO			20200808	3.00	1	2.00	0	2.00	1	4.00	0	1.00	1	2.00	0	2.00	0	4.00	1.00	1	0.00	0.00	0.00	2.00	1	2.00	1.00	0.00	0.00		1483	64	79.17	79.17	83.33	83.33	67.63	67.63	75.38	75.38	25.00	25.00
Angola	AGO			20200809	3.00	1	2.00	0	2.00	1	4.00	0	1.00	1	2.00	0	2.00	0	4.00	1.00	1	0.00	0.00	0.00	2.00	1	2.00	1.00	0.00	0.00		1483	64	79.17	79.17	83.33	83.33	67.63	67.63	75.38	75.38	25.00	25.00
Angola	AGO			20200810	3.00	1	2.00	0	2.00	1	4.00	0	1.00	1	2.00	0	2.00	0	4.00	1.00	1	0.00	0.00	0.00	2.00	1	2.00	1.00	0.00	0.00		1572	70	79.17	79.17	83.33	83.33	67.63	67.63	75.38	75.38	25.00	25.00
Angola	AGO			20200811	3.00	1	2.00	0	2.00	1	4.00	0	1.00	1	2.00	0	2.00	0	4.00	1.00	1	0.00	0.00	0.00	2.00	1	2.00	1.00	0.00	0.00		1672	75	79.17	79.17	83.33	83.33	67.63	67.63	75.38	75.38	25.00	25.00
Angola	AGO			20200812	3.00	1	2.00	0	2.00	1	4.00	0	1.00	1	2.00	0	2.00	0	4.00	1.00	1	0.00	0.00	0.00	2.00	1	2.00	1.00	0.00	0.00		1679	78	79.17	79.17	83.33	83.33	67.63	67.63	75.38	75.38	25.00	25.00
Angola	AGO			20200813	3.00	1	2.00	0	2.00	1	4.00	0	1.00	1	2.00	0	2.00	0	4.00	1.00	1	0.00	0.00	0.00	2.00	1	2.00	1.00	0.00	0.00		1735	80	79.17	79.17	83.33	83.33	67.63	67.63	75.38	75.38	25.00	25.00
Angola	AGO			20200814	3.00	1	2.00	0	2.00	1	4.00	0	1.00	1	2.00	0	2.00	0	4.00	1.00	1	0.00	0.00	0.00	2.00	1	2.00	1.00	0.00	0.00		1762	80	79.17	79.17	83.33	83.33	67.63	67.63	75.38	75.38	25.00	25.00
Angola	AGO			20200815	3.00	1	2.00	0	2.00	1	4.00	0	1.00	1	2.00	0	2.00	0	4.00	1.00	1	0.00	0.00	0.00	2.00	1	2.00	1.00	0.00	0.00		1815	83	79.17	79.17	83.33	83.33	67.63	67.63	75.38	75.38	25.00	25.00
Angola	AGO			20200816	3.00	1	2.00	0	2.00	1	4.00	0	1.00	1	2.00	0	2.00	0	4.00	1.00	1	0.00	0.00	0.00	2.00	1	2.00	1.00	0.00	0.00		1852	86	79.17	79.17	83.33	83.33	67.63	67.63	75.38	75.38	25.00	25.00
Angola	AGO			20200817	3.00	1	2.00	0	2.00	1	4.00	0	1.00	1	2.00	0	2.00	0	4.00	1.00	1	0.00	0.00	0.00	2.00	1	2.00	1.00	0.00	0.00		1879	86	79.17	79.17	83.33	83.33	67.63	67.63	75.38	75.38	25.00	25.00
Angola	AGO			20200818	3.00	1	2.00	0	2.00	1	4.00	0	1.00	1	2.00	0	2.00	0	4.00	1.00	1	0.00	0.00	0.00	2.00	1	2.00	1.00	0.00	0.00		1906	88	79.17	79.17	83.33	83.33	67.63	67.63	75.38	75.38	25.00	25.00
Angola	AGO			20200819	3.00	1	2.00	0	2.00	1	4.00	0	1.00	1	2.00	0	2.00	0	4.00	1.00	1	0.00	0.00	0.00	2.00	1	2.00	1.00	0.00	0.00		1966	90	79.17	79.17	83.33	83.33	67.63	67.63	75.38	75.38	25.00	25.00
Angola	AGO			20200820	3.00	1	2.00	0	2.00	1	4.00	0	1.00	1	2.00	0	2.00	0	4.00	1.00	1	0.00	0.00	0.00	2.00	1	2.00	1.00	0.00	0.00		1966	90	79.17	79.17	83.33	83.33	67.63	67.63	75.38	75.38	25.00	25.00
Angola	AGO			20200821	3.00	1	2.00	0	2.00	0	4.00	0	1.00	1	2.00	0	2.00	0	4.00	0.00		1.00	0.00	0.00	2.00	1	2.00	1.00	0.00	0.00		2015	92	76.39	76.39	80.48	80.48	65.71	65.71	73.11	73.11	25.00	25.00
Angola	AGO			20200822	3.00	1	2.00	0	2.00	0	4.00	0	1.00	1	2.00	0	2.00	0	4.00	0.00		1.00	0.00	0.00	2.00	1	2.00	1.00	0.00	0.00		2044	93	76.39	76.39	80.48	80.48	65.71	65.71	73.11	73.11	25.00	25.00
Angola	AGO			20200823	3.00	1	2.00	0	2.00	0	4.00	0	1.00	1	2.00	0	2.00	0	4.00	0.00		1.00	0.00	0.00	2.00	1	2.00	1.00	0.00	0.00		2068	94	76.39	76.39	80.48	80.48	65.71	65.71	73.11	73.11	25.00	25.00
Angola	AGO			20200824	3.00	1	2.00	0	2.00	0	4.00	0	1.00	1	2.00	0	2.00	0	4.00	0.00		1.00	0.00	0.00	2.00	1	2.00	1.00	0.00	0.00		2171	96	76.39	76.39	80.48	80.48	65.71	65.71	73.11	73.11	25.00	25.00
Angola	AGO			20200825	3.00	1	2.00	0	2.00	0	4.00	0	1.00	1	2.00	0	2.00	0	4.00	0.00		1.00	0.00	0.00	2.00	1	2.00	1.00	0.00	0.00		2222	100	76.39	76.39	80.48	80.48	65.71	65.71	73.11	73.11	25.00	25.00
Angola	AGO			20200826	3.00	1	2.00	0	2.00	0	4.00	0	1.00	1	2.00	0	2.00	0	4.00	0.00		1.00	0.00	0.00	2.00	1	2.00	1.00	0.00	0.00		2283	102	76.39	76.39	80.48	80.48	65.71	65.71	73.11	73.11	25.00	25.00
Angola	AGO			20200827	3.00	1	2.00	0	2.00	0	4.00	0	1.00	1	2.00	0	2.00	0	4.00	0.00		1.00	0.00	0.00	2.00	1	2.00	1.00	0.00	0.00		2332	103	76.39	76.39	80.48	80.48	65.71	65.71	73.11	73.11	25.00	25.00
Angola	AGO			20200828	3.00	1	2.00	0	2.00	0	4.00	0	1.00	1	2.00	0	2.00	0	4.00	0.00		1.00	0.00	0.00	2.00	1	2.00	1.00	120000000.00	0.00		2415	105	76.39	76.39	80.48	80.48	65.71	65.71	73.11	73.11	25.00	25.00
Angola	AGO			20200829	3.00	1	2.00	0	2.00	0	4.00	0	1.00	1	2.00	0	2.00	0	4.00	0.00		1.00	0.00	0.00	2.00	1	2.00	1.00	0.00	0.00		2471	106	76.39	76.39	80.48	80.48	65.71	65.71	73.11	73.11	25.00	25.00
Angola	AGO			20200830	3.00	1	2.00	0	2.00	0	4.00	0	1.00	1	2.00	0	2.00	0	4.00	0.00		1.00	0.00	0.00	2.00	1	2.00	1.00	0.00	0.00		2551	107	76.39	76.39	80.48	80.48	65.71	65.71	73.11	73.11	25.00	25.00
Angola	AGO			20200831	3.00	1	2.00	0	2.00	0	4.00	0	1.00	1	2.00	0	2.00	0	4.00	0.00		1.00	0.00	0.00	2.00	1	2.00	1.00	0.00	0.00		2624	107	76.39	76.39	80.48	80.48	65.71	65.71	73.11	73.11	25.00	25.00
Angola	AGO			20200901																															76.39		80.48		65.71		73.11		25.00
Anguilla	AIA			20200101	0.00		0.00		0.00		0.00		0.00		0.00		0.00		0.00	0.00		0.00												0.00	0.00	0.00	0.00					0.00	0.00
Anguilla	AIA			20200102	0.00		0.00		0.00		0.00		0.00		0.00		0.00		0.00	0.00		0.00												0.00	0.00	0.00	0.00					0.00	0.00
Anguilla	AIA			20200103	0.00		0.00		0.00		0.00		0.00		0.00		0.00		0.00	0.00		0.00												0.00	0.00	0.00	0.00					0.00	0.00
Anguilla	AIA			20200104	0.00		0.00		0.00		0.00		0.00		0.00		0.00		0.00	0.00		0.00												0.00	0.00	0.00	0.00					0.00	0.00
Anguilla	AIA			20200105	0.00		0.00		0.00		0.00		0.00		0.00		0.00		0.00	0.00		0.00												0.00	0.00	0.00	0.00					0.00	0.00
Anguilla	AIA			20200106	0.00		0.00		0.00		0.00		0.00		0.00		0.00		0.00	0.00		0.00												0.00	0.00	0.00	0.00					0.00	0.00
Anguilla	AIA			20200107	0.00		0.00		0.00		0.00		0.00		0.00		0.00		0.00	0.00		0.00												0.00	0.00	0.00	0.00					0.00	0.00
Anguilla	AIA			20200108	0.00		0.00		0.00		0.00		0.00		0.00		0.00		0.00	0.00		0.00												0.00	0.00	0.00	0.00					0.00	0.00
Anguilla	AIA			20200109	0.00		0.00		0.00		0.00		0.00		0.00		0.00		0.00	0.00		0.00												0.00	0.00	0.00	0.00					0.00	0.00
Anguilla	AIA			20200110	0.00		0.00		0.00		0.00		0.00		0.00		0.00		0.00	0.00		0.00												0.00	0.00	0.00	0.00					0.00	0.00
Anguilla	AIA			20200111	0.00		0.00		0.00		0.00		0.00		0.00		0.00		0.00	0.00		0.00												0.00	0.00	0.00	0.00					0.00	0.00
Anguilla	AIA			20200112	0.00		0.00		0.00		0.00		0.00		0.00		0.00		0.00	0.00		0.00												0.00	0.00	0.00	0.00					0.00	0.00
Anguilla	AIA			20200113	0.00		0.00		0.00		0.00		0.00		0.00		0.00		0.00	0.00		0.00												0.00	0.00	0.00	0.00					0.00	0.00
Anguilla	AIA			20200114	0.00		0.00		0.00		0.00		0.00		0.00		0.00		0.00	0.00		0.00												0.00	0.00	0.00	0.00					0.00	0.00
Anguilla	AIA			20200115	0.00		0.00		0.00		0.00		0.00		0.00		0.00		0.00	0.00		0.00												0.00	0.00	0.00	0.00					0.00	0.00
Anguilla	AIA			20200116	0.00		0.00		0.00		0.00		0.00		0.00		0.00		0.00	0.00		0.00												0.00	0.00	0.00	0.00					0.00	0.00
Anguilla	AIA			20200117	0.00		0.00		0.00		0.00		0.00		0.00		0.00		0.00	0.00		0.00												0.00	0.00	0.00	0.00					0.00	0.00
Anguilla	AIA			20200118	0.00		0.00		0.00		0.00		0.00		0.00		0.00		0.00	0.00		0.00												0.00	0.00	0.00	0.00					0.00	0.00
Anguilla	AIA			20200119	0.00		0.00		0.00		0.00		0.00		0.00		0.00		0.00	0.00		0.00												0.00	0.00	0.00	0.00					0.00	0.00
Anguilla	AIA			20200120	0.00		0.00		0.00		0.00		0.00		0.00		0.00		0.00	0.00		0.00												0.00	0.00	0.00	0.00					0.00	0.00
Anguilla	AIA			20200121	0.00		0.00		0.00		0.00		0.00		0.00		0.00		0.00	0.00		0.00												0.00	0.00	0.00	0.00					0.00	0.00
Anguilla	AIA			20200122	0.00		0.00		0.00		0.00		0.00		0.00		0.00		0.00	0.00		0.00												0.00	0.00	0.00	0.00					0.00	0.00
Anguilla	AIA			20200123	0.00		0.00		0.00		0.00		0.00		0.00		0.00		0.00	0.00		0.00												0.00	0.00	0.00	0.00					0.00	0.00
Anguilla	AIA			20200124	0.00		0.00		0.00		0.00		0.00		0.00		0.00		0.00	0.00		0.00												0.00	0.00	0.00	0.00					0.00	0.00
Anguilla	AIA			20200125	0.00		0.00		0.00		0.00		0.00		0.00		0.00		0.00	0.00		0.00												0.00	0.00	0.00	0.00					0.00	0.00
Anguilla	AIA			20200126	0.00		0.00		0.00		0.00		0.00		0.00		0.00		0.00	0.00		0.00												0.00	0.00	0.00	0.00					0.00	0.00
Anguilla	AIA			20200127	0.00		0.00		0.00		0.00		0.00		0.00		0.00		0.00	0.00		0.00												0.00	0.00	0.00	0.00					0.00	0.00
Anguilla	AIA			20200128	0.00		0.00		0.00		0.00		0.00		0.00		0.00		0.00	0.00		0.00												0.00	0.00	0.00	0.00					0.00	0.00
Anguilla	AIA			20200129	0.00		0.00		0.00		0.00		0.00		0.00		0.00		0.00	0.00		0.00			1.00	1								5.56	5.56	9.52	9.52					0.00	0.00
Anguilla	AIA			20200130	0.00		0.00		0.00		0.00		0.00		0.00		0.00		0.00	0.00		0.00			1.00	1								5.56	5.56	9.52	9.52					0.00	0.00
Anguilla	AIA			20200131	0.00		0.00		0.00		0.00		0.00		0.00		0.00		0.00	0.00		0.00			1.00	1								5.56	5.56	9.52	9.52					0.00	0.00
Anguilla	AIA			20200201	0.00		0.00		0.00		0.00		0.00		0.00		0.00		0.00	0.00		0.00			1.00	1								5.56	5.56	9.52	9.52					0.00	0.00
Anguilla	AIA			20200202	0.00		0.00		0.00		0.00		0.00		0.00		0.00		0.00	0.00		0.00			1.00	1								5.56	5.56	9.52	9.52					0.00	0.00
Anguilla	AIA			20200203	0.00		0.00		0.00		0.00		0.00		0.00		0.00		1.00	0.00		0.00			1.00	1								8.33	8.33	13.10	13.10					0.00	0.00
Anguilla	AIA			20200204	0.00		0.00		0.00		0.00		0.00		0.00		0.00		1.00	0.00		0.00			1.00	1								8.33	8.33	13.10	13.10					0.00	0.00
Anguilla	AIA			20200205	0.00		0.00		0.00		0.00		0.00		0.00		0.00		1.00	0.00		0.00			1.00	1								8.33	8.33	13.10	13.10					0.00	0.00
Anguilla	AIA			20200206	0.00		0.00		0.00		0.00		0.00		0.00		0.00		1.00	0.00		0.00			1.00	1								8.33	8.33	13.10	13.10					0.00	0.00
Anguilla	AIA			20200207	0.00		0.00		0.00		0.00		0.00		0.00		0.00		1.00	0.00		0.00			1.00	1								8.33	8.33	13.10	13.10					0.00	0.00
Anguilla	AIA			20200208	0.00		0.00		0.00		0.00		0.00		0.00		0.00		1.00	0.00		0.00			1.00	1								8.33	8.33	13.10	13.10					0.00	0.00
Anguilla	AIA			20200209	0.00		0.00		0.00		0.00		0.00		0.00		0.00		1.00	0.00		0.00			1.00	1								8.33	8.33	13.10	13.10					0.00	0.00
Anguilla	AIA			20200210	0.00		0.00		0.00		0.00		0.00		0.00		0.00		1.00	0.00		0.00			1.00	1								8.33	8.33	13.10	13.10					0.00	0.00
Anguilla	AIA			20200211	0.00		0.00		0.00		0.00		0.00		0.00		0.00		1.00	0.00		0.00			1.00	1								8.33	8.33	13.10	13.10					0.00	0.00
Anguilla	AIA			20200212	0.00		0.00		0.00		0.00		0.00		0.00		0.00		1.00	0.00		0.00			1.00	1								8.33	8.33	13.10	13.10					0.00	0.00
Anguilla	AIA			20200213	0.00		0.00		0.00		0.00		0.00		0.00		0.00		1.00	0.00		0.00			1.00	1								8.33	8.33	13.10	13.10					0.00	0.00
Anguilla	AIA			20200214	0.00		0.00		0.00		0.00		0.00		0.00		0.00		1.00	0.00		0.00			1.00	1								8.33	8.33	13.10	13.10					0.00	0.00
Anguilla	AIA			20200215	0.00		0.00		0.00		0.00		0.00		0.00		0.00		1.00	0.00		0.00			1.00	1								8.33	8.33	13.10	13.10					0.00	0.00
Anguilla	AIA			20200216	0.00		0.00		0.00		0.00		0.00		0.00		0.00		1.00	0.00		0.00			1.00	1								8.33	8.33	13.10	13.10					0.00	0.00
Anguilla	AIA			20200217	0.00		0.00		0.00		0.00		0.00		0.00		0.00		1.00	0.00		0.00			1.00	1								8.33	8.33	13.10	13.10					0.00	0.00
Anguilla	AIA			20200218	0.00		0.00		0.00		0.00		0.00		0.00		0.00		1.00	0.00		0.00			1.00	1								8.33	8.33	13.10	13.10					0.00	0.00
Anguilla	AIA			20200219	0.00		0.00		0.00		0.00		0.00		0.00		0.00		1.00	0.00		0.00			1.00	1								8.33	8.33	13.10	13.10					0.00	0.00
Anguilla	AIA			20200220	0.00		0.00		0.00		0.00		0.00		0.00		0.00		1.00	0.00		0.00			1.00	1								8.33	8.33	13.10	13.10					0.00	0.00
Anguilla	AIA			20200221	0.00		0.00		0.00		0.00		0.00		0.00		0.00		1.00	0.00		0.00			1.00	1								8.33	8.33	13.10	13.10					0.00	0.00
Anguilla	AIA			20200222	0.00		0.00		0.00		0.00		0.00		0.00		0.00		1.00	0.00		0.00			1.00	1								8.33	8.33	13.10	13.10					0.00	0.00
Anguilla	AIA			20200223	0.00		0.00		0.00		0.00		0.00		0.00		0.00		1.00	0.00		0.00			1.00	1								8.33	8.33	13.10	13.10					0.00	0.00
Anguilla	AIA			20200224	0.00		0.00		0.00		0.00		0.00		0.00		0.00		1.00	0.00		0.00			1.00	1								8.33	8.33	13.10	13.10					0.00	0.00
Anguilla	AIA			20200225	0.00		0.00		0.00		0.00		0.00		0.00		0.00		1.00	0.00		0.00			1.00	1								8.33	8.33	13.10	13.10					0.00	0.00
Anguilla	AIA			20200226	0.00		0.00		0.00		0.00		0.00		0.00		0.00		1.00	0.00		0.00			1.00	1								8.33	8.33	13.10	13.10					0.00	0.00
Anguilla	AIA			20200227	0.00		0.00		0.00		0.00		0.00		0.00		0.00		1.00	0.00		0.00			1.00	1								8.33	8.33	13.10	13.10					0.00	0.00
Anguilla	AIA			20200228	0.00		0.00		0.00		0.00		0.00		0.00		0.00		1.00	0.00		0.00			1.00	1								8.33	8.33	13.10	13.10					0.00	0.00
Anguilla	AIA			20200229	0.00		0.00		0.00		0.00		0.00		0.00		0.00		1.00	0.00		0.00			1.00	1								8.33	8.33	13.10	13.10					0.00	0.00
Anguilla	AIA			20200301	0.00		0.00		0.00		0.00		0.00		0.00		0.00		1.00	0.00		0.00			1.00	1								8.33	8.33	13.10	13.10					0.00	0.00
Anguilla	AIA			20200302	0.00		0.00		0.00		0.00		0.00		0.00		0.00		1.00	0.00		0.00			1.00	1								8.33	8.33	13.10	13.10					0.00	0.00
Anguilla	AIA			20200303	0.00		0.00		0.00		0.00		0.00		0.00		0.00		1.00	0.00		0.00			1.00	1								8.33	8.33	13.10	13.10					0.00	0.00
Anguilla	AIA			20200304	0.00		0.00		0.00		0.00		0.00		0.00		0.00		1.00	0.00		0.00			1.00	1								8.33	8.33	13.10	13.10					0.00	0.00
Anguilla	AIA			20200305	0.00		0.00		0.00		0.00		0.00		0.00		0.00		1.00	0.00		0.00			1.00	1								8.33	8.33	13.10	13.10					0.00	0.00
Anguilla	AIA			20200306	0.00		0.00		0.00		0.00		0.00		0.00		0.00		1.00	0.00		0.00			1.00	1								8.33	8.33	13.10	13.10					0.00	0.00
Anguilla	AIA			20200307	0.00		0.00		0.00		0.00		0.00		0.00		0.00		1.00	0.00		0.00			1.00	1								8.33	8.33	13.10	13.10					0.00	0.00
Anguilla	AIA			20200308	0.00		0.00		0.00		0.00		0.00		0.00		0.00		1.00	0.00		0.00			1.00	1								8.33	8.33	13.10	13.10					0.00	0.00
Anguilla	AIA			20200309	0.00		0.00		0.00		0.00		0.00		0.00		0.00		1.00	0.00		0.00			1.00	1								8.33	8.33	13.10	13.10					0.00	0.00
Anguilla	AIA			20200310	0.00		0.00		0.00		0.00		0.00		0.00		0.00		1.00	0.00		0.00			1.00	1								8.33	8.33	13.10	13.10					0.00	0.00
Anguilla	AIA			20200311	0.00		0.00		0.00		0.00		0.00		0.00		0.00		1.00	0.00		0.00			1.00	1								8.33	8.33	13.10	13.10					0.00	0.00
Anguilla	AIA			20200312	0.00		0.00		0.00		0.00		0.00		0.00		0.00		1.00	0.00		0.00			1.00	1								8.33	8.33	13.10	13.10					0.00	0.00
Anguilla	AIA			20200313	0.00		0.00		0.00		0.00		0.00		0.00		0.00		1.00	0.00		0.00			2.00	1								13.89	13.89	17.86	17.86					0.00	0.00
Anguilla	AIA			20200314	0.00		0.00		0.00		0.00		0.00		0.00		0.00		1.00	0.00		0.00			2.00	1								13.89	13.89	17.86	17.86					0.00	0.00
Anguilla	AIA			20200315	0.00		0.00		0.00		0.00		0.00		0.00		0.00		2.00	0.00		0.00			2.00	1	1.00							16.67	16.67	21.43	21.43	14.10	14.10	16.67	16.67	0.00	0.00
Anguilla	AIA			20200316	3.00	1	0.00		0.00		0.00		0.00		0.00		0.00		2.00	0.00		0.00			2.00	1	1.00							27.78	27.78	35.71	35.71	21.79	21.79	25.76	25.76	0.00	0.00
Anguilla	AIA			20200317	3.00	1	0.00		1.00	1	0.00		0.00		0.00		0.00		3.00	0.00		0.00			2.00	1	1.00							36.11	36.11	48.81	48.81	27.56	27.56	32.58	32.58	0.00	0.00
Anguilla	AIA			20200318	3.00	1	0.00		1.00	1	0.00		0.00		0.00		0.00		3.00	0.00		0.00			2.00	1	1.00							36.11	36.11	48.81	48.81	27.56	27.56	32.58	32.58	0.00	0.00
Anguilla	AIA			20200319	3.00	1	0.00		1.00	1	0.00		0.00		0.00		0.00		3.00	0.00		0.00			2.00	1	1.00							36.11	36.11	48.81	48.81	27.56	27.56	32.58	32.58	0.00	0.00
Anguilla	AIA			20200320	3.00	1	0.00		1.00	1	0.00		0.00		0.00		0.00		3.00	0.00		0.00			2.00	1	1.00							36.11	36.11	48.81	48.81	27.56	27.56	32.58	32.58	0.00	0.00
Anguilla	AIA			20200321	3.00	1	0.00		1.00	1	0.00		0.00		0.00		0.00		3.00	0.00		0.00			2.00	1	1.00							36.11	36.11	48.81	48.81	27.56	27.56	32.58	32.58	0.00	0.00
Anguilla	AIA			20200322	3.00	1	0.00		1.00	1	0.00		0.00		0.00		0.00		3.00	0.00		0.00			2.00	1	1.00							36.11	36.11	48.81	48.81	27.56	27.56	32.58	32.58	0.00	0.00
Anguilla	AIA			20200323	3.00	1	0.00		1.00	1	0.00		0.00		0.00		0.00		3.00	0.00		0.00			2.00	1	1.00							36.11	36.11	48.81	48.81	27.56	27.56	32.58	32.58	0.00	0.00
Anguilla	AIA			20200324	3.00	1	0.00		1.00	1	0.00		0.00		0.00		0.00		3.00	0.00		0.00			2.00	1	1.00							36.11	36.11	48.81	48.81	27.56	27.56	32.58	32.58	0.00	0.00
Anguilla	AIA			20200325	3.00	1	0.00		1.00	1	0.00		0.00		0.00		0.00		3.00	0.00		0.00			2.00	1	1.00							36.11	36.11	48.81	48.81	27.56	27.56	32.58	32.58	0.00	0.00
Anguilla	AIA			20200326	3.00	1	0.00		1.00	1	0.00		0.00		0.00		0.00		3.00	0.00		0.00			2.00	1	1.00	2.00						36.11	36.11	48.81	48.81	35.26	35.26	41.67	41.67	0.00	0.00
Anguilla	AIA			20200327	3.00	1	3.00	1	2.00	1	4.00	1	0.00		2.00	1	0.00		3.00	0.00		0.00			2.00	1	1.00	2.00				2	0	71.30	71.30	78.57	78.57	59.62	59.62	70.45	70.45	0.00	0.00
Anguilla	AIA			20200328	3.00	1	3.00	1	2.00	1	4.00	1	0.00		2.00	1	0.00		3.00	0.00		0.00			2.00	1	1.00	2.00				2	0	71.30	71.30	78.57	78.57	59.62	59.62	70.45	70.45	0.00	0.00
Anguilla	AIA			20200329	3.00	1	3.00	1	2.00	1	4.00	1	0.00		2.00	1	0.00		3.00	0.00		0.00			2.00	1	1.00	2.00				2	0	71.30	71.30	78.57	78.57	59.62	59.62	70.45	70.45	0.00	0.00
Anguilla	AIA			20200330	3.00	1	3.00	1	2.00	1	4.00	1	0.00		2.00	1	0.00		4.00	0.00		0.00			2.00	1	1.00	2.00				2	0	74.07	74.07	82.14	82.14	61.54	61.54	72.73	72.73	0.00	0.00
Anguilla	AIA			20200331	3.00	1	3.00	1	2.00	1	4.00	1	0.00		2.00	1	0.00		4.00	0.00		0.00			2.00	1	1.00	2.00				2	0	74.07	74.07	82.14	82.14	61.54	61.54	72.73	72.73	0.00	0.00
Anguilla	AIA			20200401	3.00	1	3.00	1	2.00	1	4.00	1	0.00		2.00	1	0.00		4.00	0.00		0.00			2.00	1	1.00	2.00				2	0	74.07	74.07	82.14	82.14	61.54	61.54	72.73	72.73	0.00	0.00
Anguilla	AIA			20200402	3.00	1	3.00	1	2.00	1	4.00	1	0.00		2.00	1	0.00		4.00	0.00		0.00			2.00	1	1.00	2.00				2	0	74.07	74.07	82.14	82.14	61.54	61.54	72.73	72.73	0.00	0.00
Anguilla	AIA			20200403	3.00	1	3.00	1	2.00	1	4.00	1	0.00		2.00	1	0.00		4.00	0.00		0.00			2.00	1	1.00	2.00				3	0	74.07	74.07	82.14	82.14	61.54	61.54	72.73	72.73	0.00	0.00
Anguilla	AIA			20200404	3.00	1	3.00	1	2.00	1	4.00	1	0.00		2.00	1	0.00		4.00	0.00		0.00			2.00	1	1.00	2.00				3	0	74.07	74.07	82.14	82.14	61.54	61.54	72.73	72.73	0.00	0.00
Anguilla	AIA			20200405	3.00	1	3.00	1	2.00	1	4.00	1	0.00		2.00	1	0.00		4.00	0.00		0.00			2.00	1	1.00	2.00				3	0	74.07	74.07	82.14	82.14	61.54	61.54	72.73	72.73	0.00	0.00
Anguilla	AIA			20200406	3.00	1	3.00	1	2.00	1	4.00	1	0.00		2.00	1	0.00		4.00	0.00		1.00			2.00	1	1.00	2.00				3	0	74.07	74.07	82.14	82.14	65.38	65.38	72.73	72.73	25.00	25.00
Anguilla	AIA			20200407	3.00	1	3.00	1	2.00	1	4.00	1	0.00		2.00	1	0.00		4.00	0.00		1.00			2.00	1	1.00	2.00				3	0	74.07	74.07	82.14	82.14	65.38	65.38	72.73	72.73	25.00	25.00
Anguilla	AIA			20200408	3.00	1	3.00	1	2.00	1	4.00	1	0.00		2.00	1	2.00	0	4.00	0.00		1.00			2.00	1	1.00	2.00				3	0	82.41	82.41	82.14	82.14	71.15	71.15	79.55	79.55	25.00	25.00
Anguilla	AIA			20200409	3.00	1	3.00	1	2.00	1	4.00	1	0.00		2.00	1	2.00	0	4.00	0.00		1.00			2.00	1	1.00	2.00				3	0	82.41	82.41	82.14	82.14	71.15	71.15	79.55	79.55	25.00	25.00
Anguilla	AIA			20200410	3.00	1	3.00	1	2.00	1	4.00	1	0.00		2.00	1	2.00	0	4.00	0.00		1.00			2.00	1	1.00	2.00				3	0	82.41	82.41	82.14	82.14	71.15	71.15	79.55	79.55	25.00	25.00
Anguilla	AIA			20200411	3.00	1	3.00	1	2.00	1	4.00	1	0.00		2.00	1	2.00	0	4.00	0.00		1.00			2.00	1	1.00	2.00				3	0	82.41	82.41	82.14	82.14	71.15	71.15	79.55	79.55	25.00	25.00
Anguilla	AIA			20200412	3.00	1	3.00	1	2.00	1	4.00	1	0.00		2.00	1	2.00	0	4.00	0.00		1.00			2.00	1	1.00	2.00				3	0	82.41	82.41	82.14	82.14	71.15	71.15	79.55	79.55	25.00	25.00
Anguilla	AIA			20200413	3.00	1	3.00	1	2.00	1	4.00	1	0.00		2.00	1	2.00	0	4.00	0.00		1.00			2.00	1	1.00	2.00				3	0	82.41	82.41	82.14	82.14	71.15	71.15	79.55	79.55	25.00	25.00
Anguilla	AIA			20200414	3.00	1	3.00	1	2.00	1	4.00	1	0.00		2.00	1	2.00	0	4.00	0.00		1.00			2.00	1	1.00	2.00				3	0	82.41	82.41	82.14	82.14	71.15	71.15	79.55	79.55	25.00	25.00
Anguilla	AIA			20200415	3.00	1	3.00	1	2.00	1	4.00	1	0.00		2.00	1	2.00	0	4.00	0.00		1.00			2.00	1	1.00	2.00				3	0	82.41	82.41	82.14	82.14	71.15	71.15	79.55	79.55	25.00	25.00
Anguilla	AIA			20200416	3.00	1	3.00	1	2.00	1	4.00	1	0.00		2.00	1	2.00	0	4.00	0.00		1.00			2.00	1	1.00	2.00				3	0	82.41	82.41	82.14	82.14	71.15	71.15	79.55	79.55	25.00	25.00
Anguilla	AIA			20200417	3.00	1	3.00	1	2.00	1	4.00	1	0.00		2.00	1	2.00	0	4.00	0.00		1.00			2.00	1	1.00	2.00				3	0	82.41	82.41	82.14	82.14	71.15	71.15	79.55	79.55	25.00	25.00
Anguilla	AIA			20200418	3.00	1	3.00	1	2.00	1	4.00	1	0.00		2.00	1	2.00	0	4.00	0.00		1.00			2.00	1	1.00	2.00				3	0	82.41	82.41	82.14	82.14	71.15	71.15	79.55	79.55	25.00	25.00
Anguilla	AIA			20200419	3.00	1	3.00	1	2.00	1	4.00	1	0.00		2.00	1	2.00	0	4.00	0.00		1.00			2.00	1	1.00	2.00				3	0	82.41	82.41	82.14	82.14	71.15	71.15	79.55	79.55	25.00	25.00
Anguilla	AIA			20200420	3.00	1	3.00	1	2.00	1	4.00	1	0.00		2.00	1	2.00	0	4.00	1.00	0	1.00			2.00	1	1.00	2.00				3	0	82.41	82.41	82.14	82.14	73.08	73.08	79.55	79.55	37.50	37.50
Anguilla	AIA			20200421	3.00	1	3.00	1	2.00	1	4.00	1	0.00		2.00	1	2.00	0	4.00	1.00	0	1.00			2.00	1	1.00	2.00				3	0	82.41	82.41	82.14	82.14	73.08	73.08	79.55	79.55	37.50	37.50
Anguilla	AIA			20200422	3.00	1	2.00	1	2.00	1	4.00	1	0.00		2.00	1	2.00	0	4.00	1.00	0	1.00			2.00	1	1.00	2.00				3	0	78.70	78.70	78.57	78.57	70.51	70.51	76.52	76.52	37.50	37.50
Anguilla	AIA			20200423	3.00	1	2.00	1	2.00	1	4.00	1	0.00		2.00	1	2.00	0	4.00	1.00	0	1.00			2.00	1	1.00	2.00				3	0	78.70	78.70	78.57	78.57	70.51	70.51	76.52	76.52	37.50	37.50
Anguilla	AIA			20200424	3.00	1	2.00	1	2.00	1	4.00	1	0.00		2.00	1	2.00	0	4.00	1.00	0	1.00			2.00	1	1.00	2.00				3	0	78.70	78.70	78.57	78.57	70.51	70.51	76.52	76.52	37.50	37.50
Anguilla	AIA			20200425	3.00	1	2.00	1	2.00	1	4.00	1	0.00		2.00	1	2.00	0	4.00	1.00	0	1.00			2.00	1	1.00	2.00				3	0	78.70	78.70	78.57	78.57	70.51	70.51	76.52	76.52	37.50	37.50
Anguilla	AIA			20200426	3.00	1	2.00	1	2.00	1	4.00	1	0.00		2.00	1	2.00	0	4.00	1.00	0	1.00			2.00	1	1.00	2.00				3	0	78.70	78.70	78.57	78.57	70.51	70.51	76.52	76.52	37.50	37.50
Anguilla	AIA			20200427	3.00	1	2.00	1	2.00	1	4.00	1	0.00		2.00	1	2.00	0	4.00	1.00	1	1.00			2.00	1	1.00	2.00				3	0	78.70	78.70	78.57	78.57	72.44	72.44	76.52	76.52	50.00	50.00
Anguilla	AIA			20200428	3.00	1	2.00	1	2.00	1	4.00	1	0.00		2.00	1	2.00	0	4.00	1.00	1	1.00			2.00	1	1.00	2.00				3	0	78.70	78.70	78.57	78.57	72.44	72.44	76.52	76.52	50.00	50.00
Anguilla	AIA			20200429	3.00	1	0.00		2.00	1	3.00	1	0.00		0.00		2.00	0	4.00	1.00	1	1.00			2.00	1	1.00	2.00				3	0	61.11	61.11	66.67	66.67	60.26	60.26	62.12	62.12	50.00	50.00
Anguilla	AIA			20200430	3.00	1	0.00		2.00	1	3.00	1	0.00		0.00		2.00	0	4.00	1.00	1	1.00			2.00	1	1.00	2.00				3	0	61.11	61.11	66.67	66.67	60.26	60.26	62.12	62.12	50.00	50.00
Anguilla	AIA			20200501	3.00	1	0.00		2.00	1	3.00	1	0.00		0.00		2.00	0	4.00	1.00	1	1.00			2.00	1	1.00	2.00				3	0	61.11	61.11	66.67	66.67	60.26	60.26	62.12	62.12	50.00	50.00
Anguilla	AIA			20200502	3.00	1	0.00		2.00	1	3.00	1	0.00		0.00		2.00	0	4.00	1.00	1	1.00			2.00	1	1.00	2.00				3	0	61.11	61.11	66.67	66.67	60.26	60.26	62.12	62.12	50.00	50.00
Anguilla	AIA			20200503	3.00	1	0.00		2.00	1	3.00	1	0.00		0.00		2.00	0	4.00	1.00	1	1.00			2.00	1	1.00	2.00				3	0	61.11	61.11	66.67	66.67	60.26	60.26	62.12	62.12	50.00	50.00
Anguilla	AIA			20200504	3.00	1	0.00		2.00	1	3.00	1	0.00		0.00		2.00	0	4.00	1.00	1	1.00			2.00	1	1.00	2.00				3	0	61.11	61.11	66.67	66.67	60.26	60.26	62.12	62.12	50.00	50.00
Anguilla	AIA			20200505	3.00	1	0.00		2.00	1	3.00	1	0.00		0.00		2.00	0	4.00	1.00	1	1.00			2.00	1	1.00	2.00				3	0	61.11	61.11	66.67	66.67	60.26	60.26	62.12	62.12	50.00	50.00
Anguilla	AIA			20200506	3.00	1	0.00		2.00	1	3.00	1	0.00		0.00		2.00	0	4.00	1.00	1	1.00			2.00	1	1.00	2.00				3	0	61.11	61.11	66.67	66.67	60.26	60.26	62.12	62.12	50.00	50.00
Anguilla	AIA			20200507	3.00	1	0.00		2.00	1	3.00	1	0.00		0.00		2.00	0	4.00	1.00	1	1.00			2.00	1	1.00	2.00				3	0	61.11	61.11	66.67	66.67	60.26	60.26	62.12	62.12	50.00	50.00
Anguilla	AIA			20200508	3.00	1	0.00		2.00	1	3.00	1	0.00		0.00		2.00	0	4.00	1.00	1	1.00			2.00	1	1.00	2.00				3	0	61.11	61.11	66.67	66.67	60.26	60.26	62.12	62.12	50.00	50.00
Anguilla	AIA			20200509	3.00	1	0.00		2.00	1	3.00	1	0.00		0.00		2.00	0	4.00	1.00	1	1.00			2.00	1	1.00	2.00				3	0	61.11	61.11	66.67	66.67	60.26	60.26	62.12	62.12	50.00	50.00
Anguilla	AIA			20200510	3.00	1	0.00		2.00	1	3.00	1	0.00		0.00		2.00	0	4.00	1.00	1	1.00			2.00	1	1.00	2.00				3	0	61.11	61.11	66.67	66.67	60.26	60.26	62.12	62.12	50.00	50.00
Anguilla	AIA			20200511	2.00	1	0.00		2.00	1	3.00	1	0.00		0.00		2.00	0	4.00	1.00	1	1.00			2.00	1	1.00	2.00				3	0	57.41	57.41	63.10	63.10	57.69	57.69	59.09	59.09	50.00	50.00
Anguilla	AIA			20200512	2.00	1	0.00		2.00	1	3.00	1	0.00		0.00		2.00	0	4.00	1.00	1	1.00			2.00	1	1.00	2.00				3	0	57.41	57.41	63.10	63.10	57.69	57.69	59.09	59.09	50.00	50.00
Anguilla	AIA			20200513	2.00	1	0.00		2.00	1	3.00	1	0.00		0.00		2.00	0	4.00	1.00	1	1.00			2.00	1	1.00	2.00				3	0	57.41	57.41	63.10	63.10	57.69	57.69	59.09	59.09	50.00	50.00
Anguilla	AIA			20200514	2.00	1	0.00		2.00	1	3.00	1	0.00		0.00		2.00	0	4.00	1.00	1	1.00			2.00	1	1.00	2.00				3	0	57.41	57.41	63.10	63.10	57.69	57.69	59.09	59.09	50.00	50.00
Anguilla	AIA			20200515	2.00	1	0.00		2.00	1	3.00	1	0.00		0.00		2.00	0	4.00	1.00	1	1.00			2.00	1	1.00	2.00				3	0	57.41	57.41	63.10	63.10	57.69	57.69	59.09	59.09	50.00	50.00
Anguilla	AIA			20200516	2.00	1	0.00		2.00	1	3.00	1	0.00		0.00		2.00	0	4.00	1.00	1	1.00			2.00	1	1.00	2.00				3	0	57.41	57.41	63.10	63.10	57.69	57.69	59.09	59.09	50.00	50.00
Anguilla	AIA			20200517	2.00	1	0.00		2.00	1	3.00	1	0.00		0.00		2.00	0	4.00	1.00	1	1.00			2.00	1	1.00	2.00				3	0	57.41	57.41	63.10	63.10	57.69	57.69	59.09	59.09	50.00	50.00
Anguilla	AIA			20200518	2.00	1	0.00		2.00	1	3.00	1	0.00		0.00		2.00	0	4.00	1.00	1	1.00			2.00	1	1.00	2.00				3	0	57.41	57.41	63.10	63.10	57.69	57.69	59.09	59.09	50.00	50.00
Anguilla	AIA			20200519	2.00	1	0.00		2.00	1	3.00	1	0.00		0.00		2.00	0	4.00	1.00	1	1.00			2.00	1	1.00	2.00				3	0	57.41	57.41	63.10	63.10	57.69	57.69	59.09	59.09	50.00	50.00
Anguilla	AIA			20200520	2.00	1	0.00		2.00	1	3.00	1	0.00		0.00		2.00	0	4.00	1.00	1	1.00			2.00	1	1.00	2.00				3	0	57.41	57.41	63.10	63.10	57.69	57.69	59.09	59.09	50.00	50.00
Anguilla	AIA			20200521	2.00	1	0.00		2.00	1	3.00	1	0.00		0.00		2.00	0	4.00	1.00	1	1.00			2.00	1	1.00	2.00				3	0	57.41	57.41	63.10	63.10	57.69	57.69	59.09	59.09	50.00	50.00
Anguilla	AIA			20200522	2.00	1	0.00		2.00	1	3.00	1	0.00		0.00		2.00	0	4.00	1.00	1	1.00			2.00	1	1.00	2.00				3	0	57.41	57.41	63.10	63.10	57.69	57.69	59.09	59.09	50.00	50.00
Anguilla	AIA			20200523	2.00	1	0.00		2.00	1	3.00	1	0.00		0.00		2.00	0	4.00	1.00	1	1.00			2.00	1	1.00	2.00				3	0	57.41	57.41	63.10	63.10	57.69	57.69	59.09	59.09	50.00	50.00
Anguilla	AIA			20200524	2.00	1	0.00		2.00	1	3.00	1	0.00		0.00		2.00	0	4.00	1.00	1	1.00			2.00	1	1.00	2.00				3	0	57.41	57.41	63.10	63.10	57.69	57.69	59.09	59.09	50.00	50.00
Anguilla	AIA			20200525	2.00	1	0.00		2.00	1	3.00	1	0.00		0.00		2.00	0	4.00	1.00	1	1.00			2.00	1	1.00	2.00				3	0	57.41	57.41	63.10	63.10	57.69	57.69	59.09	59.09	50.00	50.00
Anguilla	AIA			20200526	2.00	1	0.00		2.00	1	3.00	1	0.00		0.00		2.00	0	4.00	1.00	1	1.00			2.00	1	1.00	2.00				3	0	57.41	57.41	63.10	63.10	57.69	57.69	59.09	59.09	50.00	50.00
Anguilla	AIA			20200527	2.00	1	0.00		2.00	1	3.00	1	0.00		0.00		2.00	0	4.00	1.00	1	1.00			2.00	1	1.00	2.00				3	0	57.41	57.41	63.10	63.10	57.69	57.69	59.09	59.09	50.00	50.00
Anguilla	AIA			20200528	2.00	1	0.00		2.00	1	3.00	1	0.00		0.00		2.00	0	4.00	1.00	1	1.00			2.00	1	1.00	2.00				3	0	57.41	57.41	63.10	63.10	57.69	57.69	59.09	59.09	50.00	50.00
Anguilla	AIA			20200529	2.00	1	0.00		2.00	1	3.00	1	0.00		0.00		2.00	0	4.00	1.00	1	1.00			2.00	1	1.00	2.00				3	0	57.41	57.41	63.10	63.10	57.69	57.69	59.09	59.09	50.00	50.00
Anguilla	AIA			20200530	2.00	1	0.00		2.00	1	3.00	1	0.00		0.00		2.00	0	4.00	1.00	1	1.00			2.00	1	1.00	2.00				3	0	57.41	57.41	63.10	63.10	57.69	57.69	59.09	59.09	50.00	50.00
Anguilla	AIA			20200531	2.00	1	0.00		2.00	1	3.00	1	0.00		0.00		2.00	0	4.00	1.00	1	1.00			2.00	1	1.00	2.00				3	0	57.41	57.41	63.10	63.10	57.69	57.69	59.09	59.09	50.00	50.00
Anguilla	AIA			20200601	2.00	1	0.00		0.00		0.00		0.00		0.00		2.00	0	4.00	1.00	1	1.00			2.00	1	1.00	2.00				3	0	37.96	37.96	48.81	48.81	44.23	44.23	43.18	43.18	50.00	50.00
Anguilla	AIA			20200602	2.00	1	0.00		0.00		0.00		0.00		0.00		2.00	0	4.00	1.00	1	1.00			2.00	1	1.00	2.00				3	0	37.96	37.96	48.81	48.81	44.23	44.23	43.18	43.18	50.00	50.00
Anguilla	AIA			20200603	2.00	1	0.00		0.00		0.00		0.00		0.00		2.00	0	4.00	1.00	1	1.00			2.00	1	1.00	2.00				3	0	37.96	37.96	48.81	48.81	44.23	44.23	43.18	43.18	50.00	50.00
Anguilla	AIA			20200604	2.00	1	0.00		0.00		0.00		0.00		0.00		2.00	0	4.00	1.00	1	1.00			2.00	1	1.00	2.00				3	0	37.96	37.96	48.81	48.81	44.23	44.23	43.18	43.18	50.00	50.00
Anguilla	AIA			20200605	2.00	1	0.00		0.00		0.00		0.00		0.00		2.00	0	4.00	1.00	1	1.00			2.00	1	1.00	2.00				3	0	37.96	37.96	48.81	48.81	44.23	44.23	43.18	43.18	50.00	50.00
Anguilla	AIA			20200606	2.00	1	0.00		0.00		0.00		0.00		0.00		2.00	0	4.00	1.00	1	1.00			2.00	1	1.00	2.00				3	0	37.96	37.96	48.81	48.81	44.23	44.23	43.18	43.18	50.00	50.00
Anguilla	AIA			20200607	2.00	1	0.00		0.00		0.00		0.00		0.00		2.00	0	4.00	1.00	1	1.00			2.00	1	1.00	2.00				3	0	37.96	37.96	48.81	48.81	44.23	44.23	43.18	43.18	50.00	50.00
Anguilla	AIA			20200608	2.00	1	0.00		0.00		0.00		0.00		0.00		2.00	0	4.00	1.00	1	1.00			2.00	1	1.00	2.00				3	0	37.96	37.96	48.81	48.81	44.23	44.23	43.18	43.18	50.00	50.00
Anguilla	AIA			20200609	2.00	1	0.00		0.00		0.00		0.00		0.00		2.00	0	4.00	1.00	1	1.00			2.00	1	1.00	2.00				3	0	37.96	37.96	48.81	48.81	44.23	44.23	43.18	43.18	50.00	50.00
Anguilla	AIA			20200610	2.00	1	0.00		0.00		0.00		0.00		0.00		2.00	0	4.00	1.00	1	1.00			2.00	1	1.00	2.00				3	0	37.96	37.96	48.81	48.81	44.23	44.23	43.18	43.18	50.00	50.00
Anguilla	AIA			20200611	2.00	1	0.00		0.00		0.00		0.00		0.00		2.00	0	4.00	1.00	1	1.00			2.00	1	1.00	2.00				3	0	37.96	37.96	48.81	48.81	44.23	44.23	43.18	43.18	50.00	50.00
Anguilla	AIA			20200612	2.00	1	0.00		0.00		0.00		0.00		0.00		2.00	0	4.00	1.00	1	1.00			2.00	1	1.00	2.00				3	0	37.96	37.96	48.81	48.81	44.23	44.23	43.18	43.18	50.00	50.00
Anguilla	AIA			20200613	2.00	1	0.00		0.00		0.00		0.00		0.00		2.00	0	4.00	1.00	1	1.00			2.00	1	1.00	2.00				3	0	37.96	37.96	48.81	48.81	44.23	44.23	43.18	43.18	50.00	50.00
Anguilla	AIA			20200614	2.00	1	0.00		0.00		0.00		0.00		0.00		2.00	0	4.00	1.00	1	1.00			2.00	1	1.00	2.00				3	0	37.96	37.96	48.81	48.81	44.23	44.23	43.18	43.18	50.00	50.00
Anguilla	AIA			20200615	2.00	1	0.00		0.00		0.00		0.00		0.00		2.00	0	4.00	1.00	1	1.00			2.00	1	1.00	2.00				3	0	37.96	37.96	48.81	48.81	44.23	44.23	43.18	43.18	50.00	50.00
Anguilla	AIA			20200616	2.00	1	0.00		0.00		0.00		0.00		0.00		2.00	0	4.00	1.00	1	1.00			2.00	1	1.00	2.00				3	0	37.96	37.96	48.81	48.81	44.23	44.23	43.18	43.18	50.00	50.00
Anguilla	AIA			20200617	2.00	1	0.00		0.00		0.00		0.00		0.00		2.00	0	4.00	1.00	1	1.00			2.00	1	1.00	2.00				3	0	37.96	37.96	48.81	48.81	44.23	44.23	43.18	43.18	50.00	50.00
Anguilla	AIA			20200618	2.00	1	0.00		0.00		0.00		0.00		0.00		2.00	0	4.00	1.00	1	1.00			2.00	1	1.00	2.00				3	0	37.96	37.96	48.81	48.81	44.23	44.23	43.18	43.18	50.00	50.00
Anguilla	AIA			20200619	2.00	1	0.00		0.00		0.00		0.00		0.00		2.00	0	4.00	1.00	1	1.00			2.00	1	1.00	2.00				3	0	37.96	37.96	48.81	48.81	44.23	44.23	43.18	43.18	50.00	50.00
Anguilla	AIA			20200620	2.00	1	0.00		0.00		0.00		0.00		0.00		2.00	0	4.00	1.00	1	1.00			2.00	1	1.00	2.00				3	0	37.96	37.96	48.81	48.81	44.23	44.23	43.18	43.18	50.00	50.00
Anguilla	AIA			20200621	2.00	1	0.00		0.00		0.00		0.00		0.00		2.00	0	4.00	1.00	1	1.00			2.00	1	1.00	2.00				3	0	37.96	37.96	48.81	48.81	44.23	44.23	43.18	43.18	50.00	50.00
Anguilla	AIA			20200622	2.00	1	0.00		0.00		0.00		0.00		0.00		2.00	0	4.00	1.00	1	1.00			2.00	1	1.00	2.00				3	0	37.96	37.96	48.81	48.81	44.23	44.23	43.18	43.18	50.00	50.00
Anguilla	AIA			20200623	2.00	1	0.00		0.00		0.00		0.00		0.00		2.00	0	4.00	1.00	1	1.00			2.00	1	1.00	2.00				3	0	37.96	37.96	48.81	48.81	44.23	44.23	43.18	43.18	50.00	50.00
Anguilla	AIA			20200624	2.00	1	0.00		0.00		0.00		0.00		0.00		2.00	0	4.00	1.00	1	1.00			2.00	1	1.00	2.00				3	0	37.96	37.96	48.81	48.81	44.23	44.23	43.18	43.18	50.00	50.00
Anguilla	AIA			20200625	2.00	1	0.00		0.00		0.00		0.00		0.00		2.00	0	4.00	1.00	1	1.00			2.00	1	1.00	2.00				3	0	37.96	37.96	48.81	48.81	44.23	44.23	43.18	43.18	50.00	50.00
Anguilla	AIA			20200626	2.00	1	0.00		0.00		0.00		0.00		0.00		2.00	0	4.00	1.00	1	1.00			2.00	1	1.00	2.00				3	0	37.96	37.96	48.81	48.81	44.23	44.23	43.18	43.18	50.00	50.00
Anguilla	AIA			20200627	2.00	1	0.00		0.00		0.00		0.00		0.00		2.00	0	4.00	1.00	1	1.00			2.00	1	1.00	2.00				3	0	37.96	37.96	48.81	48.81	44.23	44.23	43.18	43.18	50.00	50.00
Anguilla	AIA			20200628	2.00	1	0.00		0.00		0.00		0.00		0.00		2.00	0	4.00	1.00	1	1.00			2.00	1	1.00	2.00				3	0	37.96	37.96	48.81	48.81	44.23	44.23	43.18	43.18	50.00	50.00
Anguilla	AIA			20200629	2.00	1	0.00		0.00		0.00		0.00		0.00		2.00	0	4.00	1.00	1	1.00			2.00	1	1.00	2.00				3	0	37.96	37.96	48.81	48.81	44.23	44.23	43.18	43.18	50.00	50.00
Anguilla	AIA			20200630	2.00	1	0.00		0.00		0.00		0.00		0.00		2.00	0	4.00	1.00	1	1.00			2.00	1	1.00	2.00				3	0	37.96	37.96	48.81	48.81	44.23	44.23	43.18	43.18	50.00	50.00
Anguilla	AIA			20200701	2	1	0		0		0		0		0		2	0	4	1	1	1.00			2.00	1	2	2				3	0	37.96	37.96	48.81	48.81	46.79	46.79	46.21	46.21	50.00	50.00
Anguilla	AIA			20200702	2	1	0		0		0		0		0		2	0	4	1	1						2	2				3	0	26.85	26.85	34.52	34.52			37.12	37.12
Anguilla	AIA			20200703	2	1	0		0		0		0		0		2	0	4	1	1						2	2				3	0	26.85	26.85	34.52	34.52			37.12	37.12
Anguilla	AIA			20200704	2	1	0		0		0		0		0		2	0	4	1	1						2	2				3	0	26.85	26.85	34.52	34.52			37.12	37.12
Anguilla	AIA			20200705	2	1	0		0		0		0		0		2	0	4	1	1						2	2				3	0	26.85	26.85	34.52	34.52			37.12	37.12
Anguilla	AIA			20200706	2	1	0		0		0		0		0		2	0	4	1	1						2	2				3	0	26.85	26.85	34.52	34.52			37.12	37.12
Anguilla	AIA			20200707	2	1	0		0		0		0		0		2	0	4	1	1						2	2				3	0	26.85	26.85	34.52	34.52			37.12	37.12
Anguilla	AIA			20200708	2	1	0		0		0		0		0		2	0	4	1	1						2	2				3	0	26.85	26.85	34.52	34.52			37.12	37.12
Anguilla	AIA			20200709	2	1	0		0		0		0		0		2	0	4	1	1						2	2				3	0	26.85	26.85	34.52	34.52			37.12	37.12
Anguilla	AIA			20200710	2	1	0		0		0		0		0		2	0	4	1	1						2	2				3	0	26.85	26.85	34.52	34.52			37.12	37.12
Anguilla	AIA			20200711	2	1	0		0		0		0		0		2	0	4	1	1						2	2				3	0	26.85	26.85	34.52	34.52			37.12	37.12
Anguilla	AIA			20200712	2	1	0		0		0		0		0		2	0	4	1	1						2	2				3	0	26.85	26.85	34.52	34.52			37.12	37.12
Anguilla	AIA			20200713	2	1	0		0		0		0		0		2	0	4	1	1						2	2				3	0	26.85	26.85	34.52	34.52			37.12	37.12
Anguilla	AIA			20200714	2	1	0		0		0		0		0		2	0	4	1	1						2	2				3	0	26.85	26.85	34.52	34.52			37.12	37.12
Anguilla	AIA			20200715	2	1	0		0		0		0		0		2	0	4	1	1						2	2				3	0	26.85	26.85	34.52	34.52			37.12	37.12
Anguilla	AIA			20200716	2	1	0		0		0		0		0		2	0	4	1	1						2	2				3	0	26.85	26.85	34.52	34.52			37.12	37.12
Anguilla	AIA			20200717	2	1	0		0		0		0		0		2	0	4	1	1						2	2				3	0	26.85	26.85	34.52	34.52			37.12	37.12
Anguilla	AIA			20200718	2	1	0		0		0		0		0		2	0	4	1	1						2	2				3	0	26.85	26.85	34.52	34.52			37.12	37.12
Anguilla	AIA			20200719	2	1	0		0		0		0		0		2	0	4	1	1						2	2				3	0	26.85	26.85	34.52	34.52			37.12	37.12
Anguilla	AIA			20200720	2	1	0		0		0		0		0		2	0	4	1	1						2	2				3	0	26.85	26.85	34.52	34.52			37.12	37.12
Anguilla	AIA			20200721	2	1	0		0		0		0		0		2	0	4	1	1						2	2				3	0	26.85	26.85	34.52	34.52			37.12	37.12
Anguilla	AIA			20200722	2	1	0		0		0		0		0		2	0	4	1	1						2	2				3	0	26.85	26.85	34.52	34.52			37.12	37.12
Anguilla	AIA			20200723	2	1	0		0		0		0		0		2	0	4	1	1						2	2				3	0	26.85	26.85	34.52	34.52			37.12	37.12
Anguilla	AIA			20200724	2	1	0		0		0		0		0		2	0	4	1	1						2	2				3	0	26.85	26.85	34.52	34.52			37.12	37.12
Anguilla	AIA			20200725	2	1	0		0		0		0		0		2	0	4	1	1						2	2				3	0	26.85	26.85	34.52	34.52			37.12	37.12
Anguilla	AIA			20200726	2	1	0		0		0		0		0		2	0	4	1	1						2	2				3	0	26.85	26.85	34.52	34.52			37.12	37.12
Anguilla	AIA			20200727	2	1	0		0		0		0		0		2	0	4	1	1						2	2				3	0	26.85	26.85	34.52	34.52			37.12	37.12
Anguilla	AIA			20200728	2	1	0		0		0		0		0		2	0	4	1	1						2	2				3	0	26.85	26.85	34.52	34.52			37.12	37.12
Anguilla	AIA			20200729	2	1	0		0		0		0		0		2	0	4	1	1						2	2				3	0	26.85	26.85	34.52	34.52			37.12	37.12
Anguilla	AIA			20200730	2	1	0		0		0		0		0		0		4	1	1						2	2				3	0	18.52	18.52	25.00	25.00			30.30	30.30
Anguilla	AIA			20200731	2	1	0		0		0		0		0		0		4	1	1						2	2				3	0	18.52	18.52	25.00	25.00			30.30	30.30
Anguilla	AIA			20200801	2	1	0		0		0		0		0		0		4	1	1						2	2				3	0	18.52	18.52	25.00	25.00			30.30	30.30
Anguilla	AIA			20200802	2	1	0		0		0		0		0		0		4	1	1						2	2				3	0	18.52	18.52	25.00	25.00			30.30	30.30
Anguilla	AIA			20200803	2	1	0		0		0		0		0		0		4	1	1						2	2				3	0	18.52	18.52	25.00	25.00			30.30	30.30
Anguilla	AIA			20200804	2	1	0		0		0		0		0		0		4	1	1						2	2				3	0	18.52	18.52	25.00	25.00			30.30	30.30
Anguilla	AIA			20200805	2	1	0		0		0		0		0		0		4	1	1						2	2				3	0	18.52	18.52	25.00	25.00			30.30	30.30
Anguilla	AIA			20200806	2	1	0		0		0		0		0		0		4	1	1						2	2				3	0	18.52	18.52	25.00	25.00			30.30	30.30
Anguilla	AIA			20200807	2	1	0		0		0		0		0		0		4	1	1						2	2				3	0	18.52	18.52	25.00	25.00			30.30	30.30
Anguilla	AIA			20200808	2	1	0		0		0		0		0		0		4	1	1						2	2				3	0	18.52	18.52	25.00	25.00			30.30	30.30
Anguilla	AIA			20200809	2	1	0		0		0		0		0		0		4	1	1						2	2				3	0	18.52	18.52	25.00	25.00			30.30	30.30
Anguilla	AIA			20200810	2	1	0		0		0		0		0		0		4	1	1						2	2				3	0	18.52	18.52	25.00	25.00			30.30	30.30
Anguilla	AIA			20200811	2	1	0		0		0		0		0		0		4	1	1						2	2				3	0	18.52	18.52	25.00	25.00			30.30	30.30
Anguilla	AIA			20200812	2	1	0		0		0		0		0		0		4	1	1						2	2				3	0	18.52	18.52	25.00	25.00			30.30	30.30
Anguilla	AIA			20200813	2	1	0		0		0		0		0		0		4	1	1						2	2				3	0	18.52	18.52	25.00	25.00			30.30	30.30
Anguilla	AIA			20200814	2	1	0		0		0		0		0		0		4	1	1						2	2				3	0	18.52	18.52	25.00	25.00			30.30	30.30
Anguilla	AIA			20200815	2	1	0		0		0		0		0		0		4	1	1						2	2				3	0	18.52	18.52	25.00	25.00			30.30	30.30
Anguilla	AIA			20200816	2	1	0		0		0		0		0		0		4	1	1						2	2				3	0	18.52	18.52	25.00	25.00			30.30	30.30
Anguilla	AIA			20200817	2	1	0		0		0		0		0		0		4	1	1						2	2				3	0	18.52	18.52	25.00	25.00			30.30	30.30
Anguilla	AIA			20200818	2	1	0		0		0		0		0		0		4	1	1						2	2				3	0	18.52	18.52	25.00	25.00			30.30	30.30
Anguilla	AIA			20200819	2	1	0		0		0		0		0		0		4	1	1						2	2				3	0	18.52	18.52	25.00	25.00			30.30	30.30
Anguilla	AIA			20200820	2	1	0		0		0		0		0		0		4	1	1						2	2				3	0	18.52	18.52	25.00	25.00			30.30	30.30
Anguilla	AIA			20200821	2	1	0		0		0		0		0		0		4	1	1						2	2				3	0	18.52	18.52	25.00	25.00			30.30	30.30
Anguilla	AIA			20200822	2	1	0		0		0		0		0		0		4	1	1						2	2				3	0	18.52	18.52	25.00	25.00			30.30	30.30
Anguilla	AIA			20200823	2	1	0		0		0		0		0		0		4	1	1						2	2				3	0	18.52	18.52	25.00	25.00			30.30	30.30
Anguilla	AIA			20200824	2	1	0		0		0		0		0		0		4	1	1						2	2				3	0	18.52	18.52	25.00	25.00			30.30	30.30
Anguilla	AIA			20200825	2	1	0		0		0		0		0		0		4	1	1						2	2				3	0	18.52	18.52	25.00	25.00			30.30	30.30
Anguilla	AIA			20200826	2	1	0		0		0		0		0		0		4	1	1						2	2				3	0	18.52	18.52	25.00	25.00		46.79	30.30	30.30		50.00
Anguilla	AIA			20200827	2	1	0		0		0		0		0		0		4	1	1						2	2				3	0	18.52	18.52	25.00	25.00		46.79	30.30	30.30		50.00
Anguilla	AIA			20200828	2	1	0		0		0		0		0		0		4	1	1						2	2				3	0	18.52	18.52	25.00	25.00		46.79	30.30	30.30		50.00
Anguilla	AIA			20200829	2	1	0		0		0		0		0		0		4	1	1						2	2				3	0	18.52	18.52	25.00	25.00		46.79	30.30	30.30		50.00
Anguilla	AIA			20200830	2	1	0		0		0		0		0		0		4	1	1						2	2				3	0	18.52	18.52	25.00	25.00		46.79	30.30	30.30		50.00
Anguilla	AIA			20200831	2	1	0		0		0		0		0		0		4	1	1						2	2				3	0	18.52	18.52	25.00	25.00		46.79	30.30	30.30		50.00
Anguilla	AIA			20200901	2	1	0		0		0		0		0		0		4	1	1						2	2						18.52	18.52	25.00	25.00		46.79	30.30	30.30		50.00
Albania	ALB			20200101	0.00		0.00		0.00		0.00		0.00		0.00		0.00		0.00	0.00		0.00	0.00	0.00	0.00		0.00	0.00	0.00	0.00				0.00	0.00	0.00	0.00	0.00	0.00	0.00	0.00	0.00	0.00
Albania	ALB			20200102	0.00		0.00		0.00		0.00		0.00		0.00		0.00		0.00	0.00		0.00	0.00	0.00	0.00		0.00	0.00	0.00	0.00				0.00	0.00	0.00	0.00	0.00	0.00	0.00	0.00	0.00	0.00
Albania	ALB			20200103	0.00		0.00		0.00		0.00		0.00		0.00		0.00		0.00	0.00		0.00	0.00	0.00	0.00		0.00	0.00	0.00	0.00				0.00	0.00	0.00	0.00	0.00	0.00	0.00	0.00	0.00	0.00
Albania	ALB			20200104	0.00		0.00		0.00		0.00		0.00		0.00		0.00		0.00	0.00		0.00	0.00	0.00	0.00		0.00	0.00	0.00	0.00				0.00	0.00	0.00	0.00	0.00	0.00	0.00	0.00	0.00	0.00
Albania	ALB			20200105	0.00		0.00		0.00		0.00		0.00		0.00		0.00		0.00	0.00		0.00	0.00	0.00	0.00		0.00	0.00	0.00	0.00				0.00	0.00	0.00	0.00	0.00	0.00	0.00	0.00	0.00	0.00
Albania	ALB			20200106	0.00		0.00		0.00		0.00		0.00		0.00		0.00		0.00	0.00		0.00	0.00	0.00	0.00		0.00	0.00	0.00	0.00				0.00	0.00	0.00	0.00	0.00	0.00	0.00	0.00	0.00	0.00
Albania	ALB			20200107	0.00		0.00		0.00		0.00		0.00		0.00		0.00		0.00	0.00		0.00	0.00	0.00	0.00		0.00	0.00	0.00	0.00				0.00	0.00	0.00	0.00	0.00	0.00	0.00	0.00	0.00	0.00
Albania	ALB			20200108	0.00		0.00		0.00		0.00		0.00		0.00		0.00		0.00	0.00		0.00	0.00	0.00	0.00		0.00	0.00	0.00	0.00				0.00	0.00	0.00	0.00	0.00	0.00	0.00	0.00	0.00	0.00
Albania	ALB			20200109	0.00		0.00		0.00		0.00		0.00		0.00		0.00		0.00	0.00		0.00	0.00	0.00	0.00		0.00	0.00	0.00	0.00				0.00	0.00	0.00	0.00	0.00	0.00	0.00	0.00	0.00	0.00
Albania	ALB			20200110	0.00		0.00		0.00		0.00		0.00		0.00		0.00		0.00	0.00		0.00	0.00	0.00	0.00		0.00	0.00	0.00	0.00				0.00	0.00	0.00	0.00	0.00	0.00	0.00	0.00	0.00	0.00
Albania	ALB			20200111	0.00		0.00		0.00		0.00		0.00		0.00		0.00		0.00	0.00		0.00	0.00	0.00	0.00		0.00	0.00	0.00	0.00				0.00	0.00	0.00	0.00	0.00	0.00	0.00	0.00	0.00	0.00
Albania	ALB			20200112	0.00		0.00		0.00		0.00		0.00		0.00		0.00		0.00	0.00		0.00	0.00	0.00	0.00		0.00	0.00	0.00	0.00				0.00	0.00	0.00	0.00	0.00	0.00	0.00	0.00	0.00	0.00
Albania	ALB			20200113	0.00		0.00		0.00		0.00		0.00		0.00		0.00		0.00	0.00		0.00	0.00	0.00	0.00		0.00	0.00	0.00	0.00				0.00	0.00	0.00	0.00	0.00	0.00	0.00	0.00	0.00	0.00
Albania	ALB			20200114	0.00		0.00		0.00		0.00		0.00		0.00		0.00		0.00	0.00		0.00	0.00	0.00	0.00		0.00	0.00	0.00	0.00				0.00	0.00	0.00	0.00	0.00	0.00	0.00	0.00	0.00	0.00
Albania	ALB			20200115	0.00		0.00		0.00		0.00		0.00		0.00		0.00		0.00	0.00		0.00	0.00	0.00	0.00		0.00	0.00	0.00	0.00				0.00	0.00	0.00	0.00	0.00	0.00	0.00	0.00	0.00	0.00
Albania	ALB			20200116	0.00		0.00		0.00		0.00		0.00		0.00		0.00		0.00	0.00		0.00	0.00	0.00	0.00		0.00	0.00	0.00	0.00				0.00	0.00	0.00	0.00	0.00	0.00	0.00	0.00	0.00	0.00
Albania	ALB			20200117	0.00		0.00		0.00		0.00		0.00		0.00		0.00		0.00	0.00		0.00	0.00	0.00	0.00		0.00	0.00	0.00	0.00				0.00	0.00	0.00	0.00	0.00	0.00	0.00	0.00	0.00	0.00
Albania	ALB			20200118	0.00		0.00		0.00		0.00		0.00		0.00		0.00		0.00	0.00		0.00	0.00	0.00	0.00		0.00	0.00	0.00	0.00				0.00	0.00	0.00	0.00	0.00	0.00	0.00	0.00	0.00	0.00
Albania	ALB			20200119	0.00		0.00		0.00		0.00		0.00		0.00		0.00		0.00	0.00		0.00	0.00	0.00	0.00		0.00	0.00	0.00	0.00				0.00	0.00	0.00	0.00	0.00	0.00	0.00	0.00	0.00	0.00
Albania	ALB			20200120	0.00		0.00		0.00		0.00		0.00		0.00		0.00		0.00	0.00		0.00	0.00	0.00	0.00		0.00	0.00	0.00	0.00				0.00	0.00	0.00	0.00	0.00	0.00	0.00	0.00	0.00	0.00
Albania	ALB			20200121	0.00		0.00		0.00		0.00		0.00		0.00		0.00		0.00	0.00		0.00	0.00	0.00	0.00		0.00	0.00	0.00	0.00				0.00	0.00	0.00	0.00	0.00	0.00	0.00	0.00	0.00	0.00
Albania	ALB			20200122	0.00		0.00		0.00		0.00		0.00		0.00		0.00		0.00	0.00		0.00	0.00	0.00	0.00		0.00	0.00	0.00	0.00				0.00	0.00	0.00	0.00	0.00	0.00	0.00	0.00	0.00	0.00
Albania	ALB			20200123	0.00		0.00		0.00		0.00		0.00		0.00		0.00		0.00	0.00		0.00	0.00	0.00	0.00		0.00	0.00	0.00	0.00				0.00	0.00	0.00	0.00	0.00	0.00	0.00	0.00	0.00	0.00
Albania	ALB			20200124	0.00		0.00		0.00		0.00		0.00		0.00		0.00		0.00	0.00		0.00	0.00	0.00	0.00		0.00	0.00	0.00	0.00				0.00	0.00	0.00	0.00	0.00	0.00	0.00	0.00	0.00	0.00
Albania	ALB			20200125	0.00		0.00		0.00		0.00		0.00		0.00		0.00		0.00	0.00		0.00	0.00	0.00	0.00		0.00	0.00	0.00	0.00				0.00	0.00	0.00	0.00	0.00	0.00	0.00	0.00	0.00	0.00
Albania	ALB			20200126	0.00		0.00		0.00		0.00		0.00		0.00		0.00		0.00	0.00		0.00	0.00	0.00	0.00		0.00	0.00	0.00	0.00				0.00	0.00	0.00	0.00	0.00	0.00	0.00	0.00	0.00	0.00
Albania	ALB			20200127	0.00		0.00		0.00		0.00		0.00		0.00		0.00		0.00	0.00		0.00	0.00	0.00	0.00		0.00	0.00	0.00	0.00				0.00	0.00	0.00	0.00	0.00	0.00	0.00	0.00	0.00	0.00
Albania	ALB			20200128	0.00		0.00		0.00		0.00		0.00		0.00		0.00		0.00	0.00		0.00	0.00	0.00	0.00		0.00	0.00	0.00	0.00				0.00	0.00	0.00	0.00	0.00	0.00	0.00	0.00	0.00	0.00
Albania	ALB			20200129	0.00		0.00		0.00		0.00		0.00		0.00		0.00		0.00	0.00		0.00	0.00	0.00	0.00		0.00	0.00	0.00	0.00				0.00	0.00	0.00	0.00	0.00	0.00	0.00	0.00	0.00	0.00
Albania	ALB			20200130	0.00		0.00		0.00		0.00		0.00		0.00		0.00		0.00	0.00		0.00	0.00	0.00	0.00		0.00	0.00	0.00	0.00				0.00	0.00	0.00	0.00	0.00	0.00	0.00	0.00	0.00	0.00
Albania	ALB			20200131	0.00		0.00		0.00		0.00		0.00		0.00		0.00		0.00	0.00		0.00	0.00	0.00	0.00		0.00	0.00	0.00	0.00				0.00	0.00	0.00	0.00	0.00	0.00	0.00	0.00	0.00	0.00
Albania	ALB			20200201	0.00		0.00		0.00		0.00		0.00		0.00		0.00		0.00	0.00		0.00	0.00	0.00	0.00		0.00	0.00	0.00	0.00				0.00	0.00	0.00	0.00	0.00	0.00	0.00	0.00	0.00	0.00
Albania	ALB			20200202	0.00		0.00		0.00		0.00		0.00		0.00		0.00		0.00	0.00		0.00	0.00	0.00	0.00		0.00	0.00	0.00	0.00				0.00	0.00	0.00	0.00	0.00	0.00	0.00	0.00	0.00	0.00
Albania	ALB			20200203	0.00		0.00		0.00		0.00		0.00		0.00		0.00		0.00	0.00		0.00	0.00	0.00	0.00		0.00	0.00	0.00	0.00				0.00	0.00	0.00	0.00	0.00	0.00	0.00	0.00	0.00	0.00
Albania	ALB			20200204	0.00		0.00		0.00		0.00		0.00		0.00		0.00		0.00	0.00		0.00	0.00	0.00	0.00		0.00	0.00	0.00	0.00				0.00	0.00	0.00	0.00	0.00	0.00	0.00	0.00	0.00	0.00
Albania	ALB			20200205	0.00		0.00		0.00		0.00		0.00		0.00		0.00		0.00	0.00		0.00	0.00	0.00	0.00		0.00	0.00	0.00	0.00				0.00	0.00	0.00	0.00	0.00	0.00	0.00	0.00	0.00	0.00
Albania	ALB			20200206	0.00		0.00		0.00		0.00		0.00		0.00		0.00		0.00	0.00		0.00	0.00	0.00	0.00		0.00	0.00	0.00	0.00				0.00	0.00	0.00	0.00	0.00	0.00	0.00	0.00	0.00	0.00
Albania	ALB			20200207	0.00		0.00		0.00		0.00		0.00		0.00		0.00		0.00	0.00		0.00	0.00	0.00	0.00		0.00	0.00	0.00	0.00				0.00	0.00	0.00	0.00	0.00	0.00	0.00	0.00	0.00	0.00
Albania	ALB			20200208	0.00		0.00		0.00		0.00		0.00		0.00		0.00		0.00	0.00		0.00	0.00	0.00	0.00		0.00	0.00	0.00	0.00				0.00	0.00	0.00	0.00	0.00	0.00	0.00	0.00	0.00	0.00
Albania	ALB			20200209	0.00		0.00		0.00		0.00		0.00		0.00		0.00		0.00	0.00		0.00	0.00	0.00	0.00		0.00	0.00	0.00	0.00				0.00	0.00	0.00	0.00	0.00	0.00	0.00	0.00	0.00	0.00
Albania	ALB			20200210	0.00		0.00		0.00		0.00		0.00		0.00		0.00		0.00	0.00		0.00	0.00	0.00	0.00		0.00	0.00	0.00	0.00				0.00	0.00	0.00	0.00	0.00	0.00	0.00	0.00	0.00	0.00
Albania	ALB			20200211	0.00		0.00		0.00		0.00		0.00		0.00		0.00		0.00	0.00		0.00	0.00	0.00	0.00		0.00	0.00	0.00	0.00				0.00	0.00	0.00	0.00	0.00	0.00	0.00	0.00	0.00	0.00
Albania	ALB			20200212	0.00		0.00		0.00		0.00		0.00		0.00		0.00		0.00	0.00		0.00	0.00	0.00	0.00		0.00	0.00	0.00	0.00				0.00	0.00	0.00	0.00	0.00	0.00	0.00	0.00	0.00	0.00
Albania	ALB			20200213	0.00		0.00		0.00		0.00		0.00		0.00		0.00		0.00	0.00		0.00	0.00	0.00	0.00		0.00	0.00	0.00	0.00				0.00	0.00	0.00	0.00	0.00	0.00	0.00	0.00	0.00	0.00
Albania	ALB			20200214	0.00		0.00		0.00		0.00		0.00		0.00		0.00		0.00	0.00		0.00	0.00	0.00	1.00	1	0.00	0.00	0.00	0.00				5.56	5.56	9.52	9.52	3.85	3.85	4.55	4.55	0.00	0.00
Albania	ALB			20200215	0.00		0.00		0.00		0.00		0.00		0.00		0.00		0.00	0.00		0.00	0.00	0.00	1.00	1	0.00	0.00	0.00	0.00				5.56	5.56	9.52	9.52	3.85	3.85	4.55	4.55	0.00	0.00
Albania	ALB			20200216	0.00		0.00		0.00		0.00		0.00		0.00		0.00		0.00	0.00		0.00	0.00	0.00	1.00	1	0.00	0.00	0.00	0.00				5.56	5.56	9.52	9.52	3.85	3.85	4.55	4.55	0.00	0.00
Albania	ALB			20200217	0.00		0.00		0.00		0.00		0.00		0.00		0.00		0.00	0.00		0.00	0.00	0.00	1.00	1	0.00	0.00	0.00	0.00				5.56	5.56	9.52	9.52	3.85	3.85	4.55	4.55	0.00	0.00
Albania	ALB			20200218	0.00		0.00		0.00		0.00		0.00		0.00		0.00		0.00	0.00		0.00	0.00	0.00	1.00	1	0.00	0.00	0.00	0.00				5.56	5.56	9.52	9.52	3.85	3.85	4.55	4.55	0.00	0.00
Albania	ALB			20200219	0.00		0.00		0.00		0.00		0.00		0.00		0.00		0.00	0.00		0.00	0.00	0.00	1.00	1	0.00	0.00	0.00	0.00				5.56	5.56	9.52	9.52	3.85	3.85	4.55	4.55	0.00	0.00
Albania	ALB			20200220	0.00		0.00		0.00		0.00		0.00		0.00		0.00		0.00	0.00		0.00	0.00	0.00	1.00	1	0.00	0.00	0.00	0.00				5.56	5.56	9.52	9.52	3.85	3.85	4.55	4.55	0.00	0.00
Albania	ALB			20200221	0.00		0.00		0.00		0.00		0.00		0.00		0.00		0.00	0.00		0.00	0.00	0.00	1.00	1	0.00	0.00	0.00	0.00				5.56	5.56	9.52	9.52	3.85	3.85	4.55	4.55	0.00	0.00
Albania	ALB			20200222	0.00		0.00		0.00		0.00		0.00		0.00		0.00		0.00	0.00		0.00	0.00	0.00	1.00	1	0.00	0.00	0.00	0.00				5.56	5.56	9.52	9.52	3.85	3.85	4.55	4.55	0.00	0.00
Albania	ALB			20200223	0.00		0.00		0.00		0.00		0.00		0.00		0.00		0.00	0.00		0.00	0.00	0.00	1.00	1	0.00	0.00	0.00	0.00				5.56	5.56	9.52	9.52	3.85	3.85	4.55	4.55	0.00	0.00
Albania	ALB			20200224	0.00		0.00		0.00		0.00		0.00		0.00		0.00		0.00	0.00		0.00	0.00	0.00	1.00	1	0.00	0.00	0.00	0.00				5.56	5.56	9.52	9.52	3.85	3.85	4.55	4.55	0.00	0.00
Albania	ALB			20200225	0.00		0.00		0.00		0.00		0.00		0.00		0.00		1.00	0.00		0.00	0.00	0.00	1.00	1	0.00	0.00	1000000.00	0.00				8.33	8.33	13.10	13.10	5.77	5.77	6.82	6.82	0.00	0.00
Albania	ALB			20200226	0.00		0.00		0.00		0.00		0.00		0.00		0.00		1.00	0.00		0.00	0.00	0.00	1.00	1	0.00	0.00	0.00	0.00				8.33	8.33	13.10	13.10	5.77	5.77	6.82	6.82	0.00	0.00
Albania	ALB			20200227	0.00		0.00		0.00		0.00		0.00		0.00		0.00		1.00	0.00		0.00	0.00	0.00	1.00	1	0.00	0.00	0.00	0.00				8.33	8.33	13.10	13.10	5.77	5.77	6.82	6.82	0.00	0.00
Albania	ALB			20200228	0.00		0.00		0.00		0.00		0.00		0.00		0.00		1.00	0.00		0.00	0.00	0.00	1.00	1	0.00	0.00	0.00	0.00				8.33	8.33	13.10	13.10	5.77	5.77	6.82	6.82	0.00	0.00
Albania	ALB			20200229	0.00		0.00		0.00		0.00		0.00		0.00		0.00		1.00	0.00		0.00	0.00	0.00	1.00	1	0.00	0.00	0.00	0.00				8.33	8.33	13.10	13.10	5.77	5.77	6.82	6.82	0.00	0.00
Albania	ALB			20200301	0.00		0.00		0.00		0.00		0.00		0.00		0.00		1.00	0.00		0.00	0.00	0.00	1.00	1	0.00	0.00	0.00	0.00				8.33	8.33	13.10	13.10	5.77	5.77	6.82	6.82	0.00	0.00
Albania	ALB			20200302	0.00		0.00		0.00		0.00		0.00		0.00		0.00		1.00	0.00		0.00	0.00	0.00	1.00	1	0.00	0.00	0.00	0.00				8.33	8.33	13.10	13.10	5.77	5.77	6.82	6.82	0.00	0.00
Albania	ALB			20200303	0.00		0.00		0.00		0.00		0.00		0.00		0.00		1.00	0.00		0.00	0.00	0.00	1.00	1	0.00	0.00	0.00	0.00				8.33	8.33	13.10	13.10	5.77	5.77	6.82	6.82	0.00	0.00
Albania	ALB			20200304	0.00		0.00		0.00		0.00		0.00		0.00		0.00		1.00	0.00		0.00	0.00	0.00	1.00	1	0.00	0.00	0.00	0.00				8.33	8.33	13.10	13.10	5.77	5.77	6.82	6.82	0.00	0.00
Albania	ALB			20200305	0.00		0.00		0.00		0.00		0.00		0.00		0.00		1.00	0.00		0.00	0.00	0.00	1.00	1	0.00	0.00	0.00	0.00				8.33	8.33	13.10	13.10	5.77	5.77	6.82	6.82	0.00	0.00
Albania	ALB			20200306	0.00		0.00		0.00		0.00		0.00		0.00		0.00		1.00	0.00		0.00	0.00	0.00	1.00	1	0.00	0.00	0.00	0.00				8.33	8.33	13.10	13.10	5.77	5.77	6.82	6.82	0.00	0.00
Albania	ALB			20200307	0.00		0.00		0.00		0.00		0.00		0.00		0.00		1.00	0.00		0.00	0.00	0.00	1.00	1	0.00	0.00	0.00	0.00				8.33	8.33	13.10	13.10	5.77	5.77	6.82	6.82	0.00	0.00
Albania	ALB			20200308	0.00		0.00		0.00		0.00		0.00		0.00		0.00		1.00	0.00		0.00	0.00	0.00	1.00	1	1.00	1.00	0.00	0.00				8.33	8.33	13.10	13.10	12.18	12.18	14.39	14.39	0.00	0.00
Albania	ALB			20200309	3.00	1	0.00		2.00	1	2.00	1	0.00		0.00		0.00		1.00	0.00		0.00	0.00	0.00	1.00	1	1.00	1.00	0.00	0.00		2	0	36.11	36.11	41.67	41.67	31.41	31.41	37.12	37.12	0.00	0.00
Albania	ALB			20200310	3.00	1	0.00		2.00	1	2.00	1	0.00		0.00		0.00		1.00	0.00		0.00	0.00	0.00	2.00	1	1.00	1.00	0.00	0.00		6	0	41.67	41.67	46.43	46.43	35.26	35.26	41.67	41.67	0.00	0.00
Albania	ALB			20200311	3.00	1	2.00	1	2.00	1	2.00	1	0.00		0.00		0.00		2.00	0.00		0.00	0.00	0.00	2.00	1	1.00	1.00	0.00	0.00		10	0	51.85	51.85	60.71	60.71	42.31	42.31	50.00	50.00	0.00	0.00
Albania	ALB			20200312	3.00	1	2.00	1	2.00	1	2.00	1	0.00		0.00		0.00		2.00	0.00		0.00	0.00	0.00	2.00	1	1.00	1.00	0.00	0.00		11	1	51.85	51.85	60.71	60.71	42.31	42.31	50.00	50.00	0.00	0.00
Albania	ALB			20200313	3.00	1	2.00	1	2.00	1	2.00	1	2.00	0	2.00	1	2.00	1	2.00	0.00		0.00	0.00	0.00	2.00	1	1.00	1.00	0.00	0.00		23	1	78.70	78.70	84.52	84.52	60.90	60.90	71.97	71.97	0.00	0.00
Albania	ALB			20200314	3.00	1	2.00	1	2.00	1	2.00	1	2.00	0	2.00	1	2.00	1	2.00	0.00		0.00	0.00	0.00	2.00	1	1.00	1.00	0.00	0.00		33	1	78.70	78.70	84.52	84.52	60.90	60.90	71.97	71.97	0.00	0.00
Albania	ALB			20200315	3.00	1	2.00	1	2.00	1	2.00	1	2.00	0	2.00	1	2.00	1	3.00	0.00		0.00	0.00	0.00	2.00	1	1.00	1.00	0.00	0.00		38	1	81.48	81.48	88.10	88.10	62.82	62.82	74.24	74.24	0.00	0.00
Albania	ALB			20200316	3.00	1	2.00	1	2.00	1	2.00	1	2.00	0	2.00	1	2.00	1	3.00	0.00		0.00	0.00	0.00	2.00	1	1.00	1.00	0.00	0.00		42	1	81.48	81.48	88.10	88.10	62.82	62.82	74.24	74.24	0.00	0.00
Albania	ALB			20200317	3.00	1	2.00	1	2.00	1	2.00	1	2.00	0	2.00	1	2.00	1	3.00	0.00		0.00	0.00	0.00	2.00	1	1.00	1.00	0.00	0.00		51	1	81.48	81.48	88.10	88.10	62.82	62.82	74.24	74.24	0.00	0.00
Albania	ALB			20200318	3.00	1	2.00	1	2.00	1	2.00	1	2.00	0	2.00	1	2.00	1	3.00	0.00		0.00	0.00	0.00	2.00	1	1.00	1.00	0.00	0.00		55	1	81.48	81.48	88.10	88.10	62.82	62.82	74.24	74.24	0.00	0.00
Albania	ALB			20200319	3.00	1	2.00	1	2.00	1	2.00	1	2.00	0	2.00	1	2.00	1	3.00	1.00	0	0.00	17706949.80	0.00	2.00	1	1.00	1.00	25000000.00	0.00		59	2	81.48	81.48	88.10	88.10	64.74	64.74	74.24	74.24	12.50	12.50
Albania	ALB			20200320	3.00	1	2.00	1	2.00	1	2.00	1	2.00	0	2.00	1	2.00	1	3.00	1.00	0	1.00	0.00	0.00	2.00	1	1.00	1.00	0.00	0.00		70	2	81.48	81.48	88.10	88.10	68.59	68.59	74.24	74.24	37.50	37.50
Albania	ALB			20200321	3.00	1	2.00	1	2.00	1	2.00	1	2.00	0	2.00	1	2.00	1	3.00	1.00	0	1.00	0.00	0.00	2.00	1	1.00	1.00	0.00	0.00		70	2	81.48	81.48	88.10	88.10	68.59	68.59	74.24	74.24	37.50	37.50
Albania	ALB			20200322	3.00	1	2.00	1	2.00	1	2.00	1	2.00	0	2.00	1	2.00	1	3.00	1.00	0	1.00	0.00	0.00	2.00	1	1.00	1.00	0.00	0.00		76	2	81.48	81.48	88.10	88.10	68.59	68.59	74.24	74.24	37.50	37.50
Albania	ALB			20200323	3.00	1	2.00	1	2.00	1	2.00	1	2.00	0	2.00	1	2.00	1	4.00	1.00	0	1.00	0.00	0.00	2.00	1	1.00	1.00	0.00	0.00		89	2	84.26	84.26	91.67	91.67	70.51	70.51	76.52	76.52	37.50	37.50
Albania	ALB			20200324	3.00	1	2.00	1	2.00	1	2.00	1	2.00	0	2.00	1	2.00	1	4.00	1.00	0	1.00	0.00	0.00	2.00	1	1.00	1.00	0.00	0.00		100	4	84.26	84.26	91.67	91.67	70.51	70.51	76.52	76.52	37.50	37.50
Albania	ALB			20200325	3.00	1	2.00	1	2.00	1	2.00	1	2.00	0	2.00	1	2.00	1	4.00	1.00	0	1.00	0.00	0.00	2.00	1	1.00	1.00	0.00	0.00		123	5	84.26	84.26	91.67	91.67	70.51	70.51	76.52	76.52	37.50	37.50
Albania	ALB			20200326	3.00	1	2.00	1	2.00	1	2.00	1	2.00	0	2.00	1	2.00	1	4.00	1.00	0	1.00	0.00	0.00	2.00	1	1.00	1.00	0.00	0.00		146	5	84.26	84.26	91.67	91.67	70.51	70.51	76.52	76.52	37.50	37.50
Albania	ALB			20200327	3.00	1	2.00	1	2.00	1	2.00	1	2.00	0	2.00	1	2.00	1	4.00	1.00	0	1.00	0.00	0.00	2.00	1	1.00	1.00	0.00	0.00		174	6	84.26	84.26	91.67	91.67	70.51	70.51	76.52	76.52	37.50	37.50
Albania	ALB			20200328	3.00	1	2.00	1	2.00	1	2.00	1	2.00	0	2.00	1	2.00	1	4.00	1.00	0	1.00	0.00	0.00	2.00	1	1.00	1.00	0.00	0.00		186	9	84.26	84.26	91.67	91.67	70.51	70.51	76.52	76.52	37.50	37.50
Albania	ALB			20200329	3.00	1	2.00	1	2.00	1	2.00	1	2.00	0	2.00	1	2.00	1	4.00	1.00	0	1.00	0.00	0.00	2.00	1	1.00	1.00	0.00	0.00		197	10	84.26	84.26	91.67	91.67	70.51	70.51	76.52	76.52	37.50	37.50
Albania	ALB			20200330	3.00	1	2.00	1	2.00	1	2.00	1	2.00	0	2.00	1	2.00	1	4.00	1.00	0	1.00	0.00	0.00	2.00	1	1.00	1.00	0.00	0.00		212	10	84.26	84.26	91.67	91.67	70.51	70.51	76.52	76.52	37.50	37.50
Albania	ALB			20200331	3.00	1	2.00	1	2.00	1	2.00	1	2.00	0	2.00	1	2.00	1	4.00	1.00	0	1.00	0.00	0.00	2.00	1	1.00	1.00	0.00	0.00		223	12	84.26	84.26	91.67	91.67	70.51	70.51	76.52	76.52	37.50	37.50
Albania	ALB			20200401	3.00	1	2.00	1	2.00	1	2.00	1	2.00	0	2.00	1	2.00	1	4.00	1.00	0	1.00	0.00	0.00	2.00	1	1.00	1.00	0.00	0.00		243	15	84.26	84.26	91.67	91.67	70.51	70.51	76.52	76.52	37.50	37.50
Albania	ALB			20200402	3.00	1	2.00	1	2.00	1	2.00	1	2.00	0	2.00	1	2.00	1	4.00	1.00	0	1.00	0.00	0.00	2.00	1	1.00	1.00	0.00	0.00		259	15	84.26	84.26	91.67	91.67	70.51	70.51	76.52	76.52	37.50	37.50
Albania	ALB			20200403	3.00	1	2.00	1	2.00	1	2.00	1	2.00	0	2.00	1	2.00	1	4.00	1.00	0	1.00	0.00	0.00	2.00	1	1.00	1.00	0.00	0.00		277	16	84.26	84.26	91.67	91.67	70.51	70.51	76.52	76.52	37.50	37.50
Albania	ALB			20200404	3.00	1	2.00	1	2.00	1	2.00	1	2.00	0	2.00	1	2.00	1	4.00	1.00	0	1.00	0.00	0.00	2.00	1	1.00	1.00	0.00	0.00		304	17	84.26	84.26	91.67	91.67	70.51	70.51	76.52	76.52	37.50	37.50
Albania	ALB			20200405	3.00	1	2.00	1	2.00	1	2.00	1	2.00	0	2.00	1	2.00	1	4.00	1.00	0	1.00	0.00	0.00	2.00	1	1.00	1.00	0.00	0.00		333	19	84.26	84.26	91.67	91.67	70.51	70.51	76.52	76.52	37.50	37.50
Albania	ALB			20200406	3.00	1	2.00	1	2.00	1	2.00	1	2.00	0	2.00	1	2.00	1	4.00	1.00	0	1.00	0.00	0.00	2.00	1	1.00	1.00	0.00	0.00		361	21	84.26	84.26	91.67	91.67	70.51	70.51	76.52	76.52	37.50	37.50
Albania	ALB			20200407	3.00	1	2.00	1	2.00	1	2.00	1	2.00	0	2.00	1	2.00	1	4.00	1.00	0	1.00	0.00	0.00	2.00	1	1.00	1.00	0.00	0.00		377	22	84.26	84.26	91.67	91.67	70.51	70.51	76.52	76.52	37.50	37.50
Albania	ALB			20200408	3.00	1	2.00	1	2.00	1	2.00	1	2.00	0	2.00	1	2.00	1	4.00	1.00	0	1.00	0.00	0.00	2.00	1	1.00	1.00	0.00	0.00		383	22	84.26	84.26	91.67	91.67	70.51	70.51	76.52	76.52	37.50	37.50
Albania	ALB			20200409	3.00	1	2.00	1	2.00	1	2.00	1	2.00	0	2.00	1	2.00	1	4.00	1.00	0	1.00	0.00	0.00	2.00	1	1.00	1.00	0.00	0.00		400	22	84.26	84.26	91.67	91.67	70.51	70.51	76.52	76.52	37.50	37.50
Albania	ALB			20200410	3.00	1	2.00	1	2.00	1	2.00	1	2.00	0	2.00	1	2.00	1	4.00	1.00	0	1.00	0.00	0.00	2.00	1	1.00	1.00	0.00	0.00		409	23	84.26	84.26	91.67	91.67	70.51	70.51	76.52	76.52	37.50	37.50
Albania	ALB			20200411	3.00	1	2.00	1	2.00	1	2.00	1	2.00	0	2.00	1	2.00	1	4.00	1.00	0	1.00	0.00	0.00	2.00	1	1.00	1.00	0.00	0.00		416	23	84.26	84.26	91.67	91.67	70.51	70.51	76.52	76.52	37.50	37.50
Albania	ALB			20200412	3.00	1	2.00	1	2.00	1	2.00	1	2.00	0	2.00	1	2.00	1	4.00	1.00	0	1.00	0.00	0.00	2.00	1	1.00	1.00	0.00	0.00		433	23	84.26	84.26	91.67	91.67	70.51	70.51	76.52	76.52	37.50	37.50
Albania	ALB			20200413	3.00	1	2.00	1	2.00	1	2.00	1	2.00	0	2.00	1	2.00	1	4.00	1.00	0	1.00	0.00	0.00	2.00	1	1.00	1.00	0.00	0.00		446	23	84.26	84.26	91.67	91.67	70.51	70.51	76.52	76.52	37.50	37.50
Albania	ALB			20200414	3.00	1	2.00	1	2.00	1	2.00	1	2.00	0	2.00	1	2.00	1	4.00	1.00	0	1.00	0.00	0.00	2.00	1	1.00	1.00	0.00	0.00		467	23	84.26	84.26	91.67	91.67	70.51	70.51	76.52	76.52	37.50	37.50
Albania	ALB			20200415	3.00	1	2.00	1	2.00	1	2.00	1	2.00	0	2.00	1	2.00	1	4.00	2.00	0	1.00	0.00	0.00	2.00	1	1.00	1.00	0.00	0.00		475	24	84.26	84.26	91.67	91.67	74.36	74.36	76.52	76.52	62.50	62.50
Albania	ALB			20200416	3.00	1	2.00	1	2.00	1	2.00	1	2.00	0	2.00	1	2.00	1	4.00	2.00	0	1.00	0.00	0.00	2.00	1	1.00	1.00	0.00	0.00		494	25	84.26	84.26	91.67	91.67	74.36	74.36	76.52	76.52	62.50	62.50
Albania	ALB			20200417	3.00	1	2.00	1	2.00	1	2.00	1	2.00	0	2.00	1	2.00	1	4.00	2.00	0	1.00	0.00	0.00	2.00	1	1.00	1.00	0.00	0.00		518	26	84.26	84.26	91.67	91.67	74.36	74.36	76.52	76.52	62.50	62.50
Albania	ALB			20200418	3.00	1	2.00	1	2.00	1	4.00	1	2.00	0	2.00	1	2.00	1	4.00	2.00	0	1.00	0.00	0.00	2.00	1	1.00	1.00	0.00	0.00		539	26	89.81	89.81	91.67	91.67	78.21	78.21	81.06	81.06	62.50	62.50
Albania	ALB			20200419	3.00	1	2.00	1	2.00	1	4.00	1	2.00	0	2.00	1	2.00	1	4.00	2.00	0	1.00	0.00	0.00	2.00	1	1.00	1.00	0.00	0.00		548	26	89.81	89.81	91.67	91.67	78.21	78.21	81.06	81.06	62.50	62.50
Albania	ALB			20200420	3.00	1	2.00	1	2.00	1	4.00	1	2.00	0	2.00	1	2.00	1	4.00	2.00	0	1.00	0.00	0.00	2.00	1	1.00	1.00	0.00	0.00		562	26	89.81	89.81	91.67	91.67	78.21	78.21	81.06	81.06	62.50	62.50
Albania	ALB			20200421	3.00	1	2.00	1	2.00	1	4.00	1	2.00	0	2.00	1	2.00	1	4.00	2.00	0	1.00	0.00	0.00	2.00	1	2.00	1.00	0.00	0.00		584	26	89.81	89.81	91.67	91.67	80.77	80.77	84.09	84.09	62.50	62.50
Albania	ALB			20200422	3.00	1	2.00	1	2.00	1	4.00	1	2.00	0	2.00	1	2.00	1	4.00	2.00	0	1.00	0.00	0.00	2.00	1	2.00	1.00	0.00	0.00		609	26	89.81	89.81	91.67	91.67	80.77	80.77	84.09	84.09	62.50	62.50
Albania	ALB			20200423	3.00	1	2.00	1	2.00	1	4.00	1	2.00	0	2.00	1	2.00	1	4.00	2.00	0	1.00	0.00	0.00	2.00	1	2.00	1.00	0.00	0.00		634	27	89.81	89.81	91.67	91.67	80.77	80.77	84.09	84.09	62.50	62.50
Albania	ALB			20200424	3.00	1	2.00	1	2.00	1	4.00	1	2.00	0	2.00	1	2.00	1	4.00	2.00	0	1.00	0.00	0.00	2.00	1	2.00	1.00	0.00	0.00		663	27	89.81	89.81	91.67	91.67	80.77	80.77	84.09	84.09	62.50	62.50
Albania	ALB			20200425	3.00	1	2.00	1	2.00	1	4.00	1	2.00	0	2.00	1	2.00	1	4.00	2.00	0	1.00	0.00	0.00	2.00	1	2.00	1.00	0.00	0.00		678	27	89.81	89.81	91.67	91.67	80.77	80.77	84.09	84.09	62.50	62.50
Albania	ALB			20200426	3.00	1	2.00	1	2.00	1	4.00	1	2.00	0	2.00	1	2.00	1	4.00	2.00	0	1.00	0.00	0.00	2.00	1	2.00	1.00	0.00	0.00		712	27	89.81	89.81	91.67	91.67	80.77	80.77	84.09	84.09	62.50	62.50
Albania	ALB			20200427	3.00	1	2.00	1	2.00	1	4.00	1	2.00	0	2.00	1	2.00	1	4.00	2.00	0	1.00	0.00	0.00	2.00	1	2.00	1.00	0.00	0.00		726	28	89.81	89.81	91.67	91.67	80.77	80.77	84.09	84.09	62.50	62.50
Albania	ALB			20200428	3.00	1	2.00	1	2.00	1	4.00	1	2.00	0	2.00	1	2.00	1	4.00	2.00	0	1.00	0.00	0.00	2.00	1	2.00	1.00	0.00	0.00		736	28	89.81	89.81	91.67	91.67	80.77	80.77	84.09	84.09	62.50	62.50
Albania	ALB			20200429	3.00	1	2.00	1	2.00	1	4.00	1	2.00	0	2.00	1	2.00	1	4.00	2.00	0	1.00	0.00	0.00	2.00	1	2.00	1.00	0.00	0.00		750	30	89.81	89.81	91.67	91.67	80.77	80.77	84.09	84.09	62.50	62.50
Albania	ALB			20200430	3.00	1	2.00	1	2.00	1	4.00	1	2.00	0	2.00	1	2.00	1	4.00	2.00	0	1.00	0.00	0.00	2.00	1	2.00	1.00	0.00	0.00		766	31	89.81	89.81	91.67	91.67	80.77	80.77	84.09	84.09	62.50	62.50
Albania	ALB			20200501	3.00	1	2.00	1	2.00	1	4.00	1	2.00	0	2.00	1	2.00	1	4.00	2.00	0	1.00	0.00	0.00	2.00	1	2.00	1.00	0.00	0.00		773	31	89.81	89.81	91.67	91.67	80.77	80.77	84.09	84.09	62.50	62.50
Albania	ALB			20200502	3.00	1	2.00	1	2.00	1	4.00	1	2.00	0	2.00	1	2.00	1	4.00	2.00	0	1.00	0.00	0.00	2.00	1	2.00	1.00	0.00	0.00		782	31	89.81	89.81	91.67	91.67	80.77	80.77	84.09	84.09	62.50	62.50
Albania	ALB			20200503	3.00	1	2.00	1	2.00	1	4.00	1	2.00	0	2.00	1	2.00	1	4.00	2.00	0	1.00	0.00	0.00	2.00	1	2.00	1.00	0.00	0.00		789	31	89.81	89.81	91.67	91.67	80.77	80.77	84.09	84.09	62.50	62.50
Albania	ALB			20200504	3.00	1	2.00	1	2.00	1	4.00	1	2.00	0	2.00	1	2.00	1	4.00	2.00	0	1.00	0.00	0.00	2.00	1	2.00	1.00	0.00	0.00		795	31	89.81	89.81	91.67	91.67	80.77	80.77	84.09	84.09	62.50	62.50
Albania	ALB			20200505	3.00	1	2.00	1	2.00	1	4.00	1	2.00	0	2.00	1	2.00	1	4.00	2.00	0	1.00	0.00	0.00	2.00	1	2.00	1.00	0.00	0.00		803	31	89.81	89.81	91.67	91.67	80.77	80.77	84.09	84.09	62.50	62.50
Albania	ALB			20200506	3.00	1	2.00	1	2.00	1	4.00	1	2.00	0	2.00	1	2.00	1	4.00	2.00	0	1.00	0.00	0.00	2.00	1	2.00	1.00	0.00	0.00		820	31	89.81	89.81	91.67	91.67	80.77	80.77	84.09	84.09	62.50	62.50
Albania	ALB			20200507	3.00	1	2.00	1	2.00	1	4.00	1	2.00	0	2.00	1	2.00	1	4.00	2.00	0	1.00	0.00	0.00	2.00	1	2.00	1.00	0.00	0.00		832	31	89.81	89.81	91.67	91.67	80.77	80.77	84.09	84.09	62.50	62.50
Albania	ALB			20200508	3.00	1	2.00	1	2.00	1	4.00	1	2.00	0	2.00	1	2.00	1	4.00	2.00	0	1.00	0.00	0.00	2.00	1	2.00	1.00	0.00	0.00		842	31	89.81	89.81	91.67	91.67	80.77	80.77	84.09	84.09	62.50	62.50
Albania	ALB			20200509	3.00	1	2.00	1	2.00	1	4.00	1	2.00	0	2.00	1	2.00	1	4.00	2.00	0	1.00	0.00	0.00	2.00	1	2.00	1.00	0.00	0.00		850	31	89.81	89.81	91.67	91.67	80.77	80.77	84.09	84.09	62.50	62.50
Albania	ALB			20200510	3.00	1	2.00	1	2.00	1	4.00	1	2.00	0	2.00	1	2.00	1	4.00	2.00	0	1.00	0.00	0.00	2.00	1	2.00	1.00	0.00	0.00		856	31	89.81	89.81	91.67	91.67	80.77	80.77	84.09	84.09	62.50	62.50
Albania	ALB			20200511	3.00	1	2.00	1	2.00	1	4.00	1	2.00	0	2.00	1	2.00	1	4.00	2.00	0	1.00	0.00	0.00	2.00	1	2.00	1.00	0.00	0.00		868	31	89.81	89.81	91.67	91.67	80.77	80.77	84.09	84.09	62.50	62.50
Albania	ALB			20200512	3.00	1	2.00	1	2.00	1	4.00	1	2.00	0	2.00	1	2.00	1	4.00	2.00	0	1.00	0.00	0.00	2.00	1	2.00	1.00	0.00	0.00		872	31	89.81	89.81	91.67	91.67	80.77	80.77	84.09	84.09	62.50	62.50
Albania	ALB			20200513	3.00	1	2.00	1	2.00	1	4.00	1	2.00	0	2.00	1	2.00	1	4.00	2.00	0	1.00	0.00	0.00	2.00	1	2.00	1.00	0.00	0.00		876	31	89.81	89.81	91.67	91.67	80.77	80.77	84.09	84.09	62.50	62.50
Albania	ALB			20200514	3.00	1	2.00	1	2.00	1	4.00	1	2.00	0	2.00	1	2.00	1	4.00	2.00	0	1.00	0.00	0.00	2.00	1	2.00	1.00	0.00	0.00		880	31	89.81	89.81	91.67	91.67	80.77	80.77	84.09	84.09	62.50	62.50
Albania	ALB			20200515	3.00	1	2.00	1	2.00	1	4.00	1	2.00	0	2.00	1	2.00	1	4.00	2.00	0	1.00	0.00	0.00	2.00	1	2.00	1.00	0.00	0.00		898	31	89.81	89.81	91.67	91.67	80.77	80.77	84.09	84.09	62.50	62.50
Albania	ALB			20200516	3.00	1	2.00	1	2.00	1	4.00	1	2.00	0	2.00	1	2.00	1	4.00	2.00	0	1.00	0.00	0.00	2.00	1	2.00	1.00	0.00	0.00		916	31	89.81	89.81	91.67	91.67	80.77	80.77	84.09	84.09	62.50	62.50
Albania	ALB			20200517	3.00	1	2.00	1	2.00	1	4.00	1	2.00	0	2.00	1	2.00	1	4.00	2.00	0	1.00	0.00	0.00	2.00	1	2.00	1.00	0.00	0.00		933	31	89.81	89.81	91.67	91.67	80.77	80.77	84.09	84.09	62.50	62.50
Albania	ALB			20200518	2.00	1	2.00	1	2.00	1	4.00	1	2.00	0	2.00	1	2.00	0	4.00	2.00	0	1.00	0.00	0.00	2.00	1	2.00	1.00	0.00	0.00		946	31	83.33	83.33	84.52	84.52	76.28	76.28	78.79	78.79	62.50	62.50
Albania	ALB			20200519	2.00	1	2.00	1	2.00	1	4.00	1	2.00	0	2.00	1	2.00	0	4.00	2.00	0	1.00	0.00	0.00	2.00	1	2.00	1.00	0.00	0.00		948	31	83.33	83.33	84.52	84.52	76.28	76.28	78.79	78.79	62.50	62.50
Albania	ALB			20200520	2.00	1	2.00	1	2.00	1	4.00	1	2.00	0	2.00	1	2.00	0	4.00	2.00	0	1.00	0.00	0.00	2.00	1	2.00	1.00	0.00	0.00		949	31	83.33	83.33	84.52	84.52	76.28	76.28	78.79	78.79	62.50	62.50
Albania	ALB			20200521	2.00	1	2.00	1	2.00	1	4.00	1	2.00	0	2.00	1	2.00	0	4.00	2.00	0	1.00	0.00	0.00	2.00	1	2.00	1.00	0.00	0.00		964	31	83.33	83.33	84.52	84.52	76.28	76.28	78.79	78.79	62.50	62.50
Albania	ALB			20200522	2.00	1	2.00	1	2.00	1	4.00	1	2.00	0	2.00	1	2.00	0	4.00	2.00	0	1.00	0.00	0.00	2.00	1	2.00	1.00	0.00	0.00		969	31	83.33	83.33	84.52	84.52	76.28	76.28	78.79	78.79	62.50	62.50
Albania	ALB			20200523	2.00	1	2.00	1	2.00	1	4.00	1	2.00	0	2.00	1	2.00	0	4.00	2.00	0	1.00	0.00	0.00	2.00	1	2.00	1.00	0.00	0.00		981	31	83.33	83.33	84.52	84.52	76.28	76.28	78.79	78.79	62.50	62.50
Albania	ALB			20200524	2.00	1	2.00	1	2.00	1	4.00	1	2.00	0	2.00	1	2.00	0	4.00	2.00	0	1.00	0.00	0.00	2.00	1	2.00	1.00	0.00	0.00		989	31	83.33	83.33	84.52	84.52	76.28	76.28	78.79	78.79	62.50	62.50
Albania	ALB			20200525	2.00	1	2.00	1	2.00	1	4.00	1	2.00	0	2.00	1	2.00	0	4.00	2.00	0	1.00	0.00	0.00	2.00	1	2.00	1.00	0.00	0.00		998	32	83.33	83.33	84.52	84.52	76.28	76.28	78.79	78.79	62.50	62.50
Albania	ALB			20200526	2.00	1	2.00	1	2.00	1	4.00	1	2.00	1	2.00	1	2.00	0	4.00	1.00	1	2.00	0.00	0.00	2.00	1	1.00	2.00	0.00	0.00		1004	32	86.11	86.11	89.29	89.29	81.41	81.41	82.58	82.58	75.00	75.00
Albania	ALB			20200527	2.00	1	2.00	1	2.00	1	4.00	1	2.00	1	2.00	1	2.00	0	4.00	1.00	1	2.00	0.00	0.00	2.00	1	1.00	2.00	0.00	0.00		1029	33	86.11	86.11	89.29	89.29	81.41	81.41	82.58	82.58	75.00	75.00
Albania	ALB			20200528	2.00	1	2.00	1	2.00	1	4.00	1	2.00	1	2.00	1	2.00	0	4.00	1.00	1	2.00	0.00	0.00	2.00	1	1.00	2.00	0.00	0.00		1050	33	86.11	86.11	89.29	89.29	81.41	81.41	82.58	82.58	75.00	75.00
Albania	ALB			20200529	2.00	1	2.00	1	2.00	1	4.00	1	2.00	1	2.00	1	2.00	0	4.00	1.00	1	2.00	0.00	0.00	2.00	1	1.00	2.00	0.00	0.00		1076	33	86.11	86.11	89.29	89.29	81.41	81.41	82.58	82.58	75.00	75.00
Albania	ALB			20200530	2.00	1	2.00	1	2.00	1	4.00	1	2.00	1	2.00	1	2.00	0	4.00	1.00	1	2.00	0.00	0.00	2.00	1	1.00	2.00	0.00	0.00		1099	33	86.11	86.11	89.29	89.29	81.41	81.41	82.58	82.58	75.00	75.00
Albania	ALB			20200531	2.00	1	2.00	1	2.00	1	4.00	1	2.00	1	2.00	1	2.00	0	4.00	1.00	1	2.00	0.00	0.00	2.00	1	1.00	2.00	0.00	0.00		1122	33	86.11	86.11	89.29	89.29	81.41	81.41	82.58	82.58	75.00	75.00
Albania	ALB			20200601	2.00	1	2.00	1	2.00	1	4.00	1	2.00	1	0.00		0.00		3.00	1.00	1	2.00	382052000.00	0.00	2.00	1	1.00	2.00	0.00	0.00		1137	33	67.59	67.59	75.00	75.00	68.59	68.59	67.42	67.42	75.00	75.00
Albania	ALB			20200602	2.00	1	2.00	1	2.00	1	4.00	1	2.00	1	0.00		0.00		3.00	1.00	1	2.00	0.00	0.00	2.00	1	1.00	2.00	0.00	0.00		1143	33	67.59	67.59	75.00	75.00	68.59	68.59	67.42	67.42	75.00	75.00
Albania	ALB			20200603	2.00	1	2.00	1	2.00	1	4.00	1	2.00	1	0.00		0.00		3.00	1.00	1	2.00	0.00	0.00	2.00	1	1.00	2.00	0.00	0.00		1164	33	67.59	67.59	75.00	75.00	68.59	68.59	67.42	67.42	75.00	75.00
Albania	ALB			20200604	2.00	1	2.00	1	2.00	1	4.00	1	2.00	1	0.00		0.00		3.00	1.00	1	2.00	0.00	0.00	2.00	1	1.00	2.00	0.00	0.00		1184	33	67.59	67.59	75.00	75.00	68.59	68.59	67.42	67.42	75.00	75.00
Albania	ALB			20200605	2.00	1	2.00	1	2.00	1	4.00	1	2.00	1	0.00		0.00		3.00	1.00	1	2.00	0.00	0.00	2.00	1	1.00	2.00	0.00	0.00		1197	33	67.59	67.59	75.00	75.00	68.59	68.59	67.42	67.42	75.00	75.00
Albania	ALB			20200606	2.00	1	2.00	1	2.00	1	4.00	1	2.00	1	0.00		0.00		3.00	1.00	1	2.00	0.00	0.00	2.00	1	1.00	2.00	0.00	0.00		1212	33	67.59	67.59	75.00	75.00	68.59	68.59	67.42	67.42	75.00	75.00
Albania	ALB			20200607	2.00	1	2.00	1	2.00	1	4.00	1	2.00	1	0.00		0.00		3.00	1.00	1	2.00	0.00	0.00	2.00	1	1.00	2.00	0.00	0.00		1232	34	67.59	67.59	75.00	75.00	68.59	68.59	67.42	67.42	75.00	75.00
Albania	ALB			20200608	2.00	1	2.00	1	2.00	1	4.00	1	2.00	1	0.00		0.00		3.00	1.00	1	2.00	0.00	0.00	2.00	1	1.00	2.00	0.00	0.00		1246	34	67.59	67.59	75.00	75.00	68.59	68.59	67.42	67.42	75.00	75.00
Albania	ALB			20200609	2.00	1	2.00	1	2.00	1	4.00	1	2.00	1	0.00		0.00		3.00	1.00	1	2.00	0.00	0.00	2.00	1	1.00	2.00	0.00	0.00		1263	34	67.59	67.59	75.00	75.00	68.59	68.59	67.42	67.42	75.00	75.00
Albania	ALB			20200610	2.00	1	2.00	1	2.00	1	4.00	1	2.00	1	0.00		0.00		3.00	1.00	1	2.00	0.00	0.00	2.00	1	1.00	2.00	0.00	0.00		1299	34	67.59	67.59	75.00	75.00	68.59	68.59	67.42	67.42	75.00	75.00
Albania	ALB			20200611	2.00	1	2.00	1	2.00	1	4.00	1	2.00	1	0.00		0.00		3.00	1.00	1	2.00	0.00	0.00	2.00	1	1.00	2.00	0.00	0.00		1341	34	67.59	67.59	75.00	75.00	68.59	68.59	67.42	67.42	75.00	75.00
Albania	ALB			20200612	2.00	1	2.00	1	2.00	1	4.00	1	2.00	1	0.00		0.00		3.00	1.00	1	2.00	0.00	0.00	2.00	1	1.00	2.00	0.00	0.00		1385	35	67.59	67.59	75.00	75.00	68.59	68.59	67.42	67.42	75.00	75.00
Albania	ALB			20200613	2.00	1	2.00	1	2.00	1	4.00	1	2.00	1	0.00		0.00		3.00	1.00	1	2.00	0.00	0.00	2.00	1	1.00	2.00	0.00	0.00		1416	36	67.59	67.59	75.00	75.00	68.59	68.59	67.42	67.42	75.00	75.00
Albania	ALB			20200614	2.00	1	2.00	1	2.00	1	4.00	1	2.00	1	0.00		0.00		3.00	1.00	1	2.00	0.00	0.00	2.00	1	1.00	2.00	0.00	0.00		1464	36	67.59	67.59	75.00	75.00	68.59	68.59	67.42	67.42	75.00	75.00
Albania	ALB			20200615	2.00	1	2.00	1	2.00	1	4.00	1	2.00	1	0.00		0.00		3.00	1.00	1	2.00	0.00	0.00	2.00	1	1.00	2.00	0.00	0.00		1521	36	67.59	67.59	75.00	75.00	68.59	68.59	67.42	67.42	75.00	75.00
Albania	ALB			20200616	2.00	1	2.00	1	2.00	1	4.00	1	2.00	1	0.00		0.00		3.00	1.00	1	2.00	0.00	0.00	2.00	1	1.00	2.00	0.00	0.00		1590	36	67.59	67.59	75.00	75.00	68.59	68.59	67.42	67.42	75.00	75.00
Albania	ALB			20200617	2.00	1	2.00	1	2.00	1	4.00	1	2.00	1	0.00		0.00		3.00	1.00	1	2.00	0.00	0.00	2.00	1	1.00	2.00	0.00	0.00		1672	37	67.59	67.59	75.00	75.00	68.59	68.59	67.42	67.42	75.00	75.00
Albania	ALB			20200618	2.00	1	2.00	1	2.00	1	4.00	1	2.00	1	0.00		0.00		3.00	1.00	1	2.00	0.00	0.00	2.00	1	1.00	2.00	0.00	0.00		1722	38	67.59	67.59	75.00	75.00	68.59	68.59	67.42	67.42	75.00	75.00
Albania	ALB			20200619	2.00	1	2.00	1	2.00	1	4.00	1	2.00	1	0.00		0.00		3.00	1.00	1	2.00	0.00	0.00	2.00	1	1.00	2.00	0.00	0.00		1788	39	67.59	67.59	75.00	75.00	68.59	68.59	67.42	67.42	75.00	75.00
Albania	ALB			20200620	2.00	1	2.00	1	2.00	1	4.00	1	2.00	1	0.00		0.00		3.00	1.00	1	2.00	0.00	0.00	2.00	1	1.00	2.00	0.00	0.00		1838	42	67.59	67.59	75.00	75.00	68.59	68.59	67.42	67.42	75.00	75.00
Albania	ALB			20200621	2.00	1	2.00	1	2.00	1	4.00	1	2.00	1	0.00		0.00		3.00	1.00	1	2.00	0.00	0.00	2.00	1	1.00	2.00	0.00	0.00		1891	43	67.59	67.59	75.00	75.00	68.59	68.59	67.42	67.42	75.00	75.00
Albania	ALB			20200622	2.00	1	2.00	1	2.00	1	4.00	1	2.00	1	0.00		0.00		2.00	1.00	1	2.00	0.00	0.00	2.00	1	1.00	2.00	0.00	0.00		1927	44	64.81	64.81	71.43	71.43	66.67	66.67	65.15	65.15	75.00	75.00
Albania	ALB			20200623	2.00	1	2.00	1	2.00	1	4.00	1	2.00	1	0.00		0.00		2.00	1.00	1	2.00	0.00	0.00	2.00	1	1.00	2.00	0.00	0.00		1995	44	64.81	64.81	71.43	71.43	66.67	66.67	65.15	65.15	75.00	75.00
Albania	ALB			20200624	2.00	1	2.00	1	2.00	1	4.00	1	2.00	1	0.00		0.00		2.00	1.00	1	2.00	0.00	0.00	2.00	1	1.00	2.00	0.00	0.00		2047	45	64.81	64.81	71.43	71.43	66.67	66.67	65.15	65.15	75.00	75.00
Albania	ALB			20200625	2.00	1	2.00	1	2.00	1	4.00	1	2.00	1	0.00		0.00		2.00	1.00	1	2.00	0.00	0.00	2.00	1	1.00	2.00	0.00	0.00		2114	47	64.81	64.81	71.43	71.43	66.67	66.67	65.15	65.15	75.00	75.00
Albania	ALB			20200626	2.00	1	2.00	1	2.00	1	4.00	1	2.00	1	0.00		0.00		2.00	1.00	1	2.00	0.00	0.00	2.00	1	1.00		0.00	0.00		2192	49	64.81	64.81	71.43	71.43	58.97	58.97	56.06	56.06	75.00	75.00
Albania	ALB			20200627	2.00	1	2.00	1	2.00	1	4.00	1	2.00	1	0.00		0.00		2.00	1.00	1	2.00	0.00	0.00	2.00	1	1.00	2.00	0.00	0.00		2269	51	64.81	64.81	71.43	71.43	66.67	66.67	65.15	65.15	75.00	75.00
Albania	ALB			20200628	2.00	1	2.00	1	2.00	1	4.00	1	2.00	1	0.00		0.00		2.00	1.00	1	2.00	0.00	0.00	2.00	1	1.00	2.00	0.00	0.00		2330	53	64.81	64.81	71.43	71.43	66.67	66.67	65.15	65.15	75.00	75.00
Albania	ALB			20200629	2.00	1	2.00	1	2.00	1	4.00	1	2.00	1	0.00		0.00		2.00	1.00	1	2.00	0.00	0.00	2.00	1	1.00	2.00	0.00	0.00		2402	55	64.81	64.81	71.43	71.43	66.67	66.67	65.15	65.15	75.00	75.00
Albania	ALB			20200630	2.00	1	2.00	1	2.00	1	4.00	1	2.00	1	0.00		0.00		2.00	1.00	1	2.00	0.00	0.00	2.00	1	1.00	2.00	0.00	0.00		2466	58	64.81	64.81	71.43	71.43	66.67	66.67	65.15	65.15	75.00	75.00
Albania	ALB			20200701	2.00	1	2.00	1	2.00	1	4.00	1	2.00	1	0.00		0.00		2.00	1.00	1	2.00	0.00	0.00	2.00	1	1.00	2.00	0.00	0.00		2535	62	64.81	64.81	71.43	71.43	66.67	66.67	65.15	65.15	75.00	75.00
Albania	ALB			20200702	2.00	1	2.00	1	2.00	1	4.00	1	2.00	1	0.00		0.00		2.00	1.00	1	2.00	0.00	0.00	2.00	1	1.00	2.00	0.00	0.00		2580	65	64.81	64.81	71.43	71.43	66.67	66.67	65.15	65.15	75.00	75.00
Albania	ALB			20200703	2.00	1	2.00	1	2.00	1	4.00	1	2.00	1	0.00		0.00		2.00	1.00	1	2.00	0.00	0.00	2.00	1	1.00	2.00	0.00	0.00		2662	69	64.81	64.81	71.43	71.43	66.67	66.67	65.15	65.15	75.00	75.00
Albania	ALB			20200704	2.00	1	2.00	1	2.00	1	4.00	1	2.00	1	0.00		0.00		2.00	1.00	1	2.00	0.00	0.00	2.00	1	1.00	2.00	0.00	0.00		2752	72	64.81	64.81	71.43	71.43	66.67	66.67	65.15	65.15	75.00	75.00
Albania	ALB			20200705	2.00	1	2.00	1	2.00	1	4.00	1	2.00	1	0.00		0.00		2.00	1.00	1	2.00	0.00	0.00	2.00	1	1.00	2.00	0.00	0.00		2819	74	64.81	64.81	71.43	71.43	66.67	66.67	65.15	65.15	75.00	75.00
Albania	ALB			20200706	2.00	1	2.00	1	2.00	1	4.00	1	1.00	1	0.00		0.00		2.00	1.00	1	2.00	0.00	0.00	2.00	1	1.00	2.00	0.00	0.00		2893	76	59.26	59.26	66.67	66.67	62.82	62.82	60.61	60.61	75.00	75.00
Albania	ALB			20200707	2.00	1	2.00	1	2.00	1	4.00	1	1.00	1	0.00		0.00		2.00	1.00	1	2.00	0.00	0.00	2.00	1	1.00	2.00	0.00	0.00		2964	79	59.26	59.26	66.67	66.67	62.82	62.82	60.61	60.61	75.00	75.00
Albania	ALB			20200708	2.00	1	2.00	1	2.00	1	4.00	1	1.00	1	0.00		0.00		2.00	1.00	1	2.00	0.00	0.00	2.00	1	1.00	2.00	0.00	0.00		3038	81	59.26	59.26	66.67	66.67	62.82	62.82	60.61	60.61	75.00	75.00
Albania	ALB			20200709	2.00	1	2.00	1	2.00	1	4.00	1	1.00	1	0.00		0.00		2.00	1.00	1	2.00	0.00	0.00	2.00	1	1.00	2.00	0.00	0.00		3106	83	59.26	59.26	66.67	66.67	62.82	62.82	60.61	60.61	75.00	75.00
Albania	ALB			20200710	2.00	1	2.00	1	2.00	1	4.00	1	1.00	1	0.00		0.00		2.00	1.00	1	2.00	0.00	0.00	2.00	1	1.00	2.00	0.00	0.00		3188	83	59.26	59.26	66.67	66.67	62.82	62.82	60.61	60.61	75.00	75.00
Albania	ALB			20200711	2.00	1	2.00	1	2.00	1	4.00	1	1.00	1	0.00		0.00		2.00	1.00	1	2.00	0.00	0.00	2.00	1	1.00	2.00	0.00	0.00		3278	85	59.26	59.26	66.67	66.67	62.82	62.82	60.61	60.61	75.00	75.00
Albania	ALB			20200712	2.00	1	2.00	1	2.00	1	4.00	1	1.00	1	0.00		0.00		2.00	1.00	1	2.00	0.00	0.00	2.00	1	1.00	2.00	0.00	0.00		3371	89	59.26	59.26	66.67	66.67	62.82	62.82	60.61	60.61	75.00	75.00
Albania	ALB			20200713	2.00	1	2.00	1	2.00	1	4.00	1	1.00	1	0.00		0.00		2.00	1.00	1	2.00	0.00	0.00	2.00	1	1.00	2.00	0.00	0.00		3454	93	59.26	59.26	66.67	66.67	62.82	62.82	60.61	60.61	75.00	75.00
Albania	ALB			20200714	2.00	1	2.00	1	2.00	1	4.00	1	1.00	1	0.00		0.00		2.00	1.00	1	2.00	0.00	0.00	2.00	1	1.00	2.00	0.00	0.00		3571	95	59.26	59.26	66.67	66.67	62.82	62.82	60.61	60.61	75.00	75.00
Albania	ALB			20200715	2.00	1	2.00	1	2.00	1	4.00	1	1.00	1	0.00		0.00		2.00	1.00	1	2.00	0.00	0.00	2.00	1	1.00	2.00	0.00	0.00		3667	97	59.26	59.26	66.67	66.67	62.82	62.82	60.61	60.61	75.00	75.00
Albania	ALB			20200716	2.00	1	2.00	1	2.00	1	4.00	1	1.00	1	0.00		0.00		2.00	1.00	1	2.00	0.00	0.00	2.00	1	1.00	2.00	0.00	0.00		3752	101	59.26	59.26	66.67	66.67	62.82	62.82	60.61	60.61	75.00	75.00
Albania	ALB			20200717	2.00	1	2.00	1	2.00	1	4.00	1	1.00	1	0.00		0.00		2.00	1.00	1	2.00	0.00	0.00	2.00	1	1.00	2.00	0.00	0.00		3851	104	59.26	59.26	66.67	66.67	62.82	62.82	60.61	60.61	75.00	75.00
Albania	ALB			20200718	2.00	1	2.00	1	2.00	1	4.00	1	1.00	1	0.00		0.00		2.00	1.00	1	2.00	0.00	0.00	2.00	1	1.00	2.00	0.00	0.00		3906	107	59.26	59.26	66.67	66.67	62.82	62.82	60.61	60.61	75.00	75.00
Albania	ALB			20200719	2.00	1	2.00	1	2.00	1	4.00	1	1.00	1	0.00		0.00		2.00	1.00	1	2.00	0.00	0.00	2.00	1	1.00	2.00	0.00	0.00		4008	111	59.26	59.26	66.67	66.67	62.82	62.82	60.61	60.61	75.00	75.00
Albania	ALB			20200720	2.00	1	2.00	1	2.00	1	4.00	1	1.00	1	0.00		0.00		2.00	1.00	1	2.00	0.00	0.00	2.00	1	1.00	2.00	0.00	0.00		4090	112	59.26	59.26	66.67	66.67	62.82	62.82	60.61	60.61	75.00	75.00
Albania	ALB			20200721	2.00	1	2.00	1	2.00	1	4.00	1	1.00	1	0.00		0.00		2.00	1.00	1	2.00	0.00	0.00	2.00	1	1.00	2.00	0.00	0.00		4171	113	59.26	59.26	66.67	66.67	62.82	62.82	60.61	60.61	75.00	75.00
Albania	ALB			20200722	2.00	1	2.00	1	2.00	1	4.00	1	1.00	1	0.00		0.00		2.00	1.00	1	2.00	0.00	0.00	2.00	1	1.00	2.00	0.00	0.00		4290	117	59.26	59.26	66.67	66.67	62.82	62.82	60.61	60.61	75.00	75.00
Albania	ALB			20200723	2.00	1	2.00	1	2.00	1	4.00	1	1.00	1	0.00		0.00		2.00	1.00	1	2.00	0.00	0.00	2.00	1	1.00	2.00	0.00	0.00		4358	120	59.26	59.26	66.67	66.67	62.82	62.82	60.61	60.61	75.00	75.00
Albania	ALB			20200724	2.00	1	2.00	1	2.00	1	4.00	1	1.00	1	0.00		0.00		2.00	1.00	1	2.00	0.00	0.00	2.00	1	1.00	2.00	0.00	0.00		4466	123	59.26	59.26	66.67	66.67	62.82	62.82	60.61	60.61	75.00	75.00
Albania	ALB			20200725	2.00	1	2.00	1	2.00	1	4.00	1	1.00	1	0.00		0.00		2.00	1.00	1	2.00	0.00	0.00	2.00	1	1.00	2.00	0.00	0.00		4570	128	59.26	59.26	66.67	66.67	62.82	62.82	60.61	60.61	75.00	75.00
Albania	ALB			20200726	2.00	1	2.00	1	2.00	1	4.00	1	1.00	1	0.00		0.00		2.00	1.00	1	2.00	0.00	0.00	2.00	1	1.00	2.00	0.00	0.00		4637	134	59.26	59.26	66.67	66.67	62.82	62.82	60.61	60.61	75.00	75.00
Albania	ALB			20200727	2.00	1	2.00	1	2.00	1	4.00	1	1.00	1	0.00		0.00		2.00	1.00	1	2.00	0.00	0.00	2.00	1	1.00	2.00	0.00	0.00		4763	138	59.26	59.26	66.67	66.67	62.82	62.82	60.61	60.61	75.00	75.00
Albania	ALB			20200728	2.00	1	2.00	1	2.00	1	4.00	1	1.00	1	0.00		0.00		2.00	1.00	1	2.00	0.00	0.00	2.00	1	1.00	2.00	0.00	0.00		4880	144	59.26	59.26	66.67	66.67	62.82	62.82	60.61	60.61	75.00	75.00
Albania	ALB			20200729	2.00	1	2.00	1	2.00	1	4.00	1	1.00	1	0.00		0.00		2.00	1.00	1	2.00	0.00	0.00	2.00	1	1.00	2.00	0.00	0.00		4997	148	59.26	59.26	66.67	66.67	62.82	62.82	60.61	60.61	75.00	75.00
Albania	ALB			20200730	2.00	1	2.00	1	2.00	1	4.00	1	1.00	1	0.00		0.00		2.00	1.00	1	2.00	0.00	0.00	2.00	1	1.00	2.00	0.00	0.00		5105	150	59.26	59.26	66.67	66.67	62.82	62.82	60.61	60.61	75.00	75.00
Albania	ALB			20200731	2.00	1	2.00	1	2.00	1	4.00	1	1.00	1	0.00		0.00		2.00	1.00	1	2.00	0.00	0.00	2.00	1	1.00	2.00	0.00	0.00		5197	154	59.26	59.26	66.67	66.67	62.82	62.82	60.61	60.61	75.00	75.00
Albania	ALB			20200801	2.00	1	2.00	1	2.00	1	4.00	1	1.00	1	0.00		0.00		2.00	1.00	1	2.00	0.00	0.00	2.00	1	1.00	2.00	0.00	0.00		5276	157	59.26	59.26	66.67	66.67	62.82	62.82	60.61	60.61	75.00	75.00
Albania	ALB			20200802	2.00	1	2.00	1	2.00	1	4.00	1	1.00	1	0.00		0.00		2.00	1.00	1	2.00	0.00	0.00	2.00	1	1.00	2.00	0.00	0.00		5396	161	59.26	59.26	66.67	66.67	62.82	62.82	60.61	60.61	75.00	75.00
Albania	ALB			20200803	2.00	1	2.00	1	2.00	1	4.00	1	1.00	1	0.00		0.00		2.00	1.00	1	2.00	0.00	0.00	2.00	1	1.00	2.00	0.00	0.00		5519	166	59.26	59.26	66.67	66.67	62.82	62.82	60.61	60.61	75.00	75.00
Albania	ALB			20200804	2.00	1	2.00	1	2.00	1	4.00	1	1.00	1	0.00		0.00		2.00	1.00	1	2.00	0.00	0.00	2.00	1	1.00	2.00	0.00	0.00		5620	172	59.26	59.26	66.67	66.67	62.82	62.82	60.61	60.61	75.00	75.00
Albania	ALB			20200805	2.00	1	2.00	1	2.00	1	4.00	1	1.00	1	0.00		0.00		2.00	1.00	1	2.00	0.00	0.00	2.00	1	1.00	2.00	0.00	0.00		5750	176	59.26	59.26	66.67	66.67	62.82	62.82	60.61	60.61	75.00	75.00
Albania	ALB			20200806	2.00	1	2.00	1	2.00	1	4.00	1	1.00	1	0.00		0.00		2.00	1.00	1	2.00	0.00	0.00	2.00	1	1.00	2.00	0.00	0.00		5889	182	59.26	59.26	66.67	66.67	62.82	62.82	60.61	60.61	75.00	75.00
Albania	ALB			20200807	2.00	1	2.00	1	2.00	1	4.00	1	0.00		0.00		0.00		2.00	1.00	1	1.00	0.00	0.00	2.00	1	1.00	2.00	0.00	0.00		6016	188	53.70	53.70	57.14	57.14	55.13	55.13	56.06	56.06	50.00	50.00
Albania	ALB			20200808	2.00	1	2.00	1	2.00	1	4.00	1	0.00		0.00		0.00		2.00	1.00	1	1.00	0.00	0.00	2.00	1	1.00	2.00	0.00	0.00		6151	189	53.70	53.70	57.14	57.14	55.13	55.13	56.06	56.06	50.00	50.00
Albania	ALB			20200809	2.00	1	2.00	1	2.00	1	4.00	1	0.00		0.00		0.00		2.00	1.00	1	1.00	0.00	0.00	2.00	1	1.00	2.00	0.00	0.00		6275	193	53.70	53.70	57.14	57.14	55.13	55.13	56.06	56.06	50.00	50.00
Albania	ALB			20200810	2.00	1	2.00	1	2.00	1	4.00	1	0.00		0.00		0.00		2.00	1.00	1	1.00		0.00	2.00	1	1.00	2.00	0.00	0.00		6411	199	53.70	53.70	57.14	57.14	55.13	55.13	56.06	56.06	50.00	50.00
Albania	ALB			20200811	2.00	1	2.00	1	2.00	1	4.00	1	0.00		0.00		0.00		2.00	1.00	1	1.00	0.00	0.00	2.00	1	1.00	2.00	0.00	0.00		6536	200	53.70	53.70	57.14	57.14	55.13	55.13	56.06	56.06	50.00	50.00
Albania	ALB			20200812	2.00	1	2.00	1	2.00	1	4.00	1	0.00		0.00		0.00		2.00	1.00	1	1.00	0.00	0.00	2.00	1	1.00	2.00	0.00	0.00		6676	205	53.70	53.70	57.14	57.14	55.13	55.13	56.06	56.06	50.00	50.00
Albania	ALB			20200813	2.00	1	2.00	1	2.00	1	4.00	1	0.00		0.00		0.00		2.00	1.00	1	1.00	0.00	0.00	2.00	1	1.00	2.00	0.00	0.00		6817	208	53.70	53.70	57.14	57.14	55.13	55.13	56.06	56.06	50.00	50.00
Albania	ALB			20200814	2.00	1	2.00	1	2.00	1	4.00	1	0.00		0.00		0.00		2.00	1.00	1	1.00	0.00	0.00	2.00	1	1.00	2.00	0.00	0.00		6971	213	53.70	53.70	57.14	57.14	55.13	55.13	56.06	56.06	50.00	50.00
Albania	ALB			20200815	2.00	1	2.00	1	2.00	1	4.00	1	0.00		0.00		0.00		2.00	1.00	1	1.00	0.00	0.00	2.00	1	1.00	2.00	0.00	0.00		7117	219	53.70	53.70	57.14	57.14	55.13	55.13	56.06	56.06	50.00	50.00
Albania	ALB			20200816	2.00	1	2.00	1	2.00	1	4.00	1	0.00		0.00		0.00		2.00	1.00	1	1.00	0.00	0.00	2.00	1	1.00	2.00	0.00	0.00		7260	225	53.70	53.70	57.14	57.14	55.13	55.13	56.06	56.06	50.00	50.00
Albania	ALB			20200817	2.00	1	2.00	1	2.00	1	4.00	1	0.00		0.00		0.00		2.00	1.00	1	1.00	0.00	0.00	2.00	1	1.00	2.00	0.00	0.00		7380	228	53.70	53.70	57.14	57.14	55.13	55.13	56.06	56.06	50.00	50.00
Albania	ALB			20200818	2.00	1	2.00	1	2.00	1	4.00	1	0.00		0.00		0.00		2.00	1.00	1	1.00	0.00	0.00	2.00	1	1.00	2.00	0.00	0.00		7499	230	53.70	53.70	57.14	57.14	55.13	55.13	56.06	56.06	50.00	50.00
Albania	ALB			20200819	2.00	1	2.00	1	2.00	1	4.00	1	0.00		0.00		0.00		2.00	1.00	1	1.00	0.00	0.00	2.00	1	1.00	2.00	0.00	0.00		7654	232	53.70	53.70	57.14	57.14	55.13	55.13	56.06	56.06	50.00	50.00
Albania	ALB			20200820	2.00	1	2.00	1	2.00	1	4.00	1	0.00		0.00		0.00		2.00	1.00	1	1.00	0.00	0.00	2.00	1	1.00	2.00	0.00	0.00		7812	234	53.70	53.70	57.14	57.14	55.13	55.13	56.06	56.06	50.00	50.00
Albania	ALB			20200821	2.00	1	2.00	1	2.00	1	4.00	1	0.00		0.00		0.00		2.00	1.00	1	1.00	0.00	0.00	2.00	1	1.00	2.00	0.00	0.00		7967	238	53.70	53.70	57.14	57.14	55.13	55.13	56.06	56.06	50.00	50.00
Albania	ALB			20200822	2.00	1	2.00	1	2.00	1	4.00	1	0.00		0.00		0.00		2.00	1.00	1	1.00	0.00	0.00	2.00	1	1.00	2.00	0.00	0.00		8119	240	53.70	53.70	57.14	57.14	55.13	55.13	56.06	56.06	50.00	50.00
Albania	ALB			20200823	2.00	1	2.00	1	2.00	1	4.00	1	0.00		0.00		0.00		2.00	1.00	1	1.00	0.00	0.00	2.00	1	1.00	2.00	0.00	0.00		8275	245	53.70	53.70	57.14	57.14	55.13	55.13	56.06	56.06	50.00	50.00
Albania	ALB			20200824	2.00	1	2.00	1	2.00	1	4.00	1	0.00		0.00		0.00		2.00	1.00	1	1.00	0.00	0.00	2.00	1	1.00	2.00	0.00	0.00		8427	250	53.70	53.70	57.14	57.14	55.13	55.13	56.06	56.06	50.00	50.00
Albania	ALB			20200825	2.00	1	2.00	1	2.00	1	4.00	1	0.00		0.00		0.00		2.00	1.00	1	1.00	0.00	0.00	2.00	1	1.00	2.00	0.00	0.00		8605	254	53.70	53.70	57.14	57.14	55.13	55.13	56.06	56.06	50.00	50.00
Albania	ALB			20200826	2.00	1	2.00	1	2.00	1	4.00	1	0.00		0.00		0.00		2.00	1.00	1	1.00	0.00	0.00	2.00	1	1.00	2.00	0.00	0.00		8759	259	53.70	53.70	57.14	57.14	55.13	55.13	56.06	56.06	50.00	50.00
Albania	ALB			20200827	2.00	1	2.00	1	2.00	1	4.00	1	0.00		0.00		0.00		2.00	1.00	1	1.00	0.00	0.00	2.00	1	1.00	2.00	0.00	0.00		8927	263	53.70	53.70	57.14	57.14	55.13	55.13	56.06	56.06	50.00	50.00
Albania	ALB			20200828																												9083	266		53.70		57.14		55.13		56.06		50.00
Albania	ALB			20200829																												9195	271		53.70		57.14		55.13		56.06		50.00
Albania	ALB			20200830																												9279	275		53.70		57.14		55.13		56.06		50.00
Albania	ALB			20200831																												9380	280		53.70		57.14		55.13		56.06		50.00
Albania	ALB			20200901																															53.70		57.14		55.13		56.06		50.00
Andorra	AND			20200101	0.00		0.00		0.00		0.00		0.00		0.00		0.00		0.00	0.00		0.00	0.00	0.00	0.00		0.00	0.00	0.00	0.00				0.00	0.00	0.00	0.00	0.00	0.00	0.00	0.00	0.00	0.00
Andorra	AND			20200102	0.00		0.00		0.00		0.00		0.00		0.00		0.00		0.00	0.00		0.00	0.00	0.00	0.00		0.00	0.00	0.00	0.00				0.00	0.00	0.00	0.00	0.00	0.00	0.00	0.00	0.00	0.00
Andorra	AND			20200103	0.00		0.00		0.00		0.00		0.00		0.00		0.00		0.00	0.00		0.00	0.00	0.00	0.00		0.00	0.00	0.00	0.00				0.00	0.00	0.00	0.00	0.00	0.00	0.00	0.00	0.00	0.00
Andorra	AND			20200104	0.00		0.00		0.00		0.00		0.00		0.00		0.00		0.00	0.00		0.00	0.00	0.00	0.00		0.00	0.00	0.00	0.00				0.00	0.00	0.00	0.00	0.00	0.00	0.00	0.00	0.00	0.00
Andorra	AND			20200105	0.00		0.00		0.00		0.00		0.00		0.00		0.00		0.00	0.00		0.00	0.00	0.00	0.00		0.00	0.00	0.00	0.00				0.00	0.00	0.00	0.00	0.00	0.00	0.00	0.00	0.00	0.00
Andorra	AND			20200106	0.00		0.00		0.00		0.00		0.00		0.00		0.00		0.00	0.00		0.00	0.00	0.00	0.00		0.00	0.00	0.00	0.00				0.00	0.00	0.00	0.00	0.00	0.00	0.00	0.00	0.00	0.00
Andorra	AND			20200107	0.00		0.00		0.00		0.00		0.00		0.00		0.00		0.00	0.00		0.00	0.00	0.00	0.00		0.00	0.00	0.00	0.00				0.00	0.00	0.00	0.00	0.00	0.00	0.00	0.00	0.00	0.00
Andorra	AND			20200108	0.00		0.00		0.00		0.00		0.00		0.00		0.00		0.00	0.00		0.00	0.00	0.00	0.00		0.00	0.00	0.00	0.00				0.00	0.00	0.00	0.00	0.00	0.00	0.00	0.00	0.00	0.00
Andorra	AND			20200109	0.00		0.00		0.00		0.00		0.00		0.00		0.00		0.00	0.00		0.00	0.00	0.00	0.00		0.00	0.00	0.00	0.00				0.00	0.00	0.00	0.00	0.00	0.00	0.00	0.00	0.00	0.00
Andorra	AND			20200110	0.00		0.00		0.00		0.00		0.00		0.00		0.00		0.00	0.00		0.00	0.00	0.00	0.00		0.00	0.00	0.00	0.00				0.00	0.00	0.00	0.00	0.00	0.00	0.00	0.00	0.00	0.00
Andorra	AND			20200111	0.00		0.00		0.00		0.00		0.00		0.00		0.00		0.00	0.00		0.00	0.00	0.00	0.00		0.00	0.00	0.00	0.00				0.00	0.00	0.00	0.00	0.00	0.00	0.00	0.00	0.00	0.00
Andorra	AND			20200112	0.00		0.00		0.00		0.00		0.00		0.00		0.00		0.00	0.00		0.00	0.00	0.00	0.00		0.00	0.00	0.00	0.00				0.00	0.00	0.00	0.00	0.00	0.00	0.00	0.00	0.00	0.00
Andorra	AND			20200113	0.00		0.00		0.00		0.00		0.00		0.00		0.00		0.00	0.00		0.00	0.00	0.00	0.00		0.00	0.00	0.00	0.00				0.00	0.00	0.00	0.00	0.00	0.00	0.00	0.00	0.00	0.00
Andorra	AND			20200114	0.00		0.00		0.00		0.00		0.00		0.00		0.00		0.00	0.00		0.00	0.00	0.00	0.00		0.00	0.00	0.00	0.00				0.00	0.00	0.00	0.00	0.00	0.00	0.00	0.00	0.00	0.00
Andorra	AND			20200115	0.00		0.00		0.00		0.00		0.00		0.00		0.00		0.00	0.00		0.00	0.00	0.00	0.00		0.00	0.00	0.00	0.00				0.00	0.00	0.00	0.00	0.00	0.00	0.00	0.00	0.00	0.00
Andorra	AND			20200116	0.00		0.00		0.00		0.00		0.00		0.00		0.00		0.00	0.00		0.00	0.00	0.00	0.00		0.00	0.00	0.00	0.00				0.00	0.00	0.00	0.00	0.00	0.00	0.00	0.00	0.00	0.00
Andorra	AND			20200117	0.00		0.00		0.00		0.00		0.00		0.00		0.00		0.00	0.00		0.00	0.00	0.00	0.00		0.00	0.00	0.00	0.00				0.00	0.00	0.00	0.00	0.00	0.00	0.00	0.00	0.00	0.00
Andorra	AND			20200118	0.00		0.00		0.00		0.00		0.00		0.00		0.00		0.00	0.00		0.00	0.00	0.00	0.00		0.00	0.00	0.00	0.00				0.00	0.00	0.00	0.00	0.00	0.00	0.00	0.00	0.00	0.00
Andorra	AND			20200119	0.00		0.00		0.00		0.00		0.00		0.00		0.00		0.00	0.00		0.00	0.00	0.00	0.00		0.00	0.00	0.00	0.00				0.00	0.00	0.00	0.00	0.00	0.00	0.00	0.00	0.00	0.00
Andorra	AND			20200120	0.00		0.00		0.00		0.00		0.00		0.00		0.00		0.00	0.00		0.00	0.00	0.00	0.00		0.00	0.00	0.00	0.00				0.00	0.00	0.00	0.00	0.00	0.00	0.00	0.00	0.00	0.00
Andorra	AND			20200121	0.00		0.00		0.00		0.00		0.00		0.00		0.00		0.00	0.00		0.00	0.00	0.00	0.00		0.00	0.00	0.00	0.00				0.00	0.00	0.00	0.00	0.00	0.00	0.00	0.00	0.00	0.00
Andorra	AND			20200122	0.00		0.00		0.00		0.00		0.00		0.00		0.00		0.00	0.00		0.00	0.00	0.00	0.00		0.00	0.00	0.00	0.00				0.00	0.00	0.00	0.00	0.00	0.00	0.00	0.00	0.00	0.00
Andorra	AND			20200123	0.00		0.00		0.00		0.00		0.00		0.00		0.00		0.00	0.00		0.00	0.00	0.00	0.00		0.00	0.00	0.00	0.00				0.00	0.00	0.00	0.00	0.00	0.00	0.00	0.00	0.00	0.00
Andorra	AND			20200124	0.00		0.00		0.00		0.00		0.00		0.00		0.00		0.00	0.00		0.00	0.00	0.00	0.00		0.00	0.00	0.00	0.00				0.00	0.00	0.00	0.00	0.00	0.00	0.00	0.00	0.00	0.00
Andorra	AND			20200125	0.00		0.00		0.00		0.00		0.00		0.00		0.00		0.00	0.00		0.00	0.00	0.00	0.00		0.00	0.00	0.00	0.00				0.00	0.00	0.00	0.00	0.00	0.00	0.00	0.00	0.00	0.00
Andorra	AND			20200126	0.00		0.00		0.00		0.00		0.00		0.00		0.00		0.00	0.00		0.00	0.00	0.00	0.00		0.00	0.00	0.00	0.00				0.00	0.00	0.00	0.00	0.00	0.00	0.00	0.00	0.00	0.00
Andorra	AND			20200127	0.00		0.00		0.00		0.00		0.00		0.00		0.00		0.00	0.00		0.00	0.00	0.00	0.00		0.00	0.00	0.00	0.00				0.00	0.00	0.00	0.00	0.00	0.00	0.00	0.00	0.00	0.00
Andorra	AND			20200128	0.00		0.00		0.00		0.00		0.00		0.00		0.00		0.00	0.00		0.00	0.00	0.00	0.00		0.00	0.00	0.00	0.00				0.00	0.00	0.00	0.00	0.00	0.00	0.00	0.00	0.00	0.00
Andorra	AND			20200129	0.00		0.00		0.00		0.00		0.00		0.00		0.00		0.00	0.00		0.00	0.00	0.00	0.00		0.00	0.00	0.00	0.00				0.00	0.00	0.00	0.00	0.00	0.00	0.00	0.00	0.00	0.00
Andorra	AND			20200130	0.00		0.00		0.00		0.00		0.00		0.00		0.00		0.00	0.00		0.00	0.00	0.00	0.00		0.00	0.00	0.00	0.00				0.00	0.00	0.00	0.00	0.00	0.00	0.00	0.00	0.00	0.00
Andorra	AND			20200131	0.00		0.00		0.00		0.00		0.00		0.00		0.00		0.00	0.00		0.00	0.00	0.00	0.00		0.00	0.00	0.00	0.00				0.00	0.00	0.00	0.00	0.00	0.00	0.00	0.00	0.00	0.00
Andorra	AND			20200201	0.00		0.00		0.00		0.00		0.00		0.00		0.00		0.00	0.00		0.00	0.00	0.00	0.00		0.00	0.00	0.00	0.00				0.00	0.00	0.00	0.00	0.00	0.00	0.00	0.00	0.00	0.00
Andorra	AND			20200202	0.00		0.00		0.00		0.00		0.00		0.00		0.00		0.00	0.00		0.00	0.00	0.00	0.00		0.00	0.00	0.00	0.00				0.00	0.00	0.00	0.00	0.00	0.00	0.00	0.00	0.00	0.00
Andorra	AND			20200203	0.00		0.00		0.00		0.00		0.00		0.00		0.00		0.00	0.00		0.00	0.00	0.00	0.00		0.00	0.00	0.00	0.00				0.00	0.00	0.00	0.00	0.00	0.00	0.00	0.00	0.00	0.00
Andorra	AND			20200204	0.00		0.00		0.00		0.00		0.00		0.00		0.00		0.00	0.00		0.00	0.00	0.00	0.00		0.00	0.00	0.00	0.00				0.00	0.00	0.00	0.00	0.00	0.00	0.00	0.00	0.00	0.00
Andorra	AND			20200205	0.00		0.00		0.00		0.00		0.00		0.00		0.00		0.00	0.00		0.00	0.00	0.00	0.00		0.00	0.00	0.00	0.00				0.00	0.00	0.00	0.00	0.00	0.00	0.00	0.00	0.00	0.00
Andorra	AND			20200206	0.00		0.00		0.00		0.00		0.00		0.00		0.00		0.00	0.00		0.00	0.00	0.00	0.00		0.00	0.00	0.00	0.00				0.00	0.00	0.00	0.00	0.00	0.00	0.00	0.00	0.00	0.00
Andorra	AND			20200207	0.00		0.00		0.00		0.00		0.00		0.00		0.00		0.00	0.00		0.00	0.00	0.00	0.00		0.00	0.00	0.00	0.00				0.00	0.00	0.00	0.00	0.00	0.00	0.00	0.00	0.00	0.00
Andorra	AND			20200208	0.00		0.00		0.00		0.00		0.00		0.00		0.00		0.00	0.00		0.00	0.00	0.00	0.00		0.00	0.00	0.00	0.00				0.00	0.00	0.00	0.00	0.00	0.00	0.00	0.00	0.00	0.00
Andorra	AND			20200209	0.00		0.00		0.00		0.00		0.00		0.00		0.00		0.00	0.00		0.00	0.00	0.00	0.00		0.00	0.00	0.00	0.00				0.00	0.00	0.00	0.00	0.00	0.00	0.00	0.00	0.00	0.00
Andorra	AND			20200210	0.00		0.00		0.00		0.00		0.00		0.00		0.00		0.00	0.00		0.00	0.00	0.00	0.00		0.00	0.00	0.00	0.00				0.00	0.00	0.00	0.00	0.00	0.00	0.00	0.00	0.00	0.00
Andorra	AND			20200211	0.00		0.00		0.00		0.00		0.00		0.00		0.00		0.00	0.00		0.00	0.00	0.00	0.00		0.00	0.00	0.00	0.00				0.00	0.00	0.00	0.00	0.00	0.00	0.00	0.00	0.00	0.00
Andorra	AND			20200212	0.00		0.00		0.00		0.00		0.00		0.00		0.00		0.00	0.00		0.00	0.00	0.00	0.00		0.00	0.00	0.00	0.00				0.00	0.00	0.00	0.00	0.00	0.00	0.00	0.00	0.00	0.00
Andorra	AND			20200213	0.00		0.00		0.00		0.00		0.00		0.00		0.00		0.00	0.00		0.00	0.00	0.00	0.00		0.00	0.00	0.00	0.00				0.00	0.00	0.00	0.00	0.00	0.00	0.00	0.00	0.00	0.00
Andorra	AND			20200214	0.00		0.00		0.00		0.00		0.00		0.00		0.00		0.00	0.00		0.00	0.00	0.00	0.00		0.00	0.00	0.00	0.00				0.00	0.00	0.00	0.00	0.00	0.00	0.00	0.00	0.00	0.00
Andorra	AND			20200215	0.00		0.00		0.00		0.00		0.00		0.00		0.00		0.00	0.00		0.00	0.00	0.00	0.00		0.00	0.00	0.00	0.00				0.00	0.00	0.00	0.00	0.00	0.00	0.00	0.00	0.00	0.00
Andorra	AND			20200216	0.00		0.00		0.00		0.00		0.00		0.00		0.00		0.00	0.00		0.00	0.00	0.00	0.00		0.00	0.00	0.00	0.00				0.00	0.00	0.00	0.00	0.00	0.00	0.00	0.00	0.00	0.00
Andorra	AND			20200217	0.00		0.00		0.00		0.00		0.00		0.00		0.00		0.00	0.00		0.00	0.00	0.00	0.00		0.00	0.00	0.00	0.00				0.00	0.00	0.00	0.00	0.00	0.00	0.00	0.00	0.00	0.00
Andorra	AND			20200218	0.00		0.00		0.00		0.00		0.00		0.00		0.00		0.00	0.00		0.00	0.00	0.00	0.00		0.00	0.00	0.00	0.00				0.00	0.00	0.00	0.00	0.00	0.00	0.00	0.00	0.00	0.00
Andorra	AND			20200219	0.00		0.00		0.00		0.00		0.00		0.00		0.00		0.00	0.00		0.00	0.00	0.00	0.00		0.00	0.00	0.00	0.00				0.00	0.00	0.00	0.00	0.00	0.00	0.00	0.00	0.00	0.00
Andorra	AND			20200220	0.00		0.00		0.00		0.00		0.00		0.00		0.00		0.00	0.00		0.00	0.00	0.00	0.00		0.00	0.00	0.00	0.00				0.00	0.00	0.00	0.00	0.00	0.00	0.00	0.00	0.00	0.00
Andorra	AND			20200221	0.00		0.00		0.00		0.00		0.00		0.00		0.00		0.00	0.00		0.00	0.00	0.00	0.00		0.00	0.00	0.00	0.00				0.00	0.00	0.00	0.00	0.00	0.00	0.00	0.00	0.00	0.00
Andorra	AND			20200222	0.00		0.00		0.00		0.00		0.00		0.00		0.00		0.00	0.00		0.00	0.00	0.00	0.00		0.00	0.00	0.00	0.00				0.00	0.00	0.00	0.00	0.00	0.00	0.00	0.00	0.00	0.00
Andorra	AND			20200223	0.00		0.00		0.00		0.00		0.00		0.00		0.00		0.00	0.00		0.00	0.00	0.00	0.00		0.00	0.00	0.00	0.00				0.00	0.00	0.00	0.00	0.00	0.00	0.00	0.00	0.00	0.00
Andorra	AND			20200224	0.00		0.00		0.00		0.00		0.00		0.00		0.00		0.00	0.00		0.00	0.00	0.00	0.00		0.00	0.00	0.00	0.00				0.00	0.00	0.00	0.00	0.00	0.00	0.00	0.00	0.00	0.00
Andorra	AND			20200225	0.00		0.00		0.00		0.00		0.00		0.00		0.00		0.00	0.00		0.00	0.00	0.00	0.00		0.00	0.00	0.00	0.00				0.00	0.00	0.00	0.00	0.00	0.00	0.00	0.00	0.00	0.00
Andorra	AND			20200226	0.00		0.00		0.00		0.00		0.00		0.00		0.00		0.00	0.00		0.00	0.00	0.00	0.00		0.00	0.00	0.00	0.00				0.00	0.00	0.00	0.00	0.00	0.00	0.00	0.00	0.00	0.00
Andorra	AND			20200227	0.00		0.00		0.00		0.00		0.00		0.00		0.00		0.00	0.00		0.00	141399000.00	0.00	0.00		0.00	0.00	0.00	0.00				0.00	0.00	0.00	0.00	0.00	0.00	0.00	0.00	0.00	0.00
Andorra	AND			20200228	0.00		0.00		0.00		0.00		0.00		0.00		0.00		0.00	0.00		0.00	0.00	0.00	0.00		0.00	0.00	0.00	0.00				0.00	0.00	0.00	0.00	0.00	0.00	0.00	0.00	0.00	0.00
Andorra	AND			20200229	0.00		0.00		0.00		0.00		0.00		0.00		0.00		0.00	0.00		0.00	0.00	0.00	0.00		0.00	0.00	0.00	0.00				0.00	0.00	0.00	0.00	0.00	0.00	0.00	0.00	0.00	0.00
Andorra	AND			20200301	0.00		0.00		0.00		0.00		0.00		0.00		0.00		0.00	0.00		0.00	0.00	0.00	0.00		0.00	0.00	0.00	0.00				0.00	0.00	0.00	0.00	0.00	0.00	0.00	0.00	0.00	0.00
Andorra	AND			20200302	0.00		0.00		0.00		0.00		0.00		0.00		0.00		0.00	0.00		0.00	0.00	0.00	0.00		1.00	0.00	0.00	0.00				0.00	0.00	0.00	0.00	2.56	2.56	3.03	3.03	0.00	0.00
Andorra	AND			20200303	0.00		0.00		0.00		0.00		0.00		0.00		0.00		0.00	0.00		0.00	0.00	0.00	0.00		1.00	0.00	0.00	0.00		1	0	0.00	0.00	0.00	0.00	2.56	2.56	3.03	3.03	0.00	0.00
Andorra	AND			20200304	0.00		0.00		0.00		0.00		0.00		0.00		0.00		0.00	0.00		0.00	0.00	0.00	0.00		1.00	0.00	0.00	0.00				0.00	0.00	0.00	0.00	2.56	2.56	3.03	3.03	0.00	0.00
Andorra	AND			20200305	0.00		0.00		0.00		0.00		0.00		0.00		0.00		0.00	0.00		0.00	0.00	0.00	0.00		1.00	0.00	0.00	0.00				0.00	0.00	0.00	0.00	2.56	2.56	3.03	3.03	0.00	0.00
Andorra	AND			20200306	0.00		0.00		0.00		0.00		0.00		0.00		0.00		0.00	0.00		0.00	0.00	0.00	0.00		1.00	0.00	0.00	0.00				0.00	0.00	0.00	0.00	2.56	2.56	3.03	3.03	0.00	0.00
Andorra	AND			20200307	0.00		0.00		0.00		0.00		0.00		0.00		0.00		0.00	0.00		0.00	0.00	0.00	0.00		1.00	0.00	0.00	0.00				0.00	0.00	0.00	0.00	2.56	2.56	3.03	3.03	0.00	0.00
Andorra	AND			20200308	0.00		0.00		0.00		0.00		0.00		0.00		0.00		0.00	0.00		0.00	0.00	0.00	0.00		1.00	0.00	0.00	0.00				0.00	0.00	0.00	0.00	2.56	2.56	3.03	3.03	0.00	0.00
Andorra	AND			20200309	0.00		0.00		0.00		0.00		0.00		0.00		0.00		0.00	0.00		0.00	0.00	0.00	0.00		1.00	0.00	0.00	0.00				0.00	0.00	0.00	0.00	2.56	2.56	3.03	3.03	0.00	0.00
Andorra	AND			20200310	0.00		0.00		0.00		0.00		0.00		0.00		0.00		0.00	0.00		0.00	0.00	0.00	0.00		1.00	0.00	0.00	0.00				0.00	0.00	0.00	0.00	2.56	2.56	3.03	3.03	0.00	0.00
Andorra	AND			20200311	0.00		0.00		0.00		0.00		0.00		0.00		0.00		0.00	0.00		0.00	0.00	0.00	0.00		1.00	0.00	0.00	0.00				0.00	0.00	0.00	0.00	2.56	2.56	3.03	3.03	0.00	0.00
Andorra	AND			20200312	0.00		0.00		0.00		0.00		0.00		0.00		0.00		0.00	0.00		0.00	0.00	0.00	0.00		1.00	0.00	0.00	0.00				0.00	0.00	0.00	0.00	2.56	2.56	3.03	3.03	0.00	0.00
Andorra	AND			20200313	0.00		0.00		1.00	1	0.00		0.00		1.00	1	0.00		0.00	2.00	1	0.00	0.00	0.00	0.00		1.00	0.00	0.00	0.00				9.26	9.26	16.67	16.67	16.67	16.67	10.61	10.61	50.00	50.00
Andorra	AND			20200314	0.00		3.00	1	1.00	1	0.00		0.00		1.00	1	0.00		0.00	2.00	1	0.00	0.00	0.00	0.00		1.00	0.00	0.00	0.00		2	0	20.37	20.37	30.95	30.95	24.36	24.36	19.70	19.70	50.00	50.00
Andorra	AND			20200315	0.00		3.00	1	1.00	1	0.00		0.00		1.00	1	0.00		0.00	2.00	1	0.00	0.00	0.00	0.00		1.00	0.00	0.00	0.00				20.37	20.37	30.95	30.95	24.36	24.36	19.70	19.70	50.00	50.00
Andorra	AND			20200316	3.00	1	3.00	1	1.00	1	0.00		0.00		1.00	1	0.00		0.00	2.00	1	0.00	0.00	0.00	0.00		1.00	0.00	0.00	0.00		5	0	31.48	31.48	45.24	45.24	32.05	32.05	28.79	28.79	50.00	50.00
Andorra	AND			20200317	3.00	1	3.00	1	1.00	1	0.00		0.00		1.00	1	0.00		0.00	2.00	1	0.00	0.00	0.00	0.00		1.00	0.00	0.00	0.00		14	0	31.48	31.48	45.24	45.24	32.05	32.05	28.79	28.79	50.00	50.00
Andorra	AND			20200318	3.00	1	3.00	1	1.00	1	0.00		0.00		1.00	1	0.00		0.00	2.00	1	0.00	0.00	0.00	0.00		1.00	0.00	0.00	0.00		14	0	31.48	31.48	45.24	45.24	32.05	32.05	28.79	28.79	50.00	50.00
Andorra	AND			20200319	3.00	1	3.00	1	1.00	1	0.00		0.00		1.00	1	0.00		0.00	2.00	1	0.00	0.00	0.00	0.00		1.00	0.00	0.00	0.00		53	0	31.48	31.48	45.24	45.24	32.05	32.05	28.79	28.79	50.00	50.00
Andorra	AND			20200320	3.00	1	3.00	1	1.00	1	0.00		0.00		1.00	1	0.00		0.00	2.00	1	0.00	0.00	0.00	0.00		1.00	0.00	0.00	0.00		75	0	31.48	31.48	45.24	45.24	32.05	32.05	28.79	28.79	50.00	50.00
Andorra	AND			20200321	3.00	1	3.00	1	1.00	1	0.00		0.00		1.00	1	0.00		0.00	2.00	1	0.00	0.00	0.00	0.00		1.00	0.00	0.00	0.00		75	0	31.48	31.48	45.24	45.24	32.05	32.05	28.79	28.79	50.00	50.00
Andorra	AND			20200322	3.00	1	3.00	1	1.00	1	0.00		0.00		1.00	1	0.00		0.00	2.00	1	0.00	0.00	0.00	0.00		1.00	0.00	0.00	0.00		88	0	31.48	31.48	45.24	45.24	32.05	32.05	28.79	28.79	50.00	50.00
Andorra	AND			20200323	3.00	1	3.00	1	1.00	1	0.00		0.00		1.00	1	0.00		0.00	2.00	1	0.00	0.00	0.00	0.00		1.00	0.00	0.00	0.00		113	0	31.48	31.48	45.24	45.24	32.05	32.05	28.79	28.79	50.00	50.00
Andorra	AND			20200324	3.00	1	3.00	1	1.00	1	0.00		0.00		1.00	1	0.00		0.00	2.00	1	0.00	0.00	0.00	0.00		1.00	0.00	0.00	0.00		133	0	31.48	31.48	45.24	45.24	32.05	32.05	28.79	28.79	50.00	50.00
Andorra	AND			20200325	3.00	1	3.00	1	1.00	1	0.00		1.00	1	1.00	1	0.00		0.00	2.00	1	0.00	0.00	0.00	2.00	1	1.00	0.00	0.00	0.00		164	0	48.15	48.15	69.05	69.05	43.59	43.59	42.42	42.42	50.00	50.00
Andorra	AND			20200326	3.00	1	3.00	1	1.00	1	0.00		1.00	1	1.00	1	0.00		0.00	2.00	1	0.00	0.00	0.00	2.00	1	1.00	0.00	0.00	0.00		188	0	48.15	48.15	69.05	69.05	43.59	43.59	42.42	42.42	50.00	50.00
Andorra	AND			20200327	3.00	1	3.00	1	1.00	1	0.00		1.00	1	1.00	1	0.00		0.00	2.00	1	0.00	0.00	0.00	2.00	1	1.00	1.00	0.00	0.00		224	3	48.15	48.15	69.05	69.05	47.44	47.44	46.97	46.97	50.00	50.00
Andorra	AND			20200328	3.00	1	3.00	1	1.00	1	0.00		1.00	1	1.00	1	0.00		0.00	2.00	1	0.00	0.00	0.00	2.00	1	1.00	1.00	0.00	0.00		267	3	48.15	48.15	69.05	69.05	47.44	47.44	46.97	46.97	50.00	50.00
Andorra	AND			20200329	3.00	1	3.00	1	1.00	1	0.00		1.00	1	1.00	1	0.00		0.00	2.00	1	0.00	0.00	0.00	2.00	1	1.00	1.00	0.00	0.00		308	4	48.15	48.15	69.05	69.05	47.44	47.44	46.97	46.97	50.00	50.00
Andorra	AND			20200330	3.00	1	3.00	1	1.00	1	0.00		1.00	1	1.00	1	0.00		0.00	2.00	1	0.00	0.00	0.00	2.00	1	1.00	1.00	2509518.50	0.00		334	6	48.15	48.15	69.05	69.05	47.44	47.44	46.97	46.97	50.00	50.00
Andorra	AND			20200331	3.00	1	3.00	1	1.00	1	0.00		1.00	1	1.00	1	0.00		0.00	2.00	1	0.00	0.00	0.00	2.00	1	1.00	1.00	0.00	0.00		370	8	48.15	48.15	69.05	69.05	47.44	47.44	46.97	46.97	50.00	50.00
Andorra	AND			20200401	3.00	1	3.00	1	1.00	1	0.00		1.00	1	1.00	1	0.00		0.00	2.00	1	0.00	0.00	0.00	2.00	1	1.00	1.00	0.00	0.00		376	12	48.15	48.15	69.05	69.05	47.44	47.44	46.97	46.97	50.00	50.00
Andorra	AND			20200402	3.00	1	3.00	1	1.00	1	0.00		1.00	1	1.00	1	0.00		0.00	2.00	1	0.00	0.00	0.00	2.00	1	1.00	1.00	0.00	0.00		390	14	48.15	48.15	69.05	69.05	47.44	47.44	46.97	46.97	50.00	50.00
Andorra	AND			20200403	3.00	1	3.00	1	1.00	1	0.00		1.00	1	1.00	1	0.00		0.00	2.00	1	0.00	0.00	0.00	2.00	1	1.00	1.00	0.00	0.00		428	15	48.15	48.15	69.05	69.05	47.44	47.44	46.97	46.97	50.00	50.00
Andorra	AND			20200404	3.00	1	3.00	1	1.00	1	0.00		1.00	1	1.00	1	0.00		0.00	2.00	1	0.00	0.00	0.00	2.00	1	1.00	1.00	0.00	0.00		439	16	48.15	48.15	69.05	69.05	47.44	47.44	46.97	46.97	50.00	50.00
Andorra	AND			20200405	3.00	1	3.00	1	1.00	1	0.00		1.00	1	1.00	1	0.00		0.00	2.00	1	0.00	0.00	0.00	2.00	1	1.00	1.00	0.00	0.00		466	17	48.15	48.15	69.05	69.05	47.44	47.44	46.97	46.97	50.00	50.00
Andorra	AND			20200406	3.00	1	3.00	1	1.00	1	0.00		1.00	1	1.00	1	0.00		0.00	2.00	1	0.00	0.00	0.00	2.00	1	1.00	1.00	0.00	0.00		501	18	48.15	48.15	69.05	69.05	47.44	47.44	46.97	46.97	50.00	50.00
Andorra	AND			20200407	3.00	1	3.00	1	1.00	1	0.00		1.00	1	1.00	1	0.00		0.00	2.00	1	0.00	0.00	0.00	2.00	1	1.00	1.00	0.00	0.00		526	21	48.15	48.15	69.05	69.05	47.44	47.44	46.97	46.97	50.00	50.00
Andorra	AND			20200408	3.00	1	3.00	1	1.00	1	0.00		1.00	1	1.00	1	0.00		3.00	2.00	1	0.00	0.00	0.00	2.00	1	1.00	1.00	0.00	0.00		545	22	56.48	56.48	79.76	79.76	53.21	53.21	53.79	53.79	50.00	50.00
Andorra	AND			20200409	3.00	1	3.00	1	1.00	1	0.00		1.00	1	1.00	1	0.00		3.00	2.00	1	0.00	0.00	0.00	2.00	1	1.00	1.00	0.00	0.00		564	23	56.48	56.48	79.76	79.76	53.21	53.21	53.79	53.79	50.00	50.00
Andorra	AND			20200410	3.00	1	3.00	1	1.00	1	0.00		1.00	1	1.00	1	0.00		3.00	2.00	1	0.00	0.00	0.00	2.00	1	1.00	1.00	0.00	0.00		583	25	56.48	56.48	79.76	79.76	53.21	53.21	53.79	53.79	50.00	50.00
Andorra	AND			20200411	3.00	1	3.00	1	1.00	1	0.00		1.00	1	1.00	1	0.00		3.00	2.00	1	0.00	0.00	0.00	2.00	1	1.00	1.00	0.00	0.00		601	26	56.48	56.48	79.76	79.76	53.21	53.21	53.79	53.79	50.00	50.00
Andorra	AND			20200412	3.00	1	3.00	1	1.00	1	0.00		1.00	1	1.00	1	0.00		3.00	2.00	1	0.00	0.00	0.00	2.00	1	1.00	1.00	0.00	0.00		622	28	56.48	56.48	79.76	79.76	53.21	53.21	53.79	53.79	50.00	50.00
Andorra	AND			20200413	3.00	1	3.00	1	1.00	1	0.00		1.00	1	1.00	1	0.00		3.00	2.00	1	0.00	0.00	0.00	2.00	1	1.00	1.00	0.00	0.00		638	29	56.48	56.48	79.76	79.76	53.21	53.21	53.79	53.79	50.00	50.00
Andorra	AND			20200414	3.00	1	3.00	1	1.00	1	0.00		1.00	1	1.00	1	0.00		3.00	2.00	1	0.00	0.00	0.00	2.00	1	1.00	1.00	0.00	0.00		646	29	56.48	56.48	79.76	79.76	53.21	53.21	53.79	53.79	50.00	50.00
Andorra	AND			20200415	3.00	1	3.00	1	1.00	1	0.00		1.00	1	1.00	1	0.00		3.00	2.00	1	0.00	0.00	0.00	2.00	1	1.00	1.00	0.00	0.00		659	31	56.48	56.48	79.76	79.76	53.21	53.21	53.79	53.79	50.00	50.00
Andorra	AND			20200416	3.00	1	3.00	1	1.00	1	0.00		1.00	1	1.00	1	0.00		3.00	2.00	1	0.00	0.00	0.00	2.00	1	1.00	1.00	0.00	0.00		673	33	56.48	56.48	79.76	79.76	53.21	53.21	53.79	53.79	50.00	50.00
Andorra	AND			20200417	3.00	1	3.00	1	1.00	1	0.00		1.00	1	1.00	1	0.00		3.00	2.00	1	0.00	0.00	0.00	2.00	1	1.00	1.00	0.00	0.00		682	33	56.48	56.48	79.76	79.76	53.21	53.21	53.79	53.79	50.00	50.00
Andorra	AND			20200418	3.00	1	3.00	1	1.00	1	0.00		1.00	1	1.00	1	0.00		3.00	2.00	1	0.00	0.00	0.00	2.00	1	3.00	1.00	0.00	0.00		696	35	56.48	56.48	79.76	79.76	58.33	58.33	59.85	59.85	50.00	50.00
Andorra	AND			20200419	3.00	1	3.00	1	1.00	1	0.00		1.00	1	1.00	1	0.00		3.00	2.00	1	0.00	0.00	0.00	2.00	1	3.00	1.00	0.00	0.00		704	35	56.48	56.48	79.76	79.76	58.33	58.33	59.85	59.85	50.00	50.00
Andorra	AND			20200420	3.00	1	2.00	1	1.00	1	0.00		1.00	1	1.00	1	0.00		3.00	2.00	1	0.00	0.00	0.00	2.00	1	3.00	1.00	0.00	0.00		713	36	52.78	52.78	76.19	76.19	55.77	55.77	56.82	56.82	50.00	50.00
Andorra	AND			20200421	3.00	1	2.00	1	1.00	1	0.00		1.00	1	1.00	1	0.00		3.00	2.00	1	0.00	0.00	0.00	2.00	1	3.00	1.00	0.00	0.00		717	36	52.78	52.78	76.19	76.19	55.77	55.77	56.82	56.82	50.00	50.00
Andorra	AND			20200422	3.00	1	2.00	1	1.00	1	0.00		1.00	1	1.00	1	0.00		3.00	2.00	1	0.00	0.00	0.00	2.00	1	3.00	1.00	0.00	0.00		717	37	52.78	52.78	76.19	76.19	55.77	55.77	56.82	56.82	50.00	50.00
Andorra	AND			20200423	3.00	1	2.00	1	1.00	1	0.00		1.00	1	1.00	1	0.00		3.00	2.00	1	0.00	0.00	0.00	2.00	1	3.00	1.00	0.00	0.00		723	37	52.78	52.78	76.19	76.19	55.77	55.77	56.82	56.82	50.00	50.00
Andorra	AND			20200424	3.00	1	2.00	1	1.00	1	0.00		1.00	1	1.00	1	0.00		3.00	2.00	1	0.00	0.00	0.00	2.00	1	3.00	1.00	0.00	0.00		724	37	52.78	52.78	76.19	76.19	55.77	55.77	56.82	56.82	50.00	50.00
Andorra	AND			20200425	3.00	1	2.00	1	1.00	1	0.00		1.00	1	1.00	1	0.00		3.00	2.00	1	0.00	0.00	0.00	2.00	1	3.00	1.00	0.00	0.00		731	40	52.78	52.78	76.19	76.19	55.77	55.77	56.82	56.82	50.00	50.00
Andorra	AND			20200426	3.00	1	2.00	1	1.00	1	0.00		1.00	1	1.00	1	0.00		3.00	2.00	1	0.00	0.00	0.00	2.00	1	3.00	1.00	0.00	0.00		733	40	52.78	52.78	76.19	76.19	55.77	55.77	56.82	56.82	50.00	50.00
Andorra	AND			20200427	3.00	1	2.00	1	1.00	1	0.00		1.00	1	1.00	1	0.00		3.00	2.00	1	0.00	0.00	0.00	2.00	1	3.00	1.00	0.00	0.00		740	40	52.78	52.78	76.19	76.19	55.77	55.77	56.82	56.82	50.00	50.00
Andorra	AND			20200428	3.00	1	2.00	1	1.00	1	0.00		1.00	1	1.00	1	0.00		3.00	2.00	1	0.00	0.00	0.00	2.00	1	3.00	1.00	0.00	0.00		743	40	52.78	52.78	76.19	76.19	55.77	55.77	56.82	56.82	50.00	50.00
Andorra	AND			20200429	3.00	1	2.00	1	1.00	1	0.00		1.00	1	1.00	1	0.00		3.00	2.00	1	0.00	0.00	0.00	2.00	1	3.00	1.00	0.00	0.00		743	41	52.78	52.78	76.19	76.19	55.77	55.77	56.82	56.82	50.00	50.00
Andorra	AND			20200430	3.00	1	2.00	1	1.00	1	0.00		1.00	1	1.00	1	0.00		3.00	2.00	1	0.00	0.00	0.00	2.00	1	3.00	1.00	0.00	0.00		743	42	52.78	52.78	76.19	76.19	55.77	55.77	56.82	56.82	50.00	50.00
Andorra	AND			20200501	3.00	1	2.00	1	1.00	1	0.00		1.00	1	1.00	1	0.00		3.00	2.00	1	0.00	0.00	0.00	2.00	1	3.00	1.00	0.00	0.00		745	42	52.78	52.78	76.19	76.19	55.77	55.77	56.82	56.82	50.00	50.00
Andorra	AND			20200502	3.00	1	2.00	1	1.00	1	0.00		1.00	1	1.00	1	0.00		3.00	2.00	1	0.00	0.00	0.00	2.00	1	3.00	1.00	0.00	0.00		746	43	52.78	52.78	76.19	76.19	55.77	55.77	56.82	56.82	50.00	50.00
Andorra	AND			20200503	3.00	1	2.00	1	1.00	1	0.00		1.00	1	1.00	1	0.00		3.00	2.00	1	0.00	0.00	0.00	2.00	1	3.00	1.00	0.00	0.00		747	44	52.78	52.78	76.19	76.19	55.77	55.77	56.82	56.82	50.00	50.00
Andorra	AND			20200504	3.00	1	2.00	1	1.00	1	0.00		1.00	1	1.00	1	0.00		3.00	2.00	1	0.00	0.00	0.00	2.00	1	3.00	1.00	0.00	0.00		748	45	52.78	52.78	76.19	76.19	55.77	55.77	56.82	56.82	50.00	50.00
Andorra	AND			20200505	3.00	1	2.00	1	1.00	1	0.00		1.00	1	1.00	1	0.00		3.00	2.00	1	0.00	0.00	0.00	2.00	1	3.00	1.00	0.00	0.00		750	45	52.78	52.78	76.19	76.19	55.77	55.77	56.82	56.82	50.00	50.00
Andorra	AND			20200506	3.00	1	2.00	1	1.00	1	0.00		1.00	1	1.00	1	0.00		3.00	2.00	1	0.00	0.00	0.00	2.00	1	3.00	1.00	0.00	0.00		751	46	52.78	52.78	76.19	76.19	55.77	55.77	56.82	56.82	50.00	50.00
Andorra	AND			20200507	3.00	1	2.00	1	1.00	1	0.00		1.00	1	1.00	1	0.00		3.00	2.00	1	0.00	0.00	0.00	2.00	1	3.00	1.00	0.00			751	46	52.78	52.78	76.19	76.19	55.77	55.77	56.82	56.82	50.00	50.00
Andorra	AND			20200508	3.00	1	2.00	1	1.00	1	0.00		1.00	1	1.00	1	0.00		3.00	2.00	1	0.00	0.00	0.00	2.00	1	3.00	1.00	0.00			752	47	52.78	52.78	76.19	76.19	55.77	55.77	56.82	56.82	50.00	50.00
Andorra	AND			20200509	3.00	1	2.00	1	1.00	1	0.00		1.00	1	1.00	1	0.00		3.00	2.00	1	2.00	0.00	0.00	2.00	1	3.00	1.00	0.00	0.00		752	47	52.78	52.78	76.19	76.19	63.46	63.46	56.82	56.82	100.00	100.00
Andorra	AND			20200510	3.00	1	2.00	1	1.00	1	0.00		1.00	1	1.00	1	0.00		3.00	2.00	1	2.00	0.00	0.00	2.00	1	3.00	1.00	0.00	0.00		754	48	52.78	52.78	76.19	76.19	63.46	63.46	56.82	56.82	100.00	100.00
Andorra	AND			20200511	3.00	1	2.00	1	1.00	1	0.00		1.00	1	1.00	1	0.00		2.00	2.00	1	2.00	0.00	0.00	2.00	1	3.00	1.00	0.00	0.00		755	48	50.00	50.00	72.62	72.62	61.54	61.54	54.55	54.55	100.00	100.00
Andorra	AND			20200512	3.00	1	2.00	1	1.00	1	0.00		1.00	1	1.00	1	0.00		2.00	2.00	1	2.00	0.00	0.00	2.00	1	3.00	1.00	0.00	0.00		756	48	50.00	50.00	72.62	72.62	61.54	61.54	54.55	54.55	100.00	100.00
Andorra	AND			20200513	3.00	1	2.00	1	1.00	1	0.00		1.00	1	1.00	1	0.00		2.00	2.00	1	2.00	0.00	0.00	2.00	1	3.00	1.00	0.00	0.00		758	48	50.00	50.00	72.62	72.62	61.54	61.54	54.55	54.55	100.00	100.00
Andorra	AND			20200514	3.00	1	2.00	1	1.00	1	0.00		1.00	1	1.00	1	0.00		2.00	2.00	1	2.00	0.00	0.00	2.00	1	3.00	1.00	0.00	0.00		760	49	50.00	50.00	72.62	72.62	61.54	61.54	54.55	54.55	100.00	100.00
Andorra	AND			20200515	3.00	1	2.00	1	1.00	1	0.00		1.00	1	1.00	1	0.00		2.00	2.00	1	2.00	0.00	0.00	2.00	1	3.00	1.00	0.00	0.00		761	49	50.00	50.00	72.62	72.62	61.54	61.54	54.55	54.55	100.00	100.00
Andorra	AND			20200516	3.00	1	2.00	1	1.00	1	0.00		1.00	1	1.00	1	0.00		2.00	2.00	1	2.00	0.00	0.00	2.00	1	3.00	1.00	0.00	0.00		761	49	50.00	50.00	72.62	72.62	61.54	61.54	54.55	54.55	100.00	100.00
Andorra	AND			20200517	3.00	1	2.00	1	1.00	1	0.00		1.00	1	1.00	1	0.00		2.00	2.00	1	2.00	0.00	0.00	2.00	1	3.00	1.00	0.00	0.00		761	51	50.00	50.00	72.62	72.62	61.54	61.54	54.55	54.55	100.00	100.00
Andorra	AND			20200518	3.00	1	2.00	1	1.00	1	0.00		1.00	1	1.00	1	0.00		2.00	2.00	1	2.00	0.00	0.00	2.00	1	3.00	1.00	0.00	0.00		761	51	50.00	50.00	72.62	72.62	61.54	61.54	54.55	54.55	100.00	100.00
Andorra	AND			20200519	3.00	1	2.00	1	1.00	1	0.00		1.00	1	1.00	1	0.00		2.00	2.00	1	2.00	0.00	0.00	2.00	1	3.00	1.00	0.00	0.00		761	51	50.00	50.00	72.62	72.62	61.54	61.54	54.55	54.55	100.00	100.00
Andorra	AND			20200520	3.00	1	2.00	1	1.00	1	0.00		1.00	1	1.00	1	0.00		2.00	2.00	1	2.00	0.00	0.00	2.00	1	3.00	1.00	0.00	0.00		761	51	50.00	50.00	72.62	72.62	61.54	61.54	54.55	54.55	100.00	100.00
Andorra	AND			20200521	3.00	1	2.00	1	1.00	1	0.00		1.00	1	1.00	1	0.00		2.00	2.00	1	2.00	0.00	0.00	2.00	1	3.00	1.00	0.00	0.00		762	51	50.00	50.00	72.62	72.62	61.54	61.54	54.55	54.55	100.00	100.00
Andorra	AND			20200522	3.00	1	2.00	1	1.00	1	0.00		1.00	1	1.00	1	0.00		2.00	2.00	1	2.00	0.00	0.00	2.00	1	3.00	1.00	0.00	0.00		762	51	50.00	50.00	72.62	72.62	61.54	61.54	54.55	54.55	100.00	100.00
Andorra	AND			20200523	3.00	1	2.00	1	1.00	1	0.00		1.00	1	1.00	1	0.00		2.00	2.00	1	2.00	0.00	0.00	2.00	1	3.00	1.00	0.00	0.00		762	51	50.00	50.00	72.62	72.62	61.54	61.54	54.55	54.55	100.00	100.00
Andorra	AND			20200524	3.00	1	2.00	1	1.00	1	0.00		1.00	1	1.00	1	0.00		2.00	2.00	1	2.00	0.00	0.00	2.00	1	3.00	1.00	0.00	0.00		762	51	50.00	50.00	72.62	72.62	61.54	61.54	54.55	54.55	100.00	100.00
Andorra	AND			20200525	3.00	1	2.00	1	1.00	1	0.00		1.00	1	1.00	1	0.00		2.00	2.00	1	2.00	0.00	0.00	2.00	1	3.00	1.00	0.00	0.00		763	51	50.00	50.00	72.62	72.62	61.54	61.54	54.55	54.55	100.00	100.00
Andorra	AND			20200526	3.00	1	2.00	1	1.00	1	0.00		1.00	1	1.00	1	0.00		2.00	2.00	1	2.00	0.00	0.00	2.00	1	3.00	1.00	0.00	0.00		763	51	50.00	50.00	72.62	72.62	61.54	61.54	54.55	54.55	100.00	100.00
Andorra	AND			20200527	3.00	1	2.00	1	1.00	1	0.00		1.00	1	1.00	1	0.00		2.00	2.00	1	2.00	137063808.00	0.00	2.00	1	3.00	1.00	0.00	0.00		763	51	50.00	50.00	72.62	72.62	61.54	61.54	54.55	54.55	100.00	100.00
Andorra	AND			20200528	3.00	1	2.00	1	1.00	1	0.00		1.00	1	1.00	1	0.00		2.00	2.00	1	2.00	0.00	0.00	2.00	1	3.00	1.00	0.00	0.00		763	51	50.00	50.00	72.62	72.62	61.54	61.54	54.55	54.55	100.00	100.00
Andorra	AND			20200529	3.00	1	2.00	1	1.00	1	0.00		1.00	1	1.00	1	0.00		2.00	2.00	1	2.00	0.00	0.00	2.00	1	3.00	1.00	0.00	0.00		763	51	50.00	50.00	72.62	72.62	61.54	61.54	54.55	54.55	100.00	100.00
Andorra	AND			20200530	3.00	1	2.00	1	1.00	1	0.00		1.00	1	1.00	1	0.00		2.00	2.00	1	2.00	0.00	0.00	2.00	1	3.00	1.00	0.00	0.00		764	51	50.00	50.00	72.62	72.62	61.54	61.54	54.55	54.55	100.00	100.00
Andorra	AND			20200531	3.00	1	2.00	1	1.00	1	0.00		1.00	1	1.00	1	0.00		2.00	2.00	1	2.00	0.00	0.00	2.00	1	3.00	1.00	0.00	0.00		764	51	50.00	50.00	72.62	72.62	61.54	61.54	54.55	54.55	100.00	100.00
Andorra	AND			20200601	3.00	1	2.00	1	1.00	1	0.00		1.00	1	1.00	1	0.00		2.00	2.00	1	2.00	0.00	0.00	2.00	1	3.00	1.00	0.00	0.00		764	51	50.00	50.00	72.62	72.62	61.54	61.54	54.55	54.55	100.00	100.00
Andorra	AND			20200602	0.00		2.00	1	1.00	1	0.00		1.00	1	1.00	1	0.00		2.00	2.00	1	2.00	0.00	0.00	2.00	1	3.00	1.00	0.00	0.00		765	51	38.89	38.89	58.33	58.33	53.85	53.85	45.45	45.45	100.00	100.00
Andorra	AND			20200603	0.00		2.00	1	1.00	1	0.00		1.00	1	1.00	1	0.00		2.00	2.00	1	2.00	0.00	0.00	2.00	1	3.00	1.00	0.00	0.00		844	51	38.89	38.89	58.33	58.33	53.85	53.85	45.45	45.45	100.00	100.00
Andorra	AND			20200604	0.00		2.00	1	1.00	1	0.00		1.00	1	1.00	1	0.00		2.00	2.00	1	2.00	0.00	0.00	2.00	1	3.00	1.00	0.00	0.00		851	51	38.89	38.89	58.33	58.33	53.85	53.85	45.45	45.45	100.00	100.00
Andorra	AND			20200605	0.00		2.00	1	1.00	1	0.00		1.00	1	1.00	1	0.00		2.00	2.00	1	2.00	0.00	0.00	2.00	1	3.00	1.00	0.00	0.00		852	51	38.89	38.89	58.33	58.33	53.85	53.85	45.45	45.45	100.00	100.00
Andorra	AND			20200606	0.00		2.00	1	1.00	1	0.00		1.00	1	1.00	1	0.00		2.00	2.00	1	2.00	0.00	0.00	2.00	1	3.00	1.00	0.00	0.00		852	51	38.89	38.89	58.33	58.33	53.85	53.85	45.45	45.45	100.00	100.00
Andorra	AND			20200607	0.00		2.00	1	1.00	1	0.00		1.00	1	1.00	1	0.00		2.00	2.00	1	2.00	0.00	0.00	2.00	1	3.00	1.00	0.00	0.00		852	51	38.89	38.89	58.33	58.33	53.85	53.85	45.45	45.45	100.00	100.00
Andorra	AND			20200608	0.00		2.00	1	1.00	1	0.00		1.00	1	1.00	1	0.00		2.00	2.00	1	2.00	0.00	0.00	2.00	1	3.00	1.00	0.00	0.00		852	51	38.89	38.89	58.33	58.33	53.85	53.85	45.45	45.45	100.00	100.00
Andorra	AND			20200609	0.00		2.00	1	1.00	1	0.00		1.00	1	1.00	1	0.00		2.00	2.00	1	2.00	0.00	0.00	2.00	1	3.00	1.00	0.00	0.00		852	51	38.89	38.89	58.33	58.33	53.85	53.85	45.45	45.45	100.00	100.00
Andorra	AND			20200610	0.00		2.00	1	1.00	1	0.00		1.00	1	1.00	1	0.00		2.00	2.00	1	2.00	0.00	0.00	2.00	1	3.00	1.00	0.00	0.00		852	51	38.89	38.89	58.33	58.33	53.85	53.85	45.45	45.45	100.00	100.00
Andorra	AND			20200611	0.00		2.00	1	1.00	1	0.00		1.00	1	1.00	1	0.00		2.00	2.00	1	2.00	0.00	0.00	2.00	1	3.00	1.00	0.00	0.00		852	51	38.89	38.89	58.33	58.33	53.85	53.85	45.45	45.45	100.00	100.00
Andorra	AND			20200612	0.00		2.00	1	1.00	1	0.00		1.00	1	1.00	1	0.00		2.00	2.00	1	2.00	0.00	0.00	2.00	1	3.00	1.00	0.00	0.00		852	51	38.89	38.89	58.33	58.33	53.85	53.85	45.45	45.45	100.00	100.00
Andorra	AND			20200613	0.00		2.00	1	1.00	1	0.00		1.00	1	1.00	1	0.00		2.00	2.00	1	2.00	0.00	0.00	2.00	1	3.00	1.00	0.00	0.00		853	51	38.89	38.89	58.33	58.33	53.85	53.85	45.45	45.45	100.00	100.00
Andorra	AND			20200614	0.00		2.00	1	1.00	1	0.00		1.00	1	1.00	1	0.00		2.00	2.00	1	2.00	0.00	0.00	2.00	1	3.00	1.00	0.00	0.00		853	51	38.89	38.89	58.33	58.33	53.85	53.85	45.45	45.45	100.00	100.00
Andorra	AND			20200615	0.00		2.00	1	1.00	1	0.00		1.00	1	1.00	1	0.00		2.00	2.00	1	2.00	0.00	0.00	2.00	1	3.00	1.00	0.00	0.00		853	51	38.89	38.89	58.33	58.33	53.85	53.85	45.45	45.45	100.00	100.00
Andorra	AND			20200616	0.00		2.00	1	1.00	1	0.00		1.00	1	1.00	1	0.00		2.00	2.00	1	2.00	0.00	0.00	2.00	1	3.00	1.00	0.00	0.00		853	51	38.89	38.89	58.33	58.33	53.85	53.85	45.45	45.45	100.00	100.00
Andorra	AND			20200617	0.00		2.00	1	1.00	1	0.00		1.00	1	1.00	1	0.00		2.00	2.00	1	2.00	0.00	0.00	2.00	1	3.00	1.00	0.00	0.00		854	52	38.89	38.89	58.33	58.33	53.85	53.85	45.45	45.45	100.00	100.00
Andorra	AND			20200618	0.00		2.00	1	1.00	1	0.00		1.00	1	1.00	1	0.00		2.00	2.00	1	2.00	0.00	0.00	2.00	1	3.00	1.00	0.00	0.00		854	52	38.89	38.89	58.33	58.33	53.85	53.85	45.45	45.45	100.00	100.00
Andorra	AND			20200619	0.00		2.00	1	1.00	1	0.00		1.00	1	1.00	1	0.00		2.00	2.00	1	2.00	0.00	0.00	2.00	1	3.00	1.00	0.00	0.00		855	52	38.89	38.89	58.33	58.33	53.85	53.85	45.45	45.45	100.00	100.00
Andorra	AND			20200620	0.00		2.00	1	1.00	1	0.00		1.00	1	1.00	1	0.00		2.00	2.00	1	2.00	0.00	0.00	2.00	1	3.00	1.00	0.00	0.00		855	52	38.89	38.89	58.33	58.33	53.85	53.85	45.45	45.45	100.00	100.00
Andorra	AND			20200621	0.00		2.00	1	1.00	1	0.00		1.00	1	1.00	1	0.00		2.00	2.00	1	2.00	0.00	0.00	2.00	1	3.00	1.00	0.00	0.00		855	52	38.89	38.89	58.33	58.33	53.85	53.85	45.45	45.45	100.00	100.00
Andorra	AND			20200622	0.00		2.00	1	1.00	1	0.00		1.00	1	1.00	1	0.00		2.00	2.00	1	2.00	0.00	0.00	2.00	1	3.00	1.00	0.00	0.00		855	52	38.89	38.89	58.33	58.33	53.85	53.85	45.45	45.45	100.00	100.00
Andorra	AND			20200623	0.00		2.00	1	1.00	1	0.00		1.00	1	1.00	1	0.00		2.00	2.00	1	2.00	0.00	0.00	2.00	1	3.00	1.00	0.00	0.00		855	52	38.89	38.89	58.33	58.33	53.85	53.85	45.45	45.45	100.00	100.00
Andorra	AND			20200624	0.00		2.00	1	1.00	1	0.00		1.00	1	1.00	1	0.00		2.00	2.00	1	2.00	0.00	0.00	2.00	1	3.00	1.00	0.00	0.00		855	52	38.89	38.89	58.33	58.33	53.85	53.85	45.45	45.45	100.00	100.00
Andorra	AND			20200625	0.00		2.00	1	1.00	1	0.00		1.00	1	1.00	1	0.00		2.00	2.00	1	2.00	0.00	0.00	2.00	1	3.00	1.00	0.00	0.00		855	52	38.89	38.89	58.33	58.33	53.85	53.85	45.45	45.45	100.00	100.00
Andorra	AND			20200626	0.00		2.00	1	1.00	1	0.00		1.00	1	1.00	1	0.00		2.00	2.00	1	2.00	0.00	0.00	2.00	1	3.00	1.00	0.00	0.00		855	52	38.89	38.89	58.33	58.33	53.85	53.85	45.45	45.45	100.00	100.00
Andorra	AND			20200627	0.00		2.00	1	1.00	1	0.00		1.00	1	1.00	1	0.00		2.00	2.00	1	2.00	0.00	0.00	2.00	1	3.00	1.00	0.00	0.00		855	52	38.89	38.89	58.33	58.33	53.85	53.85	45.45	45.45	100.00	100.00
Andorra	AND			20200628	0.00		2.00	1	1.00	1	0.00		1.00	1	1.00	1	0.00		2.00	2.00	1	2.00	0.00	0.00	2.00	1	3.00	1.00	0.00	0.00		855	52	38.89	38.89	58.33	58.33	53.85	53.85	45.45	45.45	100.00	100.00
Andorra	AND			20200629	0.00		2.00	1	1.00	1	0.00		1.00	1	1.00	1	0.00		2.00	2.00	1	2.00	0.00	0.00	2.00	1	3.00	1.00	0.00	0.00		855	52	38.89	38.89	58.33	58.33	53.85	53.85	45.45	45.45	100.00	100.00
Andorra	AND			20200630	0.00		2.00	1	1.00	1	0.00		1.00	1	1.00	1	0.00		2.00	2.00	1	2.00	0.00	0.00	2.00	1	3.00	1.00	0.00	0.00		855	52	38.89	38.89	58.33	58.33	53.85	53.85	45.45	45.45	100.00	100.00
Andorra	AND			20200701	0.00		2.00	1	1.00	1	0.00		1.00	1	1.00	1	0.00		2.00	2.00	1	2.00	0.00	0.00	0.00		3.00	1.00	0.00	0.00		855	52	27.78	27.78	44.05	44.05	46.15	46.15	36.36	36.36	100.00	100.00
Andorra	AND			20200702	0.00		2.00	1	1.00	1	0.00		1.00	1	1.00	1	0.00		2.00	2.00	1	2.00	0.00	0.00	0.00		3.00	1.00	0.00	0.00		855	52	27.78	27.78	44.05	44.05	46.15	46.15	36.36	36.36	100.00	100.00
Andorra	AND			20200703	0.00		2.00	1	1.00	1	0.00		1.00	1	1.00	1	0.00		2.00	2.00	1	2.00	0.00	0.00	0.00		3.00	1.00	0.00	0.00		855	52	27.78	27.78	44.05	44.05	46.15	46.15	36.36	36.36	100.00	100.00
Andorra	AND			20200704	0.00		2.00	1	1.00	1	0.00		1.00	1	1.00	1	0.00		2.00	2.00	1	2.00	0.00	0.00	0.00		3.00	1.00	0.00	0.00		855	52	27.78	27.78	44.05	44.05	46.15	46.15	36.36	36.36	100.00	100.00
Andorra	AND			20200705	0.00		2.00	1	1.00	1	0.00		1.00	1	1.00	1	0.00		2.00	2.00	1	2.00	0.00	0.00	0.00		3.00	1.00	0.00	0.00		855	52	27.78	27.78	44.05	44.05	46.15	46.15	36.36	36.36	100.00	100.00
Andorra	AND			20200706	0.00		2.00	1	1.00	1	0.00		1.00	1	1.00	1	0.00		2.00	2.00	1	2.00	0.00	0.00	0.00		3.00	1.00	0.00	0.00		855	52	27.78	27.78	44.05	44.05	46.15	46.15	36.36	36.36	100.00	100.00
Andorra	AND			20200707	0.00		2.00	1	2.00	1	3.00	1	1.00	1	1.00	1	0.00		2.00	2.00	1	2.00	0.00	0.00	0.00		2.00	1.00	0.00	0.00		855	52	41.67	41.67	48.81	48.81	53.21	53.21	44.70	44.70	100.00	100.00
Andorra	AND			20200708	0.00		2.00	1	2.00	1	3.00	1	1.00	1	1.00	1	0.00		2.00	2.00	1	2.00	0.00	0.00	0.00		2.00	1.00	0.00	0.00		855	52	41.67	41.67	48.81	48.81	53.21	53.21	44.70	44.70	100.00	100.00
Andorra	AND			20200709	0.00		2.00	1	2.00	1	3.00	1	1.00	1	1.00	1	0.00		2.00	2.00	1	2.00	0.00	0.00	0.00		2.00	1.00	0.00	0.00		855	52	41.67	41.67	48.81	48.81	53.21	53.21	44.70	44.70	100.00	100.00
Andorra	AND			20200710	0.00		2.00	1	2.00	1	3.00	1	1.00	1	1.00	1	0.00		2.00	2.00	1	2.00	0.00	0.00	0.00		2.00	1.00	0.00	0.00		855	52	41.67	41.67	48.81	48.81	53.21	53.21	44.70	44.70	100.00	100.00
Andorra	AND			20200711	0.00		2.00	1	2.00	1	3.00	1	1.00	1	1.00	1	0.00		2.00	2.00	1	2.00	0.00	0.00	0.00		2.00	1.00	0.00	0.00		855	52	41.67	41.67	48.81	48.81	53.21	53.21	44.70	44.70	100.00	100.00
Andorra	AND			20200712	0.00		2.00	1	2.00	1	3.00	1	1.00	1	1.00	1	0.00		2.00	2.00	1	2.00	0.00	0.00	0.00		2.00	1.00	0.00	0.00		855	52	41.67	41.67	48.81	48.81	53.21	53.21	44.70	44.70	100.00	100.00
Andorra	AND			20200713	0.00		2.00	1	2.00	1	3.00	1	1.00	1	1.00	1	0.00		2.00	2.00	1	2.00	0.00	0.00	0.00		2.00	1.00	0.00	0.00		855	52	41.67	41.67	48.81	48.81	53.21	53.21	44.70	44.70	100.00	100.00
Andorra	AND			20200714	0.00		2.00	1	2.00	1	3.00	1	1.00	1	1.00	1	0.00		2.00	2.00	1	2.00	0.00	0.00	0.00		2.00	1.00	0.00	0.00		858	52	41.67	41.67	48.81	48.81	53.21	53.21	44.70	44.70	100.00	100.00
Andorra	AND			20200715	0.00		2.00	1	2.00	1	3.00	1	1.00	1	1.00	1	0.00		2.00	2.00	1	2.00	0.00	0.00	0.00		2.00	1.00	0.00	0.00		861	52	41.67	41.67	48.81	48.81	53.21	53.21	44.70	44.70	100.00	100.00
Andorra	AND			20200716	0.00		2.00	1	2.00	1	3.00	1	1.00	1	1.00	1	0.00		2.00	2.00	1	2.00	0.00	0.00	0.00		2.00	1.00	0.00	0.00		862	52	41.67	41.67	48.81	48.81	53.21	53.21	44.70	44.70	100.00	100.00
Andorra	AND			20200717	0.00		2.00	1	2.00	1	3.00	1	1.00	1	1.00	1	0.00		2.00	2.00	1	2.00	0.00	0.00	0.00		2.00	1.00	0.00	0.00		877	52	41.67	41.67	48.81	48.81	53.21	53.21	44.70	44.70	100.00	100.00
Andorra	AND			20200718	0.00		2.00	1	2.00	1	3.00	1	1.00	1	1.00	1	0.00		2.00	2.00	1	2.00	0.00	0.00	0.00		2.00	1.00	0.00	0.00		880	52	41.67	41.67	48.81	48.81	53.21	53.21	44.70	44.70	100.00	100.00
Andorra	AND			20200719	0.00		2.00	1	2.00	1	3.00	1	1.00	1	1.00	1	0.00		2.00	2.00	1	2.00	0.00	0.00	0.00		2.00	1.00	0.00	0.00		880	52	41.67	41.67	48.81	48.81	53.21	53.21	44.70	44.70	100.00	100.00
Andorra	AND			20200720	0.00		2.00	1	2.00	1	3.00	1	1.00	1	1.00	1	0.00		2.00	2.00	1	2.00	0.00	0.00	0.00		2.00	1.00	0.00	0.00		880	52	41.67	41.67	48.81	48.81	53.21	53.21	44.70	44.70	100.00	100.00
Andorra	AND			20200721	0.00		2.00	1	1.00	1	3.00	1	1.00	1	1.00	1	0.00		2.00	2.00	1	2.00	0.00	0.00	0.00		2.00	1.00	0.00	0.00		884	52	36.11	36.11	45.95	45.95	49.36	49.36	40.15	40.15	100.00	100.00
Andorra	AND			20200722	0.00		2.00	1	1.00	1	3.00	1	1.00	1	1.00	1	0.00		2.00	2.00	1	2.00	0.00	0.00	1.00	1	2.00	1.00	0.00	0.00		884	52	41.67	41.67	55.48	55.48	53.21	53.21	44.70	44.70	100.00	100.00
Andorra	AND			20200723	0.00		2.00	1	1.00	1	3.00	1	1.00	1	1.00	1	0.00		2.00	2.00	1	2.00	0.00	0.00	1.00	1	2.00	1.00	0.00	0.00		889	52	41.67	41.67	55.48	55.48	53.21	53.21	44.70	44.70	100.00	100.00
Andorra	AND			20200724	0.00		2.00	1	1.00	1	3.00	1	1.00	1	1.00	1	0.00		2.00	2.00	1	2.00	0.00	0.00	1.00	1	2.00	1.00	0.00	0.00		889	52	41.67	41.67	55.48	55.48	53.21	53.21	44.70	44.70	100.00	100.00
Andorra	AND			20200725	0.00		2.00	1	1.00	1	3.00	1	1.00	1	1.00	1	0.00		2.00	2.00	1	2.00	0.00	0.00	1.00	1	2.00	1.00	0.00	0.00		889	52	41.67	41.67	55.48	55.48	53.21	53.21	44.70	44.70	100.00	100.00
Andorra	AND			20200726	0.00		2.00	1	1.00	1	3.00	1	1.00	1	1.00	1	0.00		2.00	2.00	1	2.00	0.00	0.00	1.00	1	2.00	1.00	0.00	0.00		897	52	41.67	41.67	55.48	55.48	53.21	53.21	44.70	44.70	100.00	100.00
Andorra	AND			20200727	0.00		2.00	1	1.00	1	3.00	1	1.00	1	1.00	1	0.00		2.00	2.00	1	2.00	0.00	0.00	1.00	1	2.00	1.00	0.00	0.00		897	52	41.67	41.67	55.48	55.48	53.21	53.21	44.70	44.70	100.00	100.00
Andorra	AND			20200728	0.00		2.00	1	1.00	1	3.00	1	1.00	1	1.00	1	0.00		2.00	2.00	1	2.00	0.00	0.00	1.00	1	2.00	1.00	0.00	0.00		907	52	41.67	41.67	55.48	55.48	53.21	53.21	44.70	44.70	100.00	100.00
Andorra	AND			20200729	0.00		2.00	1	1.00	1	3.00	1	1.00	1	1.00	1	0.00		2.00	2.00	1	2.00	0.00	0.00	1.00	1	2.00	2.00	0.00	0.00		907	52	41.67	41.67	55.48	55.48	57.05	57.05	49.24	49.24	100.00	100.00
Andorra	AND			20200730	0.00		2.00	1	1.00	1	3.00	1	1.00	1	1.00	1	0.00		2.00	2.00	1	2.00	0.00	0.00	1.00	1	2.00	2.00	0.00	0.00		918	52	41.67	41.67	55.48	55.48	57.05	57.05	49.24	49.24	100.00	100.00
Andorra	AND			20200731	0.00		2.00	1	1.00	1	3.00	1	1.00	1	1.00	1	0.00		2.00	2.00	1	2.00	0.00	0.00	1.00	1	2.00	2.00	0.00	0.00		922	52	41.67	41.67	55.48	55.48	57.05	57.05	49.24	49.24	100.00	100.00
Andorra	AND			20200801	0.00		2.00	1	1.00	1	3.00	1	1.00	1	1.00	1	0.00		2.00	2.00	1	2.00	0.00	0.00	1.00	1	2.00	2.00	0.00	0.00		925	52	41.67	41.67	55.48	55.48	57.05	57.05	49.24	49.24	100.00	100.00
Andorra	AND			20200802	0.00		2.00	1	1.00	1	3.00	1	1.00	1	1.00	1	0.00		2.00	2.00	1	2.00	0.00	0.00	1.00	1	2.00	2.00	0.00	0.00		925	52	41.67	41.67	55.48	55.48	57.05	57.05	49.24	49.24	100.00	100.00
Andorra	AND			20200803	0.00		2.00	1	1.00	1	3.00	1	1.00	1	1.00	1	0.00		2.00	2.00	1	2.00	0.00	0.00	1.00	1	2.00	2.00	0.00	0.00		925	52	41.67	41.67	55.48	55.48	57.05	57.05	49.24	49.24	100.00	100.00
Andorra	AND			20200804	0.00		2.00	1	1.00	1	3.00	1	1.00	1	1.00	1	0.00		2.00	2.00	1	2.00	0.00	0.00	1.00	1	2.00	2.00	0.00	0.00		937	52	41.67	41.67	55.48	55.48	57.05	57.05	49.24	49.24	100.00	100.00
Andorra	AND			20200805	0.00		2.00	1	1.00	1	3.00	1	1.00	1	1.00	1	0.00		2.00	2.00	1	2.00	0.00	0.00	1.00	1	2.00	2.00	0.00	0.00		939	52	41.67	41.67	55.48	55.48	57.05	57.05	49.24	49.24	100.00	100.00
Andorra	AND			20200806	0.00		2.00	1	1.00	1	3.00	1	1.00	1	1.00	1	0.00		2.00	2.00	1	2.00	0.00	0.00	1.00	1	2.00	2.00	0.00	0.00		939	52	41.67	41.67	55.48	55.48	57.05	57.05	49.24	49.24	100.00	100.00
Andorra	AND			20200807	0.00		2.00	1	1.00	1	3.00	1	1.00	1	1.00	1	0.00		2.00	2.00	1	2.00	0.00	0.00	1.00	1	2.00	2.00	0.00	0.00		944	52	41.67	41.67	55.48	55.48	57.05	57.05	49.24	49.24	100.00	100.00
Andorra	AND			20200808	0.00		2.00	1	1.00	1	3.00	1	1.00	1	1.00	1	0.00		2.00	2.00	1	2.00	0.00	0.00	1.00	1	2.00	2.00	0.00	0.00		955	52	41.67	41.67	55.48	55.48	57.05	57.05	49.24	49.24	100.00	100.00
Andorra	AND			20200809	0.00		2.00	1	1.00	1	3.00	1	1.00	1	1.00	1	0.00		2.00	2.00	1	2.00	0.00	0.00	1.00	1	2.00	2.00	0.00	0.00		956	52	41.67	41.67	55.48	55.48	57.05	57.05	49.24	49.24	100.00	100.00
Andorra	AND			20200810	0.00		2.00	1	1.00	1	3.00	1	1.00	1	1.00	1	0.00		2.00	2.00	1	2.00	0.00	0.00	1.00	1	2.00	2.00	0.00	0.00		956	52	41.67	41.67	55.48	55.48	57.05	57.05	49.24	49.24	100.00	100.00
Andorra	AND			20200811	0.00		2.00	1	1.00	1	3.00	1	1.00	1	1.00	1	0.00		2.00	2.00	1	2.00	0.00	0.00	1.00	1	2.00	2.00	0.00	0.00		963	52	41.67	41.67	55.48	55.48	57.05	57.05	49.24	49.24	100.00	100.00
Andorra	AND			20200812	0.00		2.00	1	1.00	1	3.00	1	1.00	1	1.00	1	0.00		2.00	2.00	1	2.00	18901028.86	0.00	1.00	1	2.00	2.00	0.00	0.00		963	52	41.67	41.67	55.48	55.48	57.05	57.05	49.24	49.24	100.00	100.00
Andorra	AND			20200813	0.00		2.00	1	1.00	1	3.00	1	1.00	1	1.00	1	0.00		2.00	2.00	1	2.00	0.00	0.00	1.00	1	2.00	2.00	0.00	0.00		977	53	41.67	41.67	55.48	55.48	57.05	57.05	49.24	49.24	100.00	100.00
Andorra	AND			20200814	0.00		2.00	1	1.00	1	3.00	1	1.00	1	1.00	1	0.00		2.00	2.00	1	2.00	0.00	0.00	1.00	1	2.00	2.00	0.00	0.00		981	53	41.67	41.67	55.48	55.48	57.05	57.05	49.24	49.24	100.00	100.00
Andorra	AND			20200815	0.00		2.00	1	1.00	1	3.00	1	1.00	1	1.00	1	0.00		2.00	2.00	1	2.00	0.00	0.00	1.00	1	2.00	2.00	0.00	0.00		989	53	41.67	41.67	55.48	55.48	57.05	57.05	49.24	49.24	100.00	100.00
Andorra	AND			20200816	0.00		2.00	1	1.00	1	3.00	1	1.00	1	1.00	1	0.00		2.00	2.00	1	2.00	0.00	0.00	1.00	1	2.00	2.00	0.00	0.00		989	53	41.67	41.67	55.48	55.48	57.05	57.05	49.24	49.24	100.00	100.00
Andorra	AND			20200817	0.00		2.00	1	1.00	1	3.00	1	1.00	1	1.00	1	0.00		2.00	2.00	1	2.00	0.00	0.00	1.00	1	2.00	2.00	0.00	0.00		989	53	41.67	41.67	55.48	55.48	57.05	57.05	49.24	49.24	100.00	100.00
Andorra	AND			20200818	0.00		2.00	1	1.00	1	3.00	1	1.00	1	1.00	1	0.00		2.00	2.00	1	2.00	0.00	0.00	1.00	1	2.00	2.00	0.00	0.00		1005	53	41.67	41.67	55.48	55.48	57.05	57.05	49.24	49.24	100.00	100.00
Andorra	AND			20200819	0.00		2.00	1	1.00	1	3.00	1	1.00	1	1.00	1	0.00		2.00	2.00	1	2.00	0.00	0.00	1.00	1	2.00	2.00	0.00	0.00		1005	53	41.67	41.67	55.48	55.48	57.05	57.05	49.24	49.24	100.00	100.00
Andorra	AND			20200820	0.00		2.00	1	1.00	1	3.00	1	1.00	1	1.00	1	0.00		2.00	2.00	1	2.00	0.00	0.00	1.00	1	2.00	2.00	0.00	0.00		1024	53	41.67	41.67	55.48	55.48	57.05	57.05	49.24	49.24	100.00	100.00
Andorra	AND			20200821	0.00		2.00	1	1.00	1	3.00	1	1.00	1	1.00	1	0.00		2.00	2.00	1	2.00	0.00	0.00	1.00	1	2.00	2.00	0.00	0.00		1024	53	41.67	41.67	55.48	55.48	57.05	57.05	49.24	49.24	100.00	100.00
Andorra	AND			20200822	0.00		2.00	1	1.00	1	3.00	1	1.00	1	1.00	1	0.00		2.00	2.00	1	2.00	0.00	0.00	1.00	1	2.00	2.00	0.00	0.00		1045	53	41.67	41.67	55.48	55.48	57.05	57.05	49.24	49.24	100.00	100.00
Andorra	AND			20200823	0.00		2.00	1	1.00	1	3.00	1	1.00	1	1.00	1	0.00		2.00	2.00	1	2.00	0.00	0.00	1.00	1	2.00	2.00	0.00	0.00		1045	53	41.67	41.67	55.48	55.48	57.05	57.05	49.24	49.24	100.00	100.00
Andorra	AND			20200824	0.00		2.00	1	1.00	1	3.00	1	1.00	1	1.00	1	0.00		2.00	2.00	1	2.00	0.00	0.00	1.00	1	2.00	2.00	0.00	0.00		1045	53	41.67	41.67	55.48	55.48	57.05	57.05	49.24	49.24	100.00	100.00
Andorra	AND			20200825	0.00		2.00	1	1.00	1	3.00	1	1.00	1	1.00	1	0.00		2.00	2.00	1	2.00	0.00	0.00	1.00	1	2.00	2.00	0.00	0.00		1060	53	41.67	41.67	55.48	55.48	57.05	57.05	49.24	49.24	100.00	100.00
Andorra	AND			20200826	0.00		2.00	1	1.00	1	3.00	1	1.00	1	1.00	1	0.00		2.00	2.00	1	2.00	0.00	473499125.00	1.00	1	2.00	2.00	0.00	0.00		1060	53	41.67	41.67	55.48	55.48	57.05	57.05	49.24	49.24	100.00	100.00
Andorra	AND			20200827	0.00		2.00	1	1.00	1	3.00	1	1.00	1	1.00	1	0.00		2.00	2.00	1	2.00	0.00		1.00	1	2.00	2.00	0.00	0.00		1098	53	41.67	41.67	55.48	55.48	57.05	57.05	49.24	49.24	100.00	100.00
Andorra	AND			20200828																												1098	53		41.67		55.48		57.05		49.24		100.00
Andorra	AND			20200829																												1124	53		41.67		55.48		57.05		49.24		100.00
Andorra	AND			20200830																												1124	53		41.67		55.48		57.05		49.24		100.00
Andorra	AND			20200831																												1124	53		41.67		55.48		57.05		49.24		100.00
Andorra	AND			20200901																															41.67		55.48		57.05		49.24		100.00
United Arab Emirates	ARE			20200101	0.00		0.00		0.00		0.00		0.00		0.00		0.00		0.00	0.00		0.00	0.00	0.00	0.00		0.00	0.00	0.00	0.00		0	0	0.00	0.00	0.00	0.00	0.00	0.00	0.00	0.00	0.00	0.00
United Arab Emirates	ARE			20200102	0.00		0.00		0.00		0.00		0.00		0.00		0.00		0.00	0.00		0.00	0.00	0.00	0.00		0.00	0.00	0.00	0.00		0	0	0.00	0.00	0.00	0.00	0.00	0.00	0.00	0.00	0.00	0.00
United Arab Emirates	ARE			20200103	0.00		0.00		0.00		0.00		0.00		0.00		0.00		0.00	0.00		0.00	0.00	0.00	0.00		0.00	0.00	0.00	0.00		0	0	0.00	0.00	0.00	0.00	0.00	0.00	0.00	0.00	0.00	0.00
United Arab Emirates	ARE			20200104	0.00		0.00		0.00		0.00		0.00		0.00		0.00		0.00	0.00		0.00	0.00	0.00	0.00		0.00	0.00	0.00	0.00		0	0	0.00	0.00	0.00	0.00	0.00	0.00	0.00	0.00	0.00	0.00
United Arab Emirates	ARE			20200105	0.00		0.00		0.00		0.00		0.00		0.00		0.00		0.00	0.00		0.00	0.00	0.00	0.00		0.00	0.00	0.00	0.00		0	0	0.00	0.00	0.00	0.00	0.00	0.00	0.00	0.00	0.00	0.00
United Arab Emirates	ARE			20200106	0.00		0.00		0.00		0.00		0.00		0.00		0.00		0.00	0.00		0.00	0.00	0.00	0.00		0.00	0.00	0.00	0.00		0	0	0.00	0.00	0.00	0.00	0.00	0.00	0.00	0.00	0.00	0.00
United Arab Emirates	ARE			20200107	0.00		0.00		0.00		0.00		0.00		0.00		0.00		0.00	0.00		0.00	0.00	0.00	0.00		0.00	0.00	0.00	0.00		0	0	0.00	0.00	0.00	0.00	0.00	0.00	0.00	0.00	0.00	0.00
United Arab Emirates	ARE			20200108	0.00		0.00		0.00		0.00		0.00		0.00		0.00		0.00	0.00		0.00	0.00	0.00	0.00		0.00	0.00	0.00	0.00		0	0	0.00	0.00	0.00	0.00	0.00	0.00	0.00	0.00	0.00	0.00
United Arab Emirates	ARE			20200109	0.00		0.00		0.00		0.00		0.00		0.00		0.00		0.00	0.00		0.00	0.00	0.00	0.00		0.00	0.00	0.00	0.00		0	0	0.00	0.00	0.00	0.00	0.00	0.00	0.00	0.00	0.00	0.00
United Arab Emirates	ARE			20200110	0.00		0.00		0.00		0.00		0.00		0.00		0.00		0.00	0.00		0.00	0.00	0.00	0.00		0.00	0.00	0.00	0.00		0	0	0.00	0.00	0.00	0.00	0.00	0.00	0.00	0.00	0.00	0.00
United Arab Emirates	ARE			20200111	0.00		0.00		0.00		0.00		0.00		0.00		0.00		0.00	0.00		0.00	0.00	0.00	0.00		0.00	0.00	0.00	0.00		0	0	0.00	0.00	0.00	0.00	0.00	0.00	0.00	0.00	0.00	0.00
United Arab Emirates	ARE			20200112	0.00		0.00		0.00		0.00		0.00		0.00		0.00		0.00	0.00		0.00	0.00	0.00	0.00		0.00	0.00	0.00	0.00		0	0	0.00	0.00	0.00	0.00	0.00	0.00	0.00	0.00	0.00	0.00
United Arab Emirates	ARE			20200113	0.00		0.00		0.00		0.00		0.00		0.00		0.00		0.00	0.00		0.00	0.00	0.00	0.00		0.00	0.00	0.00	0.00		0	0	0.00	0.00	0.00	0.00	0.00	0.00	0.00	0.00	0.00	0.00
United Arab Emirates	ARE			20200114	0.00		0.00		0.00		0.00		0.00		0.00		0.00		0.00	0.00		0.00	0.00	0.00	0.00		0.00	0.00	0.00	0.00		0	0	0.00	0.00	0.00	0.00	0.00	0.00	0.00	0.00	0.00	0.00
United Arab Emirates	ARE			20200115	0.00		0.00		0.00		0.00		0.00		0.00		0.00		0.00	0.00		0.00	0.00	0.00	0.00		0.00	0.00	0.00	0.00		0	0	0.00	0.00	0.00	0.00	0.00	0.00	0.00	0.00	0.00	0.00
United Arab Emirates	ARE			20200116	0.00		0.00		0.00		0.00		0.00		0.00		0.00		0.00	0.00		0.00	0.00	0.00	0.00		0.00	0.00	0.00	0.00		0	0	0.00	0.00	0.00	0.00	0.00	0.00	0.00	0.00	0.00	0.00
United Arab Emirates	ARE			20200117	0.00		0.00		0.00		0.00		0.00		0.00		0.00		0.00	0.00		0.00	0.00	0.00	0.00		0.00	0.00	0.00	0.00		0	0	0.00	0.00	0.00	0.00	0.00	0.00	0.00	0.00	0.00	0.00
United Arab Emirates	ARE			20200118	0.00		0.00		0.00		0.00		0.00		0.00		0.00		0.00	0.00		0.00	0.00	0.00	0.00		0.00	0.00	0.00	0.00		0	0	0.00	0.00	0.00	0.00	0.00	0.00	0.00	0.00	0.00	0.00
United Arab Emirates	ARE			20200119	0.00		0.00		0.00		0.00		0.00		0.00		0.00		0.00	0.00		0.00	0.00	0.00	0.00		0.00	0.00	0.00	0.00		0	0	0.00	0.00	0.00	0.00	0.00	0.00	0.00	0.00	0.00	0.00
United Arab Emirates	ARE			20200120	0.00		0.00		0.00		0.00		0.00		0.00		0.00		0.00	0.00		0.00	0.00	0.00	0.00		0.00	0.00	0.00	0.00		0	0	0.00	0.00	0.00	0.00	0.00	0.00	0.00	0.00	0.00	0.00
United Arab Emirates	ARE			20200121	0.00		0.00		0.00		0.00		0.00		0.00		0.00		0.00	0.00		0.00	0.00	0.00	0.00		0.00	0.00	0.00	0.00		0	0	0.00	0.00	0.00	0.00	0.00	0.00	0.00	0.00	0.00	0.00
United Arab Emirates	ARE			20200122	0.00		0.00		0.00		0.00		0.00		0.00		0.00		0.00	0.00		0.00	0.00	0.00	0.00		0.00	0.00	0.00	0.00		0	0	0.00	0.00	0.00	0.00	0.00	0.00	0.00	0.00	0.00	0.00
United Arab Emirates	ARE			20200123	0.00		0.00		0.00		0.00		0.00		0.00		0.00		1.00	0.00		0.00	0.00	0.00	0.00		0.00	0.00	0.00	0.00		0	0	2.78	2.78	3.57	3.57	1.92	1.92	2.27	2.27	0.00	0.00
United Arab Emirates	ARE			20200124	0.00		0.00		0.00		0.00		0.00		0.00		0.00		1.00	0.00		0.00	0.00	0.00	0.00		0.00	0.00	0.00	0.00		0	0	2.78	2.78	3.57	3.57	1.92	1.92	2.27	2.27	0.00	0.00
United Arab Emirates	ARE			20200125	0.00		0.00		0.00		0.00		0.00		0.00		0.00		1.00	0.00		0.00	0.00	0.00	0.00		0.00	0.00	0.00	0.00		0	0	2.78	2.78	3.57	3.57	1.92	1.92	2.27	2.27	0.00	0.00
United Arab Emirates	ARE			20200126	0.00		0.00		0.00		0.00		0.00		0.00		0.00		1.00	0.00		0.00	0.00	0.00	0.00		0.00	0.00	0.00	0.00		0	0	2.78	2.78	3.57	3.57	1.92	1.92	2.27	2.27	0.00	0.00
United Arab Emirates	ARE			20200127	0.00		0.00		0.00		0.00		0.00		0.00		0.00		1.00	0.00		0.00	0.00	0.00	0.00		0.00	0.00	0.00	0.00		1	0	2.78	2.78	3.57	3.57	1.92	1.92	2.27	2.27	0.00	0.00
United Arab Emirates	ARE			20200128	0.00		0.00		0.00		0.00		0.00		0.00		0.00		1.00	0.00		0.00	0.00	0.00	0.00		0.00	0.00	0.00	0.00		1	0	2.78	2.78	3.57	3.57	1.92	1.92	2.27	2.27	0.00	0.00
United Arab Emirates	ARE			20200129	0.00		0.00		0.00		0.00		0.00		0.00		0.00		1.00	0.00		0.00	0.00	0.00	0.00		0.00	0.00	0.00	0.00		1	0	2.78	2.78	3.57	3.57	1.92	1.92	2.27	2.27	0.00	0.00
United Arab Emirates	ARE			20200130	0.00		0.00		0.00		0.00		0.00		0.00		0.00		1.00	0.00		0.00	0.00	0.00	0.00		0.00	0.00	0.00	0.00		4	0	2.78	2.78	3.57	3.57	1.92	1.92	2.27	2.27	0.00	0.00
United Arab Emirates	ARE			20200131	0.00		0.00		0.00		0.00		0.00		0.00		0.00		1.00	0.00		0.00	0.00	0.00	0.00		0.00	0.00	0.00	0.00		4	0	2.78	2.78	3.57	3.57	1.92	1.92	2.27	2.27	0.00	0.00
United Arab Emirates	ARE			20200201	0.00		0.00		0.00		0.00		0.00		0.00		0.00		1.00	0.00		0.00	0.00	0.00	0.00		0.00	2.00	0.00	0.00		4	0	2.78	2.78	3.57	3.57	9.62	9.62	11.36	11.36	0.00	0.00
United Arab Emirates	ARE			20200202	0.00		0.00		0.00		0.00		0.00		0.00		0.00		1.00	0.00		0.00	0.00	0.00	0.00		0.00	2.00	0.00	0.00		5	0	2.78	2.78	3.57	3.57	9.62	9.62	11.36	11.36	0.00	0.00
United Arab Emirates	ARE			20200203	0.00		0.00		0.00		0.00		0.00		0.00		0.00		1.00	0.00		0.00	0.00	0.00	0.00		0.00	2.00	0.00	0.00		5	0	2.78	2.78	3.57	3.57	9.62	9.62	11.36	11.36	0.00	0.00
United Arab Emirates	ARE			20200204	0.00		0.00		0.00		0.00		0.00		0.00		0.00		1.00	0.00		0.00	0.00	0.00	0.00		0.00	2.00	0.00	0.00		5	0	2.78	2.78	3.57	3.57	9.62	9.62	11.36	11.36	0.00	0.00
United Arab Emirates	ARE			20200205	0.00		0.00		0.00		0.00		0.00		0.00		0.00		1.00	0.00		0.00	0.00	0.00	0.00		0.00	2.00	0.00	0.00		5	0	2.78	2.78	3.57	3.57	9.62	9.62	11.36	11.36	0.00	0.00
United Arab Emirates	ARE			20200206	0.00		0.00		0.00		0.00		0.00		0.00		0.00		1.00	0.00		0.00	0.00	0.00	0.00		0.00	2.00	0.00	0.00		5	0	2.78	2.78	3.57	3.57	9.62	9.62	11.36	11.36	0.00	0.00
United Arab Emirates	ARE			20200207	0.00		0.00		0.00		0.00		0.00		0.00		0.00		1.00	0.00		0.00	0.00	0.00	0.00		0.00	2.00	0.00	0.00		5	0	2.78	2.78	3.57	3.57	9.62	9.62	11.36	11.36	0.00	0.00
United Arab Emirates	ARE			20200208	0.00		0.00		0.00		0.00		0.00		0.00		0.00		1.00	0.00		0.00	0.00	0.00	0.00		0.00	2.00	0.00	0.00		7	0	2.78	2.78	3.57	3.57	9.62	9.62	11.36	11.36	0.00	0.00
United Arab Emirates	ARE			20200209	0.00		0.00		0.00		0.00		0.00		0.00		0.00		1.00	0.00		0.00	0.00	0.00	0.00		0.00	2.00	0.00	0.00		7	0	2.78	2.78	3.57	3.57	9.62	9.62	11.36	11.36	0.00	0.00
United Arab Emirates	ARE			20200210	0.00		0.00		0.00		0.00		0.00		0.00		0.00		1.00	0.00		0.00	0.00	0.00	0.00		0.00	2.00	0.00	0.00		7	0	2.78	2.78	3.57	3.57	9.62	9.62	11.36	11.36	0.00	0.00
United Arab Emirates	ARE			20200211	0.00		0.00		0.00		0.00		0.00		0.00		0.00		1.00	0.00		0.00	0.00	0.00	0.00		0.00	2.00	0.00	0.00		8	0	2.78	2.78	3.57	3.57	9.62	9.62	11.36	11.36	0.00	0.00
United Arab Emirates	ARE			20200212	0.00		0.00		0.00		0.00		0.00		0.00		0.00		1.00	0.00		0.00	0.00	0.00	0.00		0.00	2.00	0.00	0.00		8	0	2.78	2.78	3.57	3.57	9.62	9.62	11.36	11.36	0.00	0.00
United Arab Emirates	ARE			20200213	0.00		0.00		0.00		0.00		0.00		0.00		0.00		1.00	0.00		0.00	0.00	0.00	0.00		0.00	2.00	0.00	0.00		8	0	2.78	2.78	3.57	3.57	9.62	9.62	11.36	11.36	0.00	0.00
United Arab Emirates	ARE			20200214	0.00		0.00		0.00		0.00		0.00		0.00		0.00		1.00	0.00		0.00	0.00	0.00	0.00		0.00	2.00	0.00	0.00		8	0	2.78	2.78	3.57	3.57	9.62	9.62	11.36	11.36	0.00	0.00
United Arab Emirates	ARE			20200215	0.00		0.00		0.00		0.00		0.00		0.00		0.00		1.00	0.00		0.00	0.00	0.00	0.00		0.00	2.00	0.00	0.00		8	0	2.78	2.78	3.57	3.57	9.62	9.62	11.36	11.36	0.00	0.00
United Arab Emirates	ARE			20200216	0.00		0.00		0.00		0.00		0.00		0.00		0.00		1.00	0.00		0.00	0.00	0.00	0.00		0.00	2.00	0.00	0.00		8	0	2.78	2.78	3.57	3.57	9.62	9.62	11.36	11.36	0.00	0.00
United Arab Emirates	ARE			20200217	0.00		0.00		0.00		0.00		0.00		0.00		0.00		1.00	0.00		0.00	0.00	0.00	0.00		0.00	2.00	0.00	0.00		9	0	2.78	2.78	3.57	3.57	9.62	9.62	11.36	11.36	0.00	0.00
United Arab Emirates	ARE			20200218	0.00		0.00		0.00		0.00		0.00		0.00		0.00		1.00	0.00		0.00	0.00	0.00	0.00		0.00	2.00	0.00	0.00		9	0	2.78	2.78	3.57	3.57	9.62	9.62	11.36	11.36	0.00	0.00
United Arab Emirates	ARE			20200219	0.00		0.00		0.00		0.00		0.00		0.00		0.00		1.00	0.00		0.00	0.00	0.00	0.00		0.00	2.00	0.00	0.00		9	0	2.78	2.78	3.57	3.57	9.62	9.62	11.36	11.36	0.00	0.00
United Arab Emirates	ARE			20200220	0.00		0.00		0.00		0.00		0.00		0.00		0.00		1.00	0.00		0.00	0.00	0.00	0.00		0.00	2.00	0.00	0.00		9	0	2.78	2.78	3.57	3.57	9.62	9.62	11.36	11.36	0.00	0.00
United Arab Emirates	ARE			20200221	0.00		0.00		0.00		0.00		0.00		0.00		0.00		1.00	0.00		0.00	0.00	0.00	0.00		0.00	2.00	0.00	0.00		9	0	2.78	2.78	3.57	3.57	9.62	9.62	11.36	11.36	0.00	0.00
United Arab Emirates	ARE			20200222	0.00		0.00		0.00		0.00		0.00		0.00		0.00		1.00	0.00		0.00	0.00	0.00	0.00		0.00	2.00	0.00	0.00		11	0	2.78	2.78	3.57	3.57	9.62	9.62	11.36	11.36	0.00	0.00
United Arab Emirates	ARE			20200223	0.00		0.00		0.00		0.00		0.00		0.00		0.00		1.00	0.00		0.00	0.00	0.00	0.00		0.00	2.00	0.00	0.00		13	0	2.78	2.78	3.57	3.57	9.62	9.62	11.36	11.36	0.00	0.00
United Arab Emirates	ARE			20200224	0.00		0.00		0.00		0.00		0.00		0.00		0.00		3.00	0.00		0.00	0.00	0.00	0.00		0.00	2.00	0.00	0.00		13	0	8.33	8.33	10.71	10.71	13.46	13.46	15.91	15.91	0.00	0.00
United Arab Emirates	ARE			20200225	0.00		0.00		0.00		0.00		0.00		0.00		0.00		3.00	0.00		0.00	0.00	0.00	0.00		0.00	2.00	0.00	0.00		13	0	8.33	8.33	10.71	10.71	13.46	13.46	15.91	15.91	0.00	0.00
United Arab Emirates	ARE			20200226	0.00		0.00		0.00		0.00		0.00		0.00		0.00		3.00	0.00		0.00	0.00	0.00	0.00		0.00	2.00	0.00	0.00		13	0	8.33	8.33	10.71	10.71	13.46	13.46	15.91	15.91	0.00	0.00
United Arab Emirates	ARE			20200227	0.00		0.00		0.00		0.00		0.00		0.00		0.00		3.00	0.00		0.00	0.00	0.00	0.00		0.00	2.00	0.00	0.00		13	0	8.33	8.33	10.71	10.71	13.46	13.46	15.91	15.91	0.00	0.00
United Arab Emirates	ARE			20200228	0.00		0.00		0.00		0.00		0.00		0.00		0.00		3.00	0.00		0.00	0.00	0.00	0.00		0.00	2.00	0.00	0.00		19	0	8.33	8.33	10.71	10.71	13.46	13.46	15.91	15.91	0.00	0.00
United Arab Emirates	ARE			20200229	0.00		0.00		0.00		0.00		0.00		0.00		0.00		3.00	0.00		0.00	0.00	0.00	0.00		0.00	2.00	0.00	0.00		21	0	8.33	8.33	10.71	10.71	13.46	13.46	15.91	15.91	0.00	0.00
United Arab Emirates	ARE			20200301	2.00	0	1.00	0	0.00		0.00		0.00		0.00		0.00		3.00	0.00		0.00	0.00	0.00	0.00		0.00	2.00	0.00	0.00		21	0	15.74	15.74	21.43	21.43	18.59	18.59	21.97	21.97	0.00	0.00
United Arab Emirates	ARE			20200302	2.00	0	1.00	0	0.00		0.00		0.00		0.00		0.00		3.00	0.00		0.00	0.00	0.00	0.00		0.00	2.00	0.00	0.00		21	0	15.74	15.74	21.43	21.43	18.59	18.59	21.97	21.97	0.00	0.00
United Arab Emirates	ARE			20200303	2.00	0	1.00	0	0.00		0.00		0.00		0.00		0.00		3.00	0.00		0.00	0.00	0.00	0.00		0.00	2.00	0.00	0.00				15.74	15.74	21.43	21.43	18.59	18.59	21.97	21.97	0.00	0.00
United Arab Emirates	ARE			20200304	2.00	0	1.00	0	0.00		0.00		0.00		0.00		0.00		3.00	0.00		0.00	0.00	0.00	0.00		0.00	2.00	0.00	0.00		27	0	15.74	15.74	21.43	21.43	18.59	18.59	21.97	21.97	0.00	0.00
United Arab Emirates	ARE			20200305	2.00	0	1.00	0	0.00		0.00		0.00		0.00		0.00		3.00	0.00		0.00	0.00	0.00	0.00		0.00	2.00	0.00	0.00				15.74	15.74	21.43	21.43	18.59	18.59	21.97	21.97	0.00	0.00
United Arab Emirates	ARE			20200306	2.00	0	1.00	0	0.00		0.00		0.00		0.00		0.00		3.00	0.00		0.00	0.00	0.00	0.00		0.00	2.00	0.00	0.00		29	0	15.74	15.74	21.43	21.43	18.59	18.59	21.97	21.97	0.00	0.00
United Arab Emirates	ARE			20200307	2.00	0	1.00	0	0.00		0.00		0.00		0.00		0.00		3.00	0.00		0.00	0.00	0.00	0.00		0.00	2.00	0.00	0.00				15.74	15.74	21.43	21.43	18.59	18.59	21.97	21.97	0.00	0.00
United Arab Emirates	ARE			20200308	3.00	1	1.00	0	0.00		0.00		0.00		0.00		0.00		3.00	0.00		0.00	0.00	0.00	0.00		0.00	2.00	0.00	0.00		45	0	21.30	21.30	28.57	28.57	22.44	22.44	26.52	26.52	0.00	0.00
United Arab Emirates	ARE			20200309	3.00	1	1.00	0	0.00		0.00		0.00		0.00		0.00		3.00	0.00		0.00	0.00	0.00	0.00		0.00	2.00	0.00	0.00				21.30	21.30	28.57	28.57	22.44	22.44	26.52	26.52	0.00	0.00
United Arab Emirates	ARE			20200310	3.00	1	1.00	0	0.00		0.00		0.00		0.00		0.00		3.00	0.00		0.00	0.00	0.00	0.00		1.00	2.00	0.00	0.00		59	0	21.30	21.30	28.57	28.57	25.00	25.00	29.55	29.55	0.00	0.00
United Arab Emirates	ARE			20200311	3.00	1	1.00	0	0.00		0.00		0.00		0.00		0.00		3.00	0.00		0.00	0.00	0.00	2.00	1	1.00	2.00	0.00	0.00		74	0	32.41	32.41	42.86	42.86	32.69	32.69	38.64	38.64	0.00	0.00
United Arab Emirates	ARE			20200312	3.00	1	1.00	0	0.00		0.00		0.00		0.00		0.00		3.00	0.00		0.00	408000000.00	0.00	2.00	1	1.00	2.00	0.00	0.00				32.41	32.41	42.86	42.86	32.69	32.69	38.64	38.64	0.00	0.00
United Arab Emirates	ARE			20200313	3.00	1	1.00	0	0.00		0.00		0.00		1.00	0	0.00		3.00	0.00		0.00	0.00	0.00	2.00	1	1.00	2.00	0.00	0.00		85	0	34.26	34.26	46.43	46.43	33.97	33.97	40.15	40.15	0.00	0.00
United Arab Emirates	ARE			20200314	3.00	1	1.00	0	0.00		0.00		0.00		1.00	0	0.00		3.00	0.00		0.00	27000000000.00	0.00	2.00	1	1.00	2.00	0.00	0.00				34.26	34.26	46.43	46.43	33.97	33.97	40.15	40.15	0.00	0.00
United Arab Emirates	ARE			20200315	3.00	1	1.00	0	0.00		0.00		0.00		1.00	0	0.00		3.00	0.00		0.00	0.00	0.00	2.00	1	1.00	2.00	0.00	0.00		86	0	34.26	34.26	46.43	46.43	33.97	33.97	40.15	40.15	0.00	0.00
United Arab Emirates	ARE			20200316	3.00	1	1.00	0	2.00	1	0.00		0.00		1.00	0	0.00		3.00	0.00		0.00	0.00	0.00	2.00	1	1.00	2.00	0.00	0.00		98	0	45.37	45.37	60.71	60.71	41.67	41.67	49.24	49.24	0.00	0.00
United Arab Emirates	ARE			20200317	3.00	1	1.00	0	2.00	1	0.00		0.00		1.00	0	0.00		3.00	0.00		0.00	0.00	0.00	2.00	1	1.00	2.00	0.00	0.00		98	0	45.37	45.37	60.71	60.71	41.67	41.67	49.24	49.24	0.00	0.00
United Arab Emirates	ARE			20200318	3.00	1	1.00	0	2.00	1	0.00		0.00		1.00	0	0.00		3.00	0.00		0.00	0.00	0.00	2.00	1	1.00	2.00	0.00	0.00		113	0	45.37	45.37	60.71	60.71	41.67	41.67	49.24	49.24	0.00	0.00
United Arab Emirates	ARE			20200319	3.00	1	1.00	0	2.00	1	0.00		0.00		1.00	0	0.00		3.00	0.00		0.00	0.00	0.00	2.00	1	1.00	2.00	0.00	0.00		113	0	45.37	45.37	60.71	60.71	41.67	41.67	49.24	49.24	0.00	0.00
United Arab Emirates	ARE			20200320	3.00	1	1.00	0	2.00	1	0.00		0.00		1.00	0	0.00		3.00	0.00		0.00	0.00	0.00	2.00	1	1.00	2.00	0.00	0.00		140	0	45.37	45.37	60.71	60.71	41.67	41.67	49.24	49.24	0.00	0.00
United Arab Emirates	ARE			20200321	3.00	1	1.00	0	2.00	1	0.00		0.00		1.00	0	0.00		3.00	0.00		0.00	0.00	0.00	2.00	1	1.00	2.00	0.00	0.00		140	0	45.37	45.37	60.71	60.71	41.67	41.67	49.24	49.24	0.00	0.00
United Arab Emirates	ARE			20200322	3.00	1	1.00	0	2.00	1	0.00		0.00		1.00	0	0.00		3.00	0.00		0.00	0.00	0.00	2.00	1	1.00	2.00	0.00	0.00		153	2	45.37	45.37	60.71	60.71	41.67	41.67	49.24	49.24	0.00	0.00
United Arab Emirates	ARE			20200323	3.00	1	1.00	0	2.00	1	0.00		0.00		2.00	1	2.00	1	3.00	0.00		0.00	0.00	0.00	2.00	1	1.00	2.00	0.00	0.00		153	2	62.04	62.04	71.43	71.43	53.21	53.21	62.88	62.88	0.00	0.00
United Arab Emirates	ARE			20200324	3.00	1	1.00	0	2.00	1	0.00		0.00		2.00	1	2.00	1	3.00	0.00		0.00	0.00	0.00	2.00	1	1.00	2.00	0.00	0.00		198	2	62.04	62.04	71.43	71.43	53.21	53.21	62.88	62.88	0.00	0.00
United Arab Emirates	ARE			20200325	3.00	1	2.00	1	2.00	1	0.00		0.00		2.00	1	2.00	1	4.00	0.00		0.00	0.00	0.00	2.00	1	1.00	2.00	0.00	0.00		248	2	70.37	70.37	82.14	82.14	58.97	58.97	69.70	69.70	0.00	0.00
United Arab Emirates	ARE			20200326	3.00	1	2.00	1	2.00	1	0.00		1.00	0	2.00	1	2.00	1	4.00	0.00		0.00	0.00	0.00	2.00	1	1.00	2.00	0.00	0.00		333	2	73.15	73.15	86.90	86.90	60.90	60.90	71.97	71.97	0.00	0.00
United Arab Emirates	ARE			20200327	3.00	1	2.00	1	2.00	1	4.00	1	1.00	0	2.00	1	2.00	1	4.00	0.00		0.00	0.00	0.00	2.00	1	1.00	2.00	0.00	0.00		333	2	84.26	84.26	86.90	86.90	68.59	68.59	81.06	81.06	0.00	0.00
United Arab Emirates	ARE			20200328	3.00	1	2.00	1	2.00	1	4.00	1	1.00	0	2.00	1	2.00	1	4.00	0.00		0.00	0.00	0.00	2.00	1	1.00	2.00	0.00	0.00		405	2	84.26	84.26	86.90	86.90	68.59	68.59	81.06	81.06	0.00	0.00
United Arab Emirates	ARE			20200329	3.00	1	2.00	1	2.00	1	4.00	1	1.00	0	2.00	1	2.00	1	4.00	0.00		0.00	0.00	0.00	2.00	1	1.00	2.00	0.00	0.00		468	2	84.26	84.26	86.90	86.90	68.59	68.59	81.06	81.06	0.00	0.00
United Arab Emirates	ARE			20200330	3.00	1	2.00	1	2.00	1	4.00	1	1.00	0	2.00	1	2.00	1	4.00	0.00		0.00	0.00	0.00	2.00	1	1.00	2.00	0.00	0.00		570	3	84.26	84.26	86.90	86.90	68.59	68.59	81.06	81.06	0.00	0.00
United Arab Emirates	ARE			20200331	3.00	1	2.00	1	2.00	1	4.00	1	1.00	0	2.00	1	2.00	1	4.00	0.00		0.00	0.00	0.00	2.00	1	1.00	2.00	0.00	0.00		611	5	84.26	84.26	86.90	86.90	68.59	68.59	81.06	81.06	0.00	0.00
United Arab Emirates	ARE			20200401	3.00	1	2.00	1	2.00	1	4.00	1	1.00	0	2.00	1	2.00	1	4.00	0.00		2.00	0.00	0.00	2.00	1	1.00	2.00	0.00	0.00		664	6	84.26	84.26	86.90	86.90	76.28	76.28	81.06	81.06	50.00	50.00
United Arab Emirates	ARE			20200402	3.00	1	2.00	1	2.00	1	4.00	1	1.00	0	2.00	1	2.00	1	4.00	0.00		2.00	0.00	0.00	2.00	1	1.00	2.00	0.00	0.00		814	8	84.26	84.26	86.90	86.90	76.28	76.28	81.06	81.06	50.00	50.00
United Arab Emirates	ARE			20200403	3.00	1	2.00	1	2.00	1	4.00	1	1.00	0	2.00	1	2.00	1	4.00	0.00		2.00	0.00	0.00	2.00	1	1.00	2.00	0.00	0.00		1024	8	84.26	84.26	86.90	86.90	76.28	76.28	81.06	81.06	50.00	50.00
United Arab Emirates	ARE			20200404	3.00	1	2.00	1	2.00	1	4.00	1	2.00	0	2.00	1	2.00	1	4.00	0.00		2.00	0.00	0.00	2.00	1	1.00	2.00	0.00	0.00		1264	9	89.81	89.81	91.67	91.67	80.13	80.13	85.61	85.61	50.00	50.00
United Arab Emirates	ARE			20200405	3.00	1	2.00	1	2.00	1	4.00	1	2.00	0	2.00	1	2.00	1	4.00	0.00		2.00	42477876106.00	0.00	2.00	1	1.00	2.00	0.00	0.00		1505	10	89.81	89.81	91.67	91.67	80.13	80.13	85.61	85.61	50.00	50.00
United Arab Emirates	ARE			20200406	3.00	1	2.00	1	2.00	1	4.00	1	2.00	0	2.00	1	2.00	1	4.00	0.00		2.00	0.00	0.00	2.00	1	1.00	2.00	0.00	0.00		1783	10	89.81	89.81	91.67	91.67	80.13	80.13	85.61	85.61	50.00	50.00
United Arab Emirates	ARE			20200407	3.00	1	2.00	1	2.00	1	4.00	1	2.00	0	2.00	1	2.00	1	4.00	0.00		2.00	0.00	0.00	2.00	1	1.00	2.00	0.00	0.00		2045	11	89.81	89.81	91.67	91.67	80.13	80.13	85.61	85.61	50.00	50.00
United Arab Emirates	ARE			20200408	3.00	1	2.00	1	2.00	1	4.00	1	2.00	0	2.00	1	2.00	1	4.00	0.00		2.00	0.00	0.00	2.00	1	1.00	2.00	0.00	0.00		2313	12	89.81	89.81	91.67	91.67	80.13	80.13	85.61	85.61	50.00	50.00
United Arab Emirates	ARE			20200409	3.00	1	2.00	1	2.00	1	4.00	1	2.00	0	2.00	1	2.00	1	4.00	0.00		2.00	0.00	0.00	2.00	1	1.00	2.00	0.00	0.00		2597	12	89.81	89.81	91.67	91.67	80.13	80.13	85.61	85.61	50.00	50.00
United Arab Emirates	ARE			20200410	3.00	1	2.00	1	2.00	1	4.00	1	2.00	0	2.00	1	2.00	1	4.00	0.00		2.00	0.00	0.00	2.00	1	1.00	2.00	0.00	0.00		2910	14	89.81	89.81	91.67	91.67	80.13	80.13	85.61	85.61	50.00	50.00
United Arab Emirates	ARE			20200411	3.00	1	2.00	1	2.00	1	4.00	1	2.00	0	2.00	1	2.00	1	4.00	0.00		2.00	0.00	0.00	2.00	1	1.00	2.00	0.00	0.00		3260	16	89.81	89.81	91.67	91.67	80.13	80.13	85.61	85.61	50.00	50.00
United Arab Emirates	ARE			20200412	3.00	1	2.00	1	2.00	1	4.00	1	2.00	0	2.00	1	2.00	1	4.00	0.00		2.00	0.00	0.00	2.00	1	1.00	2.00	0.00	0.00		3616	20	89.81	89.81	91.67	91.67	80.13	80.13	85.61	85.61	50.00	50.00
United Arab Emirates	ARE			20200413	3.00	1	2.00	1	2.00	1	4.00	1	2.00	0	2.00	1	2.00	1	4.00	0.00		2.00	0.00	0.00	2.00	1	3.00	2.00	0.00	0.00		3982	22	89.81	89.81	91.67	91.67	85.26	85.26	91.67	91.67	50.00	50.00
United Arab Emirates	ARE			20200414	3.00	1	2.00	1	2.00	1	4.00	1	2.00	0	2.00	1	2.00	1	4.00	0.00		2.00	0.00	0.00	2.00	1	3.00	2.00	0.00	0.00		4359	25	89.81	89.81	91.67	91.67	85.26	85.26	91.67	91.67	50.00	50.00
United Arab Emirates	ARE			20200415	3.00	1	2.00	1	2.00	1	4.00	1	2.00	0	2.00	1	2.00	1	4.00	0.00		2.00	0.00	0.00	2.00	1	3.00	2.00	0.00	0.00		4749	28	89.81	89.81	91.67	91.67	85.26	85.26	91.67	91.67	50.00	50.00
United Arab Emirates	ARE			20200416	3.00	1	2.00	1	2.00	1	4.00	1	2.00	0	2.00	1	2.00	1	4.00	0.00		2.00	0.00	0.00	2.00	1	3.00	2.00	0.00	0.00		5158	33	89.81	89.81	91.67	91.67	85.26	85.26	91.67	91.67	50.00	50.00
United Arab Emirates	ARE			20200417	3.00	1	2.00	1	2.00	1	4.00	1	1.00	1	2.00	1	2.00	1	4.00	0.00		2.00	0.00	0.00	2.00	1	3.00	2.00	0.00	0.00		5593	35	87.04	87.04	91.67	91.67	83.33	83.33	89.39	89.39	50.00	50.00
United Arab Emirates	ARE			20200418	3.00	1	2.00	1	2.00	1	4.00	1	1.00	1	2.00	1	2.00	1	4.00	0.00		2.00	0.00	0.00	2.00	1	3.00	2.00	0.00	0.00		6045	37	87.04	87.04	91.67	91.67	83.33	83.33	89.39	89.39	50.00	50.00
United Arab Emirates	ARE			20200419	3.00	1	2.00	1	2.00	1	4.00	1	1.00	1	2.00	1	2.00	1	4.00	0.00		2.00	0.00	0.00	2.00	1	3.00	2.00	0.00	0.00		6490	37	87.04	87.04	91.67	91.67	83.33	83.33	89.39	89.39	50.00	50.00
United Arab Emirates	ARE			20200420	3.00	1	2.00	1	2.00	1	4.00	1	1.00	1	2.00	1	2.00	1	4.00	0.00		2.00	0.00	0.00	2.00	1	3.00	2.00	0.00	0.00		6943	41	87.04	87.04	91.67	91.67	83.33	83.33	89.39	89.39	50.00	50.00
United Arab Emirates	ARE			20200421	3.00	1	2.00	1	2.00	1	4.00	1	1.00	1	2.00	1	2.00	1	4.00	0.00		2.00	0.00	0.00	2.00	1	3.00	2.00	0.00	0.00		7401	43	87.04	87.04	91.67	91.67	83.33	83.33	89.39	89.39	50.00	50.00
United Arab Emirates	ARE			20200422	3.00	1	2.00	1	2.00	1	4.00	1	1.00	1	2.00	1	2.00	1	4.00	0.00		2.00	0.00	0.00	2.00	1	3.00	2.00	0.00	0.00		7865	46	87.04	87.04	91.67	91.67	83.33	83.33	89.39	89.39	50.00	50.00
United Arab Emirates	ARE			20200423	3.00	1	2.00	1	2.00	1	4.00	1	1.00	1	2.00	1	2.00	1	4.00	0.00		2.00	0.00	0.00	2.00	1	3.00	2.00	0.00	0.00		8322	52	87.04	87.04	91.67	91.67	83.33	83.33	89.39	89.39	50.00	50.00
United Arab Emirates	ARE			20200424	3.00	1	2.00	1	2.00	1	4.00	1	1.00	1	2.00	1	2.00	1	4.00	0.00		2.00	0.00	0.00	2.00	1	3.00	2.00	0.00	0.00		8812	56	87.04	87.04	91.67	91.67	83.33	83.33	89.39	89.39	50.00	50.00
United Arab Emirates	ARE			20200425	3.00	1	2.00	1	2.00	1	4.00	1	1.00	1	2.00	1	2.00	1	4.00	0.00		2.00	0.00	0.00	2.00	1	3.00	2.00	0.00	0.00		9309	64	87.04	87.04	91.67	91.67	83.33	83.33	89.39	89.39	50.00	50.00
United Arab Emirates	ARE			20200426	3.00	1	2.00	1	2.00	1	4.00	1	1.00	1	2.00	1	2.00	1	4.00	0.00		2.00	0.00	0.00	2.00	1	3.00	2.00	0.00	0.00		9813	71	87.04	87.04	91.67	91.67	83.33	83.33	89.39	89.39	50.00	50.00
United Arab Emirates	ARE			20200427	3.00	1	2.00	1	2.00	1	4.00	1	1.00	1	2.00	1	2.00	1	4.00	0.00		2.00	0.00	0.00	2.00	1	3.00	2.00	0.00	0.00		10349	76	87.04	87.04	91.67	91.67	83.33	83.33	89.39	89.39	50.00	50.00
United Arab Emirates	ARE			20200428	3.00	1	2.00	1	2.00	1	4.00	1	1.00	1	2.00	1	2.00	1	4.00	0.00		2.00	0.00	0.00	2.00	1	3.00	2.00	0.00	0.00		10839	82	87.04	87.04	91.67	91.67	83.33	83.33	89.39	89.39	50.00	50.00
United Arab Emirates	ARE			20200429	3.00	1	2.00	1	2.00	1	4.00	1	1.00	1	2.00	1	1.00	1	4.00	0.00		2.00	0.00	0.00	2.00	1	3.00	2.00	0.00	0.00		11380	89	81.48	81.48	88.10	88.10	79.49	79.49	84.85	84.85	50.00	50.00
United Arab Emirates	ARE			20200430	3.00	1	2.00	1	2.00	1	4.00	1	1.00	1	2.00	1	1.00	1	4.00	0.00		2.00	0.00	0.00	2.00	1	3.00	2.00	0.00	0.00		11929	98	81.48	81.48	88.10	88.10	79.49	79.49	84.85	84.85	50.00	50.00
United Arab Emirates	ARE			20200501	3.00	1	2.00	1	2.00	1	4.00	1	1.00	1	2.00	1	1.00	1	4.00	0.00		2.00	0.00	0.00	2.00	1	3.00	2.00	0.00	0.00		12481	105	81.48	81.48	88.10	88.10	79.49	79.49	84.85	84.85	50.00	50.00
United Arab Emirates	ARE			20200502	3.00	1	2.00	1	2.00	1	4.00	1	1.00	1	2.00	1	1.00	1	4.00	0.00		2.00	0.00	0.00	2.00	1	3.00	2.00	0.00	0.00		13038	111	81.48	81.48	88.10	88.10	79.49	79.49	84.85	84.85	50.00	50.00
United Arab Emirates	ARE			20200503	3.00	1	2.00	1	2.00	1	4.00	1	1.00	1	2.00	1	1.00	1	4.00	0.00		2.00	0.00	0.00	2.00	1	3.00	2.00	0.00	0.00		13599	119	81.48	81.48	88.10	88.10	79.49	79.49	84.85	84.85	50.00	50.00
United Arab Emirates	ARE			20200504	3.00	1	2.00	1	2.00	1	4.00	1	1.00	1	2.00	1	1.00	1	4.00	0.00		2.00	0.00	0.00	2.00	1	3.00	2.00	0.00	0.00		14163	126	81.48	81.48	88.10	88.10	79.49	79.49	84.85	84.85	50.00	50.00
United Arab Emirates	ARE			20200505	3.00	1	2.00	1	2.00	1	4.00	1	1.00	1	2.00	1	1.00	1	4.00	0.00		2.00	0.00	0.00	2.00	1	3.00	2.00	0.00	0.00		14730	137	81.48	81.48	88.10	88.10	79.49	79.49	84.85	84.85	50.00	50.00
United Arab Emirates	ARE			20200506	3.00	1	2.00	1	2.00	1	4.00	1	1.00	1	2.00	1	1.00	1	4.00	0.00		2.00	0.00	0.00	2.00	1	3.00	2.00	0.00	0.00		15192	146	81.48	81.48	88.10	88.10	79.49	79.49	84.85	84.85	50.00	50.00
United Arab Emirates	ARE			20200507	3.00	1	2.00	1	2.00	1	4.00	1	1.00	1	2.00	1	1.00	1	4.00	0.00		2.00	0.00	0.00	2.00	1	3.00	2.00	0.00	0.00		15738	157	81.48	81.48	88.10	88.10	79.49	79.49	84.85	84.85	50.00	50.00
United Arab Emirates	ARE			20200508	3.00	1	2.00	1	2.00	1	4.00	1	1.00	1	2.00	1	1.00	1	4.00	0.00		2.00	0.00	0.00	2.00	1	3.00	2.00	0.00	0.00		16240	165	81.48	81.48	88.10	88.10	79.49	79.49	84.85	84.85	50.00	50.00
United Arab Emirates	ARE			20200509	3.00	1	2.00	1	2.00	1	4.00	1	1.00	1	2.00	1	1.00	1	4.00	0.00		2.00	0.00	0.00	2.00	1	3.00	2.00	0.00	0.00		16793	174	81.48	81.48	88.10	88.10	79.49	79.49	84.85	84.85	50.00	50.00
United Arab Emirates	ARE			20200510	3.00	1	2.00	1	2.00	1	4.00	1	1.00	1	2.00	1	1.00	1	4.00	0.00		2.00	0.00	0.00	2.00	1	3.00	2.00	0.00	0.00		17417	185	81.48	81.48	88.10	88.10	79.49	79.49	84.85	84.85	50.00	50.00
United Arab Emirates	ARE			20200511	3.00	1	2.00	1	2.00	1	4.00	1	1.00	1	2.00	1	1.00	1	4.00	0.00		2.00	0.00	0.00	2.00	1	3.00	2.00	0.00	0.00		18198	198	81.48	81.48	88.10	88.10	79.49	79.49	84.85	84.85	50.00	50.00
United Arab Emirates	ARE			20200512	3.00	1	2.00	1	2.00	1	4.00	1	1.00	1	2.00	1	1.00	1	4.00	0.00		2.00	0.00	0.00	2.00	1	3.00	2.00	0.00	0.00		18878	201	81.48	81.48	88.10	88.10	79.49	79.49	84.85	84.85	50.00	50.00
United Arab Emirates	ARE			20200513	3.00	1	2.00	1	2.00	1	4.00	1	1.00	1	2.00	1	1.00	1	4.00	0.00		2.00	0.00	0.00	2.00	1	3.00	2.00	0.00	0.00		19661	203	81.48	81.48	88.10	88.10	79.49	79.49	84.85	84.85	50.00	50.00
United Arab Emirates	ARE			20200514	3.00	1	2.00	0	2.00	1	4.00	1	1.00	1	2.00	1	1.00	1	4.00	0.00		2.00	0.00	0.00	2.00	1	3.00	2.00	0.00	0.00		20386	206	79.63	79.63	84.52	84.52	78.21	78.21	83.33	83.33	50.00	50.00
United Arab Emirates	ARE			20200515	3.00	1	2.00	0	2.00	1	4.00	1	1.00	1	1.00	0	1.00	1	4.00	0.00		2.00	0.00	0.00	2.00	1	3.00	2.00	0.00	0.00		21084	208	74.07	74.07	83.33	83.33	74.36	74.36	78.79	78.79	50.00	50.00
United Arab Emirates	ARE			20200516	3.00	1	2.00	0	2.00	1	4.00	1	1.00	1	1.00	0	1.00	1	4.00	0.00		2.00	0.00	0.00	2.00	1	3.00	2.00	0.00	0.00		21831	210	74.07	74.07	83.33	83.33	74.36	74.36	78.79	78.79	50.00	50.00
United Arab Emirates	ARE			20200517	3.00	1	2.00	0	2.00	1	4.00	1	1.00	1	1.00	0	1.00	1	4.00	0.00		2.00	0.00	0.00	2.00	1	3.00	2.00	0.00	0.00		22627	214	74.07	74.07	83.33	83.33	74.36	74.36	78.79	78.79	50.00	50.00
United Arab Emirates	ARE			20200518	3.00	1	2.00	0	2.00	1	4.00	1	1.00	1	0.00		1.00	1	4.00	0.00		2.00	0.00	0.00	2.00	1	3.00	2.00	0.00	0.00		23358	220	72.22	72.22	83.33	83.33	73.08	73.08	77.27	77.27	50.00	50.00
United Arab Emirates	ARE			20200519	3.00	1	2.00	0	2.00	1	4.00	1	1.00	1	0.00		1.00	1	4.00	0.00		2.00	0.00	0.00	2.00	1	3.00	2.00	0.00	0.00		24190	224	72.22	72.22	83.33	83.33	73.08	73.08	77.27	77.27	50.00	50.00
United Arab Emirates	ARE			20200520	3.00	1	2.00	0	2.00	1	4.00	1	1.00	1	0.00		1.00	1	4.00	0.00		2.00	0.00	0.00	2.00	1	3.00	2.00	0.00	0.00		25063	227	72.22	72.22	83.33	83.33	73.08	73.08	77.27	77.27	50.00	50.00
United Arab Emirates	ARE			20200521	3.00	1	2.00	0	2.00	1	4.00	1	1.00	1	0.00		1.00	1	4.00	0.00		2.00	0.00	0.00	2.00	1	3.00	2.00	0.00	0.00		26004	233	72.22	72.22	83.33	83.33	73.08	73.08	77.27	77.27	50.00	50.00
United Arab Emirates	ARE			20200522	3.00	1	2.00	0	2.00	1	4.00	1	1.00	1	0.00		1.00	1	4.00	0.00		2.00	0.00	0.00	2.00	1	3.00	2.00	0.00	0.00		26898	237	72.22	72.22	83.33	83.33	73.08	73.08	77.27	77.27	50.00	50.00
United Arab Emirates	ARE			20200523	3.00	1	2.00	0	2.00	1	4.00	1	1.00	1	0.00		1.00	1	4.00	0.00		2.00	0.00	0.00	2.00	1	3.00	2.00	0.00	0.00		27892	241	72.22	72.22	83.33	83.33	73.08	73.08	77.27	77.27	50.00	50.00
United Arab Emirates	ARE			20200524	3.00	1	2.00	0	2.00	1	4.00	1	1.00	1	0.00		1.00	1	4.00	0.00		2.00	0.00	0.00	2.00	1	3.00	2.00	0.00	0.00		28704	244	72.22	72.22	83.33	83.33	73.08	73.08	77.27	77.27	50.00	50.00
United Arab Emirates	ARE			20200525	3.00	1	2.00	0	2.00	1	4.00	1	1.00	1	0.00		1.00	1	4.00	0.00		2.00	0.00	0.00	2.00	1	3.00	2.00	0.00	0.00		29485	245	72.22	72.22	83.33	83.33	73.08	73.08	77.27	77.27	50.00	50.00
United Arab Emirates	ARE			20200526	3.00	1	2.00	0	2.00	1	4.00	1	1.00	1	0.00		1.00	1	4.00	0.00		2.00	0.00	0.00	2.00	1	3.00	2.00	0.00	0.00		30307	248	72.22	72.22	83.33	83.33	73.08	73.08	77.27	77.27	50.00	50.00
United Arab Emirates	ARE			20200527	3.00	1	2.00	0	2.00	1	4.00	1	1.00	1	0.00		1.00	1	4.00	0.00		2.00	0.00	0.00	2.00	1	3.00	2.00	0.00	0.00		31086	253	72.22	72.22	83.33	83.33	73.08	73.08	77.27	77.27	50.00	50.00
United Arab Emirates	ARE			20200528	3.00	1	2.00	0	2.00	1	4.00	1	1.00	1	0.00		1.00	1	4.00	0.00		2.00	0.00	0.00	2.00	1	3.00	2.00	0.00	0.00		31969	255	72.22	72.22	83.33	83.33	73.08	73.08	77.27	77.27	50.00	50.00
United Arab Emirates	ARE			20200529	3.00	1	2.00	0	2.00	1	4.00	1	1.00	1	0.00		1.00	1	4.00	0.00		2.00	0.00	0.00	2.00	1	3.00	2.00	0.00	0.00		32532	258	72.22	72.22	83.33	83.33	73.08	73.08	77.27	77.27	50.00	50.00
United Arab Emirates	ARE			20200530	3.00	1	2.00	0	2.00	1	4.00	1	1.00	1	0.00		1.00	1	4.00	0.00		2.00	0.00	0.00	2.00	1	3.00	2.00	0.00	0.00		33170	260	72.22	72.22	83.33	83.33	73.08	73.08	77.27	77.27	50.00	50.00
United Arab Emirates	ARE			20200531	3.00	1	2.00	0	2.00	1	4.00	1	1.00	1	0.00		1.00	1	4.00	0.00		2.00	0.00	0.00	2.00	1	3.00	2.00	0.00	0.00		33896	262	72.22	72.22	83.33	83.33	73.08	73.08	77.27	77.27	50.00	50.00
United Arab Emirates	ARE			20200601	3.00	1	2.00	0	2.00	1	4.00	1	1.00	1	0.00		1.00	1	4.00	0.00		2.00	0.00	0.00	2.00	1	3.00	2.00	0.00	0.00		34557	264	72.22	72.22	83.33	83.33	73.08	73.08	77.27	77.27	50.00	50.00
United Arab Emirates	ARE			20200602	3.00	1	2.00	0	2.00	1	4.00	1	1.00	1	0.00		1.00	1	3.00	0.00		2.00	0.00	0.00	2.00	1	3.00	2.00	0.00	0.00		35192	266	69.44	69.44	79.76	79.76	71.15	71.15	75.00	75.00	50.00	50.00
United Arab Emirates	ARE			20200603	3.00	1	2.00	0	2.00	1	4.00	1	1.00	1	0.00		1.00	1	3.00	0.00		2.00	0.00	0.00	2.00	1	3.00	2.00	0.00	0.00		35788	269	69.44	69.44	79.76	79.76	71.15	71.15	75.00	75.00	50.00	50.00
United Arab Emirates	ARE			20200604	3.00	1	2.00	0	2.00	1	4.00	1	1.00	1	0.00		1.00	1	3.00	0.00		2.00	0.00	0.00	2.00	1	3.00	2.00	0.00	0.00		36359	270	69.44	69.44	79.76	79.76	71.15	71.15	75.00	75.00	50.00	50.00
United Arab Emirates	ARE			20200605	3.00	1	2.00	0	2.00	1	4.00	1	1.00	1	0.00		1.00	1	3.00	0.00		2.00	0.00	10000000.00	2.00	1	3.00	2.00	0.00	0.00		37018	273	69.44	69.44	79.76	79.76	71.15	71.15	75.00	75.00	50.00	50.00
United Arab Emirates	ARE			20200606	3.00	1	2.00	0	2.00	1	4.00	1	1.00	1	0.00		1.00	1	3.00	0.00		2.00	0.00	0.00	2.00	1	3.00	2.00	0.00	0.00		37642	274	69.44	69.44	79.76	79.76	71.15	71.15	75.00	75.00	50.00	50.00
United Arab Emirates	ARE			20200607	3.00	1	2.00	0	2.00	1	4.00	1	1.00	1	0.00		1.00	1	3.00	0.00		2.00	0.00	0.00	2.00	1	3.00	2.00	0.00	0.00		38268	275	69.44	69.44	79.76	79.76	71.15	71.15	75.00	75.00	50.00	50.00
United Arab Emirates	ARE			20200608	3.00	1	2.00	0	2.00	1	4.00	1	1.00	1	0.00		1.00	1	3.00	0.00		2.00	0.00	0.00	2.00	1	3.00	2.00	0.00	0.00		38808	276	69.44	69.44	79.76	79.76	71.15	71.15	75.00	75.00	50.00	50.00
United Arab Emirates	ARE			20200609	3.00	1	2.00	0	2.00	1	4.00	1	1.00	1	0.00		1.00	1	3.00	0.00		2.00	0.00	0.00	2.00	1	3.00	2.00	0.00	0.00		39376	281	69.44	69.44	79.76	79.76	71.15	71.15	75.00	75.00	50.00	50.00
United Arab Emirates	ARE			20200610	3.00	1	2.00	0	2.00	1	4.00	1	1.00	1	0.00		1.00	1	3.00	0.00		2.00	0.00	0.00	2.00	1	3.00	2.00	0.00	0.00		39904	283	69.44	69.44	79.76	79.76	71.15	71.15	75.00	75.00	50.00	50.00
United Arab Emirates	ARE			20200611	3.00	1	2.00	0	2.00	1	4.00	1	1.00	1	0.00		1.00	1	3.00	0.00		2.00	0.00	0.00	2.00	1	3.00	2.00	0.00	0.00		40507	284	69.44	69.44	79.76	79.76	71.15	71.15	75.00	75.00	50.00	50.00
United Arab Emirates	ARE			20200612	3.00	1	2.00	0	2.00	1	4.00	1	1.00	1	0.00		1.00	1	3.00	0.00		2.00	0.00	0.00	2.00	1	3.00	2.00	0.00	0.00		40986	286	69.44	69.44	79.76	79.76	71.15	71.15	75.00	75.00	50.00	50.00
United Arab Emirates	ARE			20200613	3.00	1	2.00	0	2.00	1	4.00	1	1.00	1	0.00		1.00	1	3.00	0.00		2.00	0.00	0.00	2.00	1	3.00	2.00	0.00	0.00		41499	287	69.44	69.44	79.76	79.76	71.15	71.15	75.00	75.00	50.00	50.00
United Arab Emirates	ARE			20200614	3.00	1	2.00	0	2.00	1	4.00	1	1.00	1	0.00		1.00	1	3.00	0.00		2.00	0.00	0.00	2.00	1	3.00	2.00	0.00	0.00		41990	288	69.44	69.44	79.76	79.76	71.15	71.15	75.00	75.00	50.00	50.00
United Arab Emirates	ARE			20200615	3.00	1	2.00	0	2.00	1	4.00	1	1.00	1	0.00		1.00	1	3.00	0.00		2.00	0.00	0.00	2.00	1	3.00	2.00	0.00	0.00		42294	289	69.44	69.44	79.76	79.76	71.15	71.15	75.00	75.00	50.00	50.00
United Arab Emirates	ARE			20200616	3.00	1	2.00	0	2.00	1	4.00	1	1.00	1	0.00		1.00	1	3.00	0.00		2.00	0.00	0.00	2.00	1	3.00	2.00	0.00	0.00		42636	291	69.44	69.44	79.76	79.76	71.15	71.15	75.00	75.00	50.00	50.00
United Arab Emirates	ARE			20200617	3.00	1	2.00	0	2.00	1	4.00	1	1.00	1	0.00		1.00	1	3.00	0.00		2.00	0.00	0.00	2.00	1	3.00	2.00	0.00	0.00		42982	293	69.44	69.44	79.76	79.76	71.15	71.15	75.00	75.00	50.00	50.00
United Arab Emirates	ARE			20200618	3.00	1	2.00	0	2.00	1	4.00	1	1.00	1	0.00		1.00	1	3.00	0.00		2.00	0.00	0.00	2.00	1	3.00	2.00	0.00	0.00		43364	295	69.44	69.44	79.76	79.76	71.15	71.15	75.00	75.00	50.00	50.00
United Arab Emirates	ARE			20200619	3.00	1	2.00	0	2.00	1	4.00	1	1.00	1	0.00		1.00	1	3.00	0.00		2.00	0.00	0.00	2.00	1	3.00	2.00	0.00	0.00		43752	298	69.44	69.44	79.76	79.76	71.15	71.15	75.00	75.00	50.00	50.00
United Arab Emirates	ARE			20200620	3.00	1	2.00	0	2.00	1	4.00	1	1.00	1	0.00		1.00	1	3.00	0.00		2.00	0.00	0.00	2.00	1	3.00	2.00	0.00	0.00		44145	300	69.44	69.44	79.76	79.76	71.15	71.15	75.00	75.00	50.00	50.00
United Arab Emirates	ARE			20200621	3.00	1	2.00	0	2.00	1	4.00	1	1.00	1	0.00		1.00	1	3.00	0.00		2.00	0.00	0.00	2.00	1	3.00	2.00	0.00	0.00		44533	301	69.44	69.44	79.76	79.76	71.15	71.15	75.00	75.00	50.00	50.00
United Arab Emirates	ARE			20200622	3.00	1	2.00	0	2.00	1	4.00	1	1.00	1	0.00		1.00	1	3.00	0.00		2.00	0.00	0.00	2.00	1	3.00	2.00	0.00	0.00		44925	302	69.44	69.44	79.76	79.76	71.15	71.15	75.00	75.00	50.00	50.00
United Arab Emirates	ARE			20200623	3.00	1	2.00	0	2.00	1	4.00	1	1.00	1	0.00		1.00	1	3.00	0.00		2.00	0.00	0.00	2.00	1	3.00	2.00	0.00	0.00		45303	303	69.44	69.44	79.76	79.76	71.15	71.15	75.00	75.00	50.00	50.00
United Arab Emirates	ARE			20200624	3.00	1	2.00	0	2.00	1	4.00	1	1.00	1	0.00		1.00	1	3.00	0.00		2.00	0.00	0.00	2.00	1	3.00	2.00	0.00	0.00		45683	305	69.44	69.44	79.76	79.76	71.15	71.15	75.00	75.00	50.00	50.00
United Arab Emirates	ARE			20200625	3.00	1	2.00	0	2.00	1	4.00	1	1.00	1	0.00		1.00	1	3.00	0.00		2.00	0.00	0.00	2.00	1	3.00	2.00	0.00	0.00		46133	307	69.44	69.44	79.76	79.76	71.15	71.15	75.00	75.00	50.00	50.00
United Arab Emirates	ARE			20200626	3.00	1	2.00	0	2.00	1	4.00	1	1.00	1	0.00		1.00	1	3.00	0.00		2.00	0.00	0.00	2.00	1	3.00	2.00	0.00	0.00		46563	308	69.44	69.44	79.76	79.76	71.15	71.15	75.00	75.00	50.00	50.00
United Arab Emirates	ARE			20200627	3.00	1	2.00	0	2.00	1	4.00	1	1.00	1	0.00		1.00	1	3.00	0.00		2.00	0.00	0.00	2.00	1	3.00	2.00	0.00	0.00		46973	310	69.44	69.44	79.76	79.76	71.15	71.15	75.00	75.00	50.00	50.00
United Arab Emirates	ARE			20200628	3.00	1	2.00	0	2.00	1	4.00	1	1.00	1	0.00		1.00	1	3.00	0.00		2.00	0.00	0.00	2.00	1	3.00	2.00	0.00	0.00		47360	311	69.44	69.44	79.76	79.76	71.15	71.15	75.00	75.00	50.00	50.00
United Arab Emirates	ARE			20200629	3.00	1	2.00	0	2.00	1	4.00	1	1.00	1	0.00		1.00	1	3.00	0.00		2.00	0.00	0.00	2.00	1	3.00	2.00	0.00	0.00		47797	313	69.44	69.44	79.76	79.76	71.15	71.15	75.00	75.00	50.00	50.00
United Arab Emirates	ARE			20200630	3.00	1	2.00	0	2.00	1	4.00	1	1.00	1	0.00		1.00	1	3.00	0.00		2.00	0.00	0.00	2.00	1	3.00	2.00	0.00	0.00		48246	314	69.44	69.44	79.76	79.76	71.15	71.15	75.00	75.00	50.00	50.00
United Arab Emirates	ARE			20200701	3.00	1	2.00	0	2.00	1	4.00	1	1.00	1	0.00		1.00	1	3.00	0.00		2.00	0.00	0.00	2.00	1	3.00	2.00	0.00	0.00		48667	315	69.44	69.44	79.76	79.76	71.15	71.15	75.00	75.00	50.00	50.00
United Arab Emirates	ARE			20200702	3.00	1	2.00	0	2.00	1	4.00	1	1.00	1	0.00		1.00	1	3.00	0.00		2.00	0.00	0.00	2.00	1	3.00	2.00	0.00	0.00		49069	316	69.44	69.44	79.76	79.76	71.15	71.15	75.00	75.00	50.00	50.00
United Arab Emirates	ARE			20200703	3.00	1	2.00	0	1.00	1	2.00	1	1.00	1	0.00		1.00	1	2.00	0.00		2.00	0.00	0.00	2.00	1	3.00	2.00	0.00	0.00		49469	317	55.56	55.56	71.43	71.43	61.54	61.54	63.64	63.64	50.00	50.00
United Arab Emirates	ARE			20200704	3.00	1	2.00	0	1.00	1	2.00	1	1.00	1	0.00		1.00	1	2.00	0.00		2.00	0.00	0.00	2.00	1	3.00	2.00	0.00	0.00		50141	318	55.56	55.56	71.43	71.43	61.54	61.54	63.64	63.64	50.00	50.00
United Arab Emirates	ARE			20200705	2.00	1	0.00		1.00	1	2.00	1	1.00	1	0.00		1.00	1	2.00	0.00		2.00	0.00	0.00	2.00	1	3.00	2.00	0.00	0.00		50857	321	46.30	46.30	60.71	60.71	55.13	55.13	56.06	56.06	50.00	50.00
United Arab Emirates	ARE			20200706	2.00	1	0.00		1.00	1	2.00	1	1.00	1	0.00		1.00	1	2.00	0.00		2.00	0.00	0.00	2.00	1	3.00	2.00	0.00	0.00		51540	323	46.30	46.30	60.71	60.71	55.13	55.13	56.06	56.06	50.00	50.00
United Arab Emirates	ARE			20200707	2.00	1	0.00		1.00	1	2.00	1	1.00	1	0.00		1.00	1	2.00	0.00		2.00	0.00	0.00	2.00	1	3.00	2.00	0.00	0.00		52068	324	46.30	46.30	60.71	60.71	55.13	55.13	56.06	56.06	50.00	50.00
United Arab Emirates	ARE			20200708	2.00	1	0.00		1.00	1	2.00	1	1.00	1	0.00		1.00	1	2.00	0.00		2.00	0.00	0.00	2.00	1	3.00	2.00	0.00	0.00		52600	326	46.30	46.30	60.71	60.71	55.13	55.13	56.06	56.06	50.00	50.00
United Arab Emirates	ARE			20200709	2.00	1	0.00		1.00	1	2.00	1	1.00	1	0.00		1.00	1	2.00	0.00		2.00	0.00	0.00	2.00	1	3.00	2.00	0.00	0.00		53045	327	46.30	46.30	60.71	60.71	55.13	55.13	56.06	56.06	50.00	50.00
United Arab Emirates	ARE			20200710	2.00	1	0.00		1.00	1	2.00	1	1.00	1	0.00		1.00	1	2.00	0.00		2.00	0.00	0.00	2.00	1	3.00	2.00	0.00	0.00		53577	328	46.30	46.30	60.71	60.71	55.13	55.13	56.06	56.06	50.00	50.00
United Arab Emirates	ARE			20200711	2.00	1	0.00		1.00	1	2.00	1	1.00	1	0.00		1.00	1	2.00	0.00		2.00	0.00	0.00	2.00	1	3.00	2.00	0.00	0.00		54050	330	46.30	46.30	60.71	60.71	55.13	55.13	56.06	56.06	50.00	50.00
United Arab Emirates	ARE			20200712	2.00	1	0.00		1.00	1	2.00	1	1.00	1	0.00		1.00	1	2.00	0.00		2.00	0.00	0.00	2.00	1	3.00	2.00	0.00	0.00		54453	331	46.30	46.30	60.71	60.71	55.13	55.13	56.06	56.06	50.00	50.00
United Arab Emirates	ARE			20200713	2.00	1	0.00		1.00	1	2.00	1	1.00	1	0.00		1.00	1	2.00	0.00		2.00	0.00	0.00	2.00	1	3.00	2.00	0.00	0.00		54854	333	46.30	46.30	60.71	60.71	55.13	55.13	56.06	56.06	50.00	50.00
United Arab Emirates	ARE			20200714	2.00	1	0.00		1.00	1	2.00	1	1.00	1	0.00		1.00	1	2.00	0.00		2.00	0.00	0.00	2.00	1	3.00	2.00	0.00	0.00		55198	334	46.30	46.30	60.71	60.71	55.13	55.13	56.06	56.06	50.00	50.00
United Arab Emirates	ARE			20200715	2.00	1	0.00		1.00	1	2.00	1	1.00	1	0.00		1.00	1	2.00	0.00		2.00	0.00	0.00	2.00	1	3.00	2.00	0.00	0.00		55573	335	46.30	46.30	60.71	60.71	55.13	55.13	56.06	56.06	50.00	50.00
United Arab Emirates	ARE			20200716	2.00	1	0.00		1.00	1	2.00	1	1.00	1	0.00		1.00	1	2.00	0.00		2.00	0.00	0.00	2.00	1	3.00	2.00	0.00	0.00		55848	335	46.30	46.30	60.71	60.71	55.13	55.13	56.06	56.06	50.00	50.00
United Arab Emirates	ARE			20200717	2.00	1	0.00		1.00	1	2.00	1	1.00	1	0.00		1.00	1	2.00	0.00		2.00	0.00	0.00	2.00	1	3.00	2.00	0.00	0.00		56129	335	46.30	46.30	60.71	60.71	55.13	55.13	56.06	56.06	50.00	50.00
United Arab Emirates	ARE			20200718	2.00	1	0.00		1.00	1	2.00	1	1.00	1	0.00		1.00	1	2.00	0.00		2.00	0.00	0.00	2.00	1	3.00	2.00	0.00	0.00		56422	337	46.30	46.30	60.71	60.71	55.13	55.13	56.06	56.06	50.00	50.00
United Arab Emirates	ARE			20200719	2.00	1	0.00		1.00	1	2.00	1	1.00	1	0.00		1.00	1	2.00	0.00		2.00	0.00	0.00	2.00	1	3.00	2.00	0.00	0.00		56711	338	46.30	46.30	60.71	60.71	55.13	55.13	56.06	56.06	50.00	50.00
United Arab Emirates	ARE			20200720	2.00	1	0.00		1.00	1	2.00	1	1.00	1	0.00		1.00	1	2.00	0.00		2.00	0.00	0.00	2.00	1	3.00	2.00	0.00	0.00		56922	339	46.30	46.30	60.71	60.71	55.13	55.13	56.06	56.06	50.00	50.00
United Arab Emirates	ARE			20200721	2.00	1	0.00		1.00	1	2.00	1	1.00	1	0.00		1.00	1	2.00	0.00		2.00	0.00	0.00	2.00	1	3.00	2.00	0.00	0.00		57193	340	46.30	46.30	60.71	60.71	55.13	55.13	56.06	56.06	50.00	50.00
United Arab Emirates	ARE			20200722	2.00	1	0.00		1.00	1	2.00	1	1.00	1	0.00		1.00	1	2.00	0.00		2.00	0.00	0.00	2.00	1	3.00	2.00	0.00	0.00		57498	341	46.30	46.30	60.71	60.71	55.13	55.13	56.06	56.06	50.00	50.00
United Arab Emirates	ARE			20200723	2.00	1	0.00		1.00	1	2.00	1	1.00	1	0.00		1.00	1	2.00	0.00		2.00	0.00	0.00	2.00	1	3.00	2.00	0.00	0.00		57734	342	46.30	46.30	60.71	60.71	55.13	55.13	56.06	56.06	50.00	50.00
United Arab Emirates	ARE			20200724	2.00	1	0.00		1.00	1	2.00	1	1.00	1	0.00		1.00	1	2.00	0.00		2.00	0.00	0.00	2.00	1	3.00	2.00	0.00	0.00		57988	342	46.30	46.30	60.71	60.71	55.13	55.13	56.06	56.06	50.00	50.00
United Arab Emirates	ARE			20200725	2.00	1	0.00		1.00	1	2.00	1	1.00	1	0.00		1.00	1	2.00	0.00		2.00	0.00	0.00	2.00	1	3.00	2.00	0.00	0.00		58249	343	46.30	46.30	60.71	60.71	55.13	55.13	56.06	56.06	50.00	50.00
United Arab Emirates	ARE			20200726	2.00	1	0.00		1.00	1	2.00	1	1.00	1	0.00		1.00	1	2.00	0.00		2.00	0.00	0.00	2.00	1	3.00	2.00	0.00	0.00		58562	343	46.30	46.30	60.71	60.71	55.13	55.13	56.06	56.06	50.00	50.00
United Arab Emirates	ARE			20200727	2.00	1	0.00		1.00	1	2.00	1	1.00	1	0.00		1.00	1	2.00	0.00		2.00	0.00	0.00	2.00	1	3.00	2.00	0.00	0.00		58913	344	46.30	46.30	60.71	60.71	55.13	55.13	56.06	56.06	50.00	50.00
United Arab Emirates	ARE			20200728	2.00	1	0.00		1.00	1	2.00	1	1.00	1	0.00		1.00	1	2.00	0.00		2.00	0.00	0.00	2.00	1	3.00	2.00	0.00	0.00		59177	345	46.30	46.30	60.71	60.71	55.13	55.13	56.06	56.06	50.00	50.00
United Arab Emirates	ARE			20200729	2.00	1	0.00		1.00	1	2.00	1	1.00	1	0.00		1.00	1	2.00	0.00		2.00	0.00	0.00	2.00	1	3.00	2.00	0.00	0.00		59546	347	46.30	46.30	60.71	60.71	55.13	55.13	56.06	56.06	50.00	50.00
United Arab Emirates	ARE			20200730	2.00	1																										59921	347
United Arab Emirates	ARE			20200731	2.00	1	0.00		1.00	1	2.00	1	1.00	1	0.00		1.00	1	2.00	0.00		2.00	0.00	0.00	2.00	1	3.00	2.00	0.00	0.00		60506	351	46.30	46.30	60.71	60.71	55.13	55.13	56.06	56.06	50.00	50.00
United Arab Emirates	ARE			20200801	2.00	1	0.00		1.00	1	2.00	1	1.00	1	0.00		1.00	1	2.00	0.00		2.00	0.00	0.00	2.00	1	3.00	2.00	0.00	0.00		60506	351	46.30	46.30	60.71	60.71	55.13	55.13	56.06	56.06	50.00	50.00
United Arab Emirates	ARE			20200802	2.00	1	0.00		1.00	1	2.00	1	1.00	1	0.00		1.00	1	2.00	0.00		2.00	0.00	0.00	2.00	1	3.00	2.00	0.00	0.00		60760	351	46.30	46.30	60.71	60.71	55.13	55.13	56.06	56.06	50.00	50.00
United Arab Emirates	ARE			20200803	2.00	1	0.00		1.00	1	0.00		1.00	1	0.00		1.00	1	2.00	0.00		2.00	0.00	0.00	2.00	1	3.00	2.00	0.00	0.00		60999	351	40.74	40.74	60.71	60.71	51.28	51.28	51.52	51.52	50.00	50.00
United Arab Emirates	ARE			20200804	2.00	1	0.00		1.00	1	0.00		1.00	1	0.00		1.00	1	2.00	0.00		2.00	0.00	0.00	2.00	1	3.00	2.00	0.00	0.00		61163	351	40.74	40.74	60.71	60.71	51.28	51.28	51.52	51.52	50.00	50.00
United Arab Emirates	ARE			20200805	2.00	1	0.00		1.00	1	0.00		1.00	1	0.00		1.00	1	2.00	0.00		2.00	0.00	0.00	2.00	1	3.00	2.00	0.00	0.00		61352	351	40.74	40.74	60.71	60.71	51.28	51.28	51.52	51.52	50.00	50.00
United Arab Emirates	ARE			20200806	2.00	1	0.00		1.00	1	0.00		1.00	1	0.00		1.00	1	2.00	0.00		2.00	0.00	0.00	2.00	1	3.00	2.00	0.00	0.00		61606	353	40.74	40.74	60.71	60.71	51.28	51.28	51.52	51.52	50.00	50.00
United Arab Emirates	ARE			20200807	2.00	1	0.00		1.00	1	0.00		1.00	1	0.00		1.00	1	2.00	0.00		2.00	0.00	0.00	2.00	1	3.00	2.00	0.00	0.00		61845	354	40.74	40.74	60.71	60.71	51.28	51.28	51.52	51.52	50.00	50.00
United Arab Emirates	ARE			20200808	2.00	1	0.00		1.00	1	0.00		1.00	1	0.00		1.00	1	2.00	0.00		2.00	0.00	0.00	2.00	1	3.00	2.00	0.00	0.00		62061	356	40.74	40.74	60.71	60.71	51.28	51.28	51.52	51.52	50.00	50.00
United Arab Emirates	ARE			20200809	2.00	1	0.00		1.00	1	0.00		1.00	1	0.00		1.00	1	2.00	0.00		2.00	0.00	0.00	2.00	1	3.00	2.00	0.00	0.00		62300	356	40.74	40.74	60.71	60.71	51.28	51.28	51.52	51.52	50.00	50.00
United Arab Emirates	ARE			20200810	2.00	1	0.00		1.00	1	0.00		1.00	1	0.00		1.00	1	2.00	0.00		2.00	0.00	0.00	2.00	1	3.00	2.00	0.00	0.00		62525	357	40.74	40.74	60.71	60.71	51.28	51.28	51.52	51.52	50.00	50.00
United Arab Emirates	ARE			20200811	2.00	1	0.00		1.00	1	0.00		1.00	1	0.00		1.00	1	2.00	0.00		2.00	0.00	0.00	2.00	1	3.00	2.00	0.00	0.00		62704	357	40.74	40.74	60.71	60.71	51.28	51.28	51.52	51.52	50.00	50.00
United Arab Emirates	ARE			20200812	2.00	1	0.00		1.00	1	0.00		1.00	1	0.00		1.00	1	2.00	0.00		2.00	0.00	0.00	2.00	1	3.00	2.00	0.00	0.00		62966	357	40.74	40.74	60.71	60.71	51.28	51.28	51.52	51.52	50.00	50.00
United Arab Emirates	ARE			20200813	2.00	1	0.00		1.00	1	0.00		1.00	1	0.00		1.00	1	2.00	0.00		2.00	0.00	0.00	2.00	1	3.00	2.00	0.00	0.00		63212	357	40.74	40.74	60.71	60.71	51.28	51.28	51.52	51.52	50.00	50.00
United Arab Emirates	ARE			20200814	2.00	1	0.00		1.00	1	0.00		1.00	1	0.00		1.00	1	2.00	0.00		2.00	0.00	0.00	2.00	1	3.00	2.00	0.00	0.00		63489	358	40.74	40.74	60.71	60.71	51.28	51.28	51.52	51.52	50.00	50.00
United Arab Emirates	ARE			20200815	2.00	1	0.00		1.00	1	0.00		1.00	1	0.00		1.00	1	2.00	0.00		2.00	0.00	0.00	2.00	1	3.00	2.00	0.00	0.00		63819	359	40.74	40.74	60.71	60.71	51.28	51.28	51.52	51.52	50.00	50.00
United Arab Emirates	ARE			20200816	2.00	1	0.00		1.00	1	0.00		1.00	1	0.00		1.00	1	2.00	0.00		2.00	0.00	0.00	2.00	1	3.00	2.00	0.00	0.00		64102	361	40.74	40.74	60.71	60.71	51.28	51.28	51.52	51.52	50.00	50.00
United Arab Emirates	ARE			20200817	2.00	1	0.00		1.00	1	0.00		1.00	1	0.00		1.00	1	2.00	0.00		2.00	0.00	0.00	2.00	1	3.00	2.00	0.00	0.00		64312	364	40.74	40.74	60.71	60.71	51.28	51.28	51.52	51.52	50.00	50.00
United Arab Emirates	ARE			20200818	2.00	1	0.00		1.00	1	0.00		1.00	1	0.00		1.00	1	2.00	0.00		2.00	0.00	0.00	2.00	1	3.00	2.00	0.00	0.00		64541	364	40.74	40.74	60.71	60.71	51.28	51.28	51.52	51.52	50.00	50.00
United Arab Emirates	ARE			20200819	2.00	1	0.00		1.00	1	0.00		1.00	1	0.00		1.00	1	2.00	0.00		2.00	0.00	0.00	2.00	1	3.00	2.00	0.00	0.00		64906	366	40.74	40.74	60.71	60.71	51.28	51.28	51.52	51.52	50.00	50.00
United Arab Emirates	ARE			20200820	2	1	0		1	1	0		1	1	0		1	1	2	0		2	0	0	2	1	3	2	0	0		65341	367	40.74	40.74	60.71	60.71	51.28	51.28	51.52	51.52	50.00	50.00
United Arab Emirates	ARE			20200821	2	1	0		1	1	0		1	1	0		1	1	2	0		2	0	0	2	1	3	2	0	0		65802	369	40.74	40.74	60.71	60.71	51.28	51.28	51.52	51.52	50.00	50.00
United Arab Emirates	ARE			20200822	2	1	0		1	1	0		1	1	0		1	1	2	0		2	0	0	2	1	3	2	0	0		66193	370	40.74	40.74	60.71	60.71	51.28	51.28	51.52	51.52	50.00	50.00
United Arab Emirates	ARE			20200823	2	1	0		1	1	0		1	1	0		1	1	2	0		2	0	0	2	1	3	2	0	0		66617	372	40.74	40.74	60.71	60.71	51.28	51.28	51.52	51.52	50.00	50.00
United Arab Emirates	ARE			20200824	2	1	0		1	1	0		1	1	0		1	1	2	0		2	0	0	2	1	3	2	0	0		67007	375	40.74	40.74	60.71	60.71	51.28	51.28	51.52	51.52	50.00	50.00
United Arab Emirates	ARE			20200825	2	1	0		1	1	0		1	1	0		1	1	2	0		2	0	0	2	1	3	2	0	0		67282	376	40.74	40.74	60.71	60.71	51.28	51.28	51.52	51.52	50.00	50.00
United Arab Emirates	ARE			20200826	2	1	0		1	1	0		1	1	0		1	1	2	0		2	0	0	2	1	3	2	0	0		67621	377	40.74	40.74	60.71	60.71	51.28	51.28	51.52	51.52	50.00	50.00
United Arab Emirates	ARE			20200827	2	1	0		1	1	0		1	1	0		1	1	2	0		2	0	0	2	1	3	2	0	0		68020	378	40.74	40.74	60.71	60.71	51.28	51.28	51.52	51.52	50.00	50.00
United Arab Emirates	ARE			20200828	2	1	0		1	1	0		1	1	0		1	1	2	0		2	0	0	2	1	3	2	0	0		68511	378	40.74	40.74	60.71	60.71	51.28	51.28	51.52	51.52	50.00	50.00
United Arab Emirates	ARE			20200829	2	1	0		1	1	0		1	1	0		1	1	2	0		2	0	0	2	1	3	2	0	0		68901	379	40.74	40.74	60.71	60.71	51.28	51.28	51.52	51.52	50.00	50.00
United Arab Emirates	ARE			20200830	2	1	0		1	1	0		1	1	0		1	1	2	0		2	0	0	2	1	3	2	0	0		69328	379	40.74	40.74	60.71	60.71	51.28	51.28	51.52	51.52	50.00	50.00
United Arab Emirates	ARE			20200831	2	1	0		1	1	0		1	1	0		1	1	2	0		2	2000000000.00	0	2	1	3	2	0	0		69690	382	40.74	40.74	60.71	60.71	51.28	51.28	51.52	51.52	50.00	50.00
United Arab Emirates	ARE			20200901																															40.74		60.71		51.28		51.52		50.00
Argentina	ARG			20200101	0.00		0.00		0.00		0.00		0.00		0.00		0.00		0.00	0.00		0.00	0.00	0.00	0.00		0.00	0.00	0.00	0.00				0.00	0.00	0.00	0.00	0.00	0.00	0.00	0.00	0.00	0.00
Argentina	ARG			20200102	0.00		0.00		0.00		0.00		0.00		0.00		0.00		0.00	0.00		0.00	0.00	0.00	0.00		0.00	0.00	0.00	0.00				0.00	0.00	0.00	0.00	0.00	0.00	0.00	0.00	0.00	0.00
Argentina	ARG			20200103	0.00		0.00		0.00		0.00		0.00		0.00		0.00		0.00	0.00		0.00	0.00	0.00	0.00		0.00	0.00	0.00	0.00				0.00	0.00	0.00	0.00	0.00	0.00	0.00	0.00	0.00	0.00
Argentina	ARG			20200104	0.00		0.00		0.00		0.00		0.00		0.00		0.00		0.00	0.00		0.00	0.00	0.00	0.00		0.00	0.00	0.00	0.00				0.00	0.00	0.00	0.00	0.00	0.00	0.00	0.00	0.00	0.00
Argentina	ARG			20200105	0.00		0.00		0.00		0.00		0.00		0.00		0.00		0.00	0.00		0.00	0.00	0.00	0.00		0.00	0.00	0.00	0.00				0.00	0.00	0.00	0.00	0.00	0.00	0.00	0.00	0.00	0.00
Argentina	ARG			20200106	0.00		0.00		0.00		0.00		0.00		0.00		0.00		0.00	0.00		0.00	0.00	0.00	0.00		0.00	0.00	0.00	0.00				0.00	0.00	0.00	0.00	0.00	0.00	0.00	0.00	0.00	0.00
Argentina	ARG			20200107	0.00		0.00		0.00		0.00		0.00		0.00		0.00		0.00	0.00		0.00	0.00	0.00	0.00		0.00	0.00	0.00	0.00				0.00	0.00	0.00	0.00	0.00	0.00	0.00	0.00	0.00	0.00
Argentina	ARG			20200108	0.00		0.00		0.00		0.00		0.00		0.00		0.00		0.00	0.00		0.00	0.00	0.00	0.00		0.00	0.00	0.00	0.00				0.00	0.00	0.00	0.00	0.00	0.00	0.00	0.00	0.00	0.00
Argentina	ARG			20200109	0.00		0.00		0.00		0.00		0.00		0.00		0.00		0.00	0.00		0.00	0.00	0.00	0.00		0.00	0.00	0.00	0.00				0.00	0.00	0.00	0.00	0.00	0.00	0.00	0.00	0.00	0.00
Argentina	ARG			20200110	0.00		0.00		0.00		0.00		0.00		0.00		0.00		0.00	0.00		0.00	0.00	0.00	0.00		0.00	0.00	0.00	0.00				0.00	0.00	0.00	0.00	0.00	0.00	0.00	0.00	0.00	0.00
Argentina	ARG			20200111	0.00		0.00		0.00		0.00		0.00		0.00		0.00		0.00	0.00		0.00	0.00	0.00	0.00		0.00	0.00	0.00	0.00				0.00	0.00	0.00	0.00	0.00	0.00	0.00	0.00	0.00	0.00
Argentina	ARG			20200112	0.00		0.00		0.00		0.00		0.00		0.00		0.00		0.00	0.00		0.00	0.00	0.00	0.00		0.00	0.00	0.00	0.00				0.00	0.00	0.00	0.00	0.00	0.00	0.00	0.00	0.00	0.00
Argentina	ARG			20200113	0.00		0.00		0.00		0.00		0.00		0.00		0.00		0.00	0.00		0.00	0.00	0.00	0.00		0.00	0.00	0.00	0.00				0.00	0.00	0.00	0.00	0.00	0.00	0.00	0.00	0.00	0.00
Argentina	ARG			20200114	0.00		0.00		0.00		0.00		0.00		0.00		0.00		0.00	0.00		0.00	0.00	0.00	0.00		0.00	0.00	0.00	0.00				0.00	0.00	0.00	0.00	0.00	0.00	0.00	0.00	0.00	0.00
Argentina	ARG			20200115	0.00		0.00		0.00		0.00		0.00		0.00		0.00		0.00	0.00		0.00	0.00	0.00	0.00		0.00	0.00	0.00	0.00				0.00	0.00	0.00	0.00	0.00	0.00	0.00	0.00	0.00	0.00
Argentina	ARG			20200116	0.00		0.00		0.00		0.00		0.00		0.00		0.00		0.00	0.00		0.00	0.00	0.00	0.00		0.00	0.00	0.00	0.00				0.00	0.00	0.00	0.00	0.00	0.00	0.00	0.00	0.00	0.00
Argentina	ARG			20200117	0.00		0.00		0.00		0.00		0.00		0.00		0.00		0.00	0.00		0.00	0.00	0.00	0.00		0.00	0.00	0.00	0.00				0.00	0.00	0.00	0.00	0.00	0.00	0.00	0.00	0.00	0.00
Argentina	ARG			20200118	0.00		0.00		0.00		0.00		0.00		0.00		0.00		0.00	0.00		0.00	0.00	0.00	0.00		0.00	0.00	0.00	0.00				0.00	0.00	0.00	0.00	0.00	0.00	0.00	0.00	0.00	0.00
Argentina	ARG			20200119	0.00		0.00		0.00		0.00		0.00		0.00		0.00		0.00	0.00		0.00	0.00	0.00	0.00		0.00	0.00	0.00	0.00				0.00	0.00	0.00	0.00	0.00	0.00	0.00	0.00	0.00	0.00
Argentina	ARG			20200120	0.00		0.00		0.00		0.00		0.00		0.00		0.00		0.00	0.00		0.00	0.00	0.00	0.00		0.00	0.00	0.00	0.00				0.00	0.00	0.00	0.00	0.00	0.00	0.00	0.00	0.00	0.00
Argentina	ARG			20200121	0.00		0.00		0.00		0.00		0.00		0.00		0.00		0.00	0.00		0.00	0.00	0.00	0.00		0.00	0.00	0.00	0.00				0.00	0.00	0.00	0.00	0.00	0.00	0.00	0.00	0.00	0.00
Argentina	ARG			20200122	0.00		0.00		0.00		0.00		0.00		0.00		0.00		0.00	0.00		0.00	0.00	0.00	0.00		0.00	0.00	0.00	0.00				0.00	0.00	0.00	0.00	0.00	0.00	0.00	0.00	0.00	0.00
Argentina	ARG			20200123	0.00		0.00		0.00		0.00		0.00		0.00		0.00		0.00	0.00		0.00	0.00	0.00	2.00	1	0.00	0.00	0.00	0.00				11.11	11.11	14.29	14.29	7.69	7.69	9.09	9.09	0.00	0.00
Argentina	ARG			20200124	0.00		0.00		0.00		0.00		0.00		0.00		0.00		0.00	0.00		0.00	0.00	0.00	2.00	1	0.00	0.00	0.00	0.00				11.11	11.11	14.29	14.29	7.69	7.69	9.09	9.09	0.00	0.00
Argentina	ARG			20200125	0.00		0.00		0.00		0.00		0.00		0.00		0.00		0.00	0.00		0.00	0.00	0.00	2.00	1	0.00	0.00	0.00	0.00				11.11	11.11	14.29	14.29	7.69	7.69	9.09	9.09	0.00	0.00
Argentina	ARG			20200126	0.00		0.00		0.00		0.00		0.00		0.00		0.00		0.00	0.00		0.00	0.00	0.00	2.00	1	0.00	0.00	0.00	0.00				11.11	11.11	14.29	14.29	7.69	7.69	9.09	9.09	0.00	0.00
Argentina	ARG			20200127	0.00		0.00		0.00		0.00		0.00		0.00		0.00		0.00	0.00		0.00	0.00	0.00	2.00	1	0.00	0.00	0.00	0.00				11.11	11.11	14.29	14.29	7.69	7.69	9.09	9.09	0.00	0.00
Argentina	ARG			20200128	0.00		0.00		0.00		0.00		0.00		0.00		0.00		0.00	0.00		0.00	0.00	0.00	2.00	1	0.00	0.00	0.00	0.00				11.11	11.11	14.29	14.29	7.69	7.69	9.09	9.09	0.00	0.00
Argentina	ARG			20200129	0.00		0.00		0.00		0.00		0.00		0.00		0.00		0.00	0.00		0.00	0.00	0.00	2.00	1	0.00	0.00	0.00	0.00				11.11	11.11	14.29	14.29	7.69	7.69	9.09	9.09	0.00	0.00
Argentina	ARG			20200130	0.00		0.00		0.00		0.00		0.00		0.00		0.00		0.00	0.00		0.00	0.00	0.00	2.00	1	0.00	0.00	0.00	0.00				11.11	11.11	14.29	14.29	7.69	7.69	9.09	9.09	0.00	0.00
Argentina	ARG			20200131	0.00		0.00		0.00		0.00		0.00		0.00		0.00		0.00	0.00		0.00	0.00	0.00	2.00	1	0.00	0.00	0.00	0.00				11.11	11.11	14.29	14.29	7.69	7.69	9.09	9.09	0.00	0.00
Argentina	ARG			20200201	0.00		0.00		0.00		0.00		0.00		0.00		0.00		0.00	0.00		0.00	0.00	0.00	2.00	1	0.00	0.00	0.00	0.00				11.11	11.11	14.29	14.29	7.69	7.69	9.09	9.09	0.00	0.00
Argentina	ARG			20200202	0.00		0.00		0.00		0.00		0.00		0.00		0.00		0.00	0.00		0.00	0.00	0.00	2.00	1	0.00	0.00	0.00	0.00				11.11	11.11	14.29	14.29	7.69	7.69	9.09	9.09	0.00	0.00
Argentina	ARG			20200203	0.00		0.00		0.00		0.00		0.00		0.00		0.00		0.00	0.00		0.00	0.00	0.00	2.00	1	0.00	0.00	0.00	0.00				11.11	11.11	14.29	14.29	7.69	7.69	9.09	9.09	0.00	0.00
Argentina	ARG			20200204	0.00		0.00		0.00		0.00		0.00		0.00		0.00		0.00	0.00		0.00	0.00	0.00	2.00	1	0.00	0.00	0.00	0.00				11.11	11.11	14.29	14.29	7.69	7.69	9.09	9.09	0.00	0.00
Argentina	ARG			20200205	0.00		0.00		0.00		0.00		0.00		0.00		0.00		0.00	0.00		0.00	0.00	0.00	2.00	1	0.00	0.00	0.00	0.00				11.11	11.11	14.29	14.29	7.69	7.69	9.09	9.09	0.00	0.00
Argentina	ARG			20200206	0.00		0.00		0.00		0.00		0.00		0.00		0.00		0.00	0.00		0.00	0.00	0.00	2.00	1	0.00	0.00	0.00	0.00				11.11	11.11	14.29	14.29	7.69	7.69	9.09	9.09	0.00	0.00
Argentina	ARG			20200207	0.00		0.00		0.00		0.00		0.00		0.00		0.00		0.00	0.00		0.00	0.00	0.00	2.00	1	0.00	0.00	0.00	0.00				11.11	11.11	14.29	14.29	7.69	7.69	9.09	9.09	0.00	0.00
Argentina	ARG			20200208	0.00		0.00		0.00		0.00		0.00		0.00		0.00		0.00	0.00		0.00	0.00	0.00	2.00	1	0.00	0.00	0.00	0.00				11.11	11.11	14.29	14.29	7.69	7.69	9.09	9.09	0.00	0.00
Argentina	ARG			20200209	0.00		0.00		0.00		0.00		0.00		0.00		0.00		0.00	0.00		0.00	0.00	0.00	2.00	1	0.00	0.00	0.00	0.00				11.11	11.11	14.29	14.29	7.69	7.69	9.09	9.09	0.00	0.00
Argentina	ARG			20200210	0.00		0.00		0.00		0.00		0.00		0.00		0.00		0.00	0.00		0.00	0.00	0.00	2.00	1	0.00	0.00	0.00	0.00				11.11	11.11	14.29	14.29	7.69	7.69	9.09	9.09	0.00	0.00
Argentina	ARG			20200211	0.00		0.00		0.00		0.00		0.00		0.00		0.00		0.00	0.00		0.00	0.00	0.00	2.00	1	0.00	0.00	0.00	0.00				11.11	11.11	14.29	14.29	7.69	7.69	9.09	9.09	0.00	0.00
Argentina	ARG			20200212	0.00		0.00		0.00		0.00		0.00		0.00		0.00		0.00	0.00		0.00	0.00	0.00	2.00	1	0.00	0.00	0.00	0.00				11.11	11.11	14.29	14.29	7.69	7.69	9.09	9.09	0.00	0.00
Argentina	ARG			20200213	0.00		0.00		0.00		0.00		0.00		0.00		0.00		0.00	0.00		0.00	0.00	0.00	2.00	1	0.00	0.00	0.00	0.00				11.11	11.11	14.29	14.29	7.69	7.69	9.09	9.09	0.00	0.00
Argentina	ARG			20200214	0.00		0.00		0.00		0.00		0.00		0.00		0.00		0.00	0.00		0.00	0.00	0.00	2.00	1	0.00	0.00	0.00	0.00				11.11	11.11	14.29	14.29	7.69	7.69	9.09	9.09	0.00	0.00
Argentina	ARG			20200215	0.00		0.00		0.00		0.00		0.00		0.00		0.00		0.00	0.00		0.00	0.00	0.00	2.00	1	0.00	0.00	0.00	0.00				11.11	11.11	14.29	14.29	7.69	7.69	9.09	9.09	0.00	0.00
Argentina	ARG			20200216	0.00		0.00		0.00		0.00		0.00		0.00		0.00		0.00	0.00		0.00	0.00	0.00	2.00	1	0.00	0.00	0.00	0.00				11.11	11.11	14.29	14.29	7.69	7.69	9.09	9.09	0.00	0.00
Argentina	ARG			20200217	0.00		0.00		0.00		0.00		0.00		0.00		0.00		0.00	0.00		0.00	0.00	0.00	2.00	1	0.00	0.00	0.00	0.00				11.11	11.11	14.29	14.29	7.69	7.69	9.09	9.09	0.00	0.00
Argentina	ARG			20200218	0.00		0.00		0.00		0.00		0.00		0.00		0.00		0.00	0.00		0.00	0.00	0.00	2.00	1	0.00	0.00	0.00	0.00				11.11	11.11	14.29	14.29	7.69	7.69	9.09	9.09	0.00	0.00
Argentina	ARG			20200219	0.00		0.00		0.00		0.00		0.00		0.00		0.00		0.00	0.00		0.00	0.00	0.00	2.00	1	0.00	0.00	0.00	0.00				11.11	11.11	14.29	14.29	7.69	7.69	9.09	9.09	0.00	0.00
Argentina	ARG			20200220	0.00		0.00		0.00		0.00		0.00		0.00		0.00		0.00	0.00		0.00	0.00	0.00	2.00	1	0.00	0.00	0.00	0.00				11.11	11.11	14.29	14.29	7.69	7.69	9.09	9.09	0.00	0.00
Argentina	ARG			20200221	0.00		0.00		0.00		0.00		0.00		0.00		0.00		0.00	0.00		0.00	0.00	0.00	2.00	1	0.00	0.00	0.00	0.00				11.11	11.11	14.29	14.29	7.69	7.69	9.09	9.09	0.00	0.00
Argentina	ARG			20200222	0.00		0.00		0.00		0.00		0.00		0.00		0.00		0.00	0.00		0.00	0.00	0.00	2.00	1	0.00	0.00	0.00	0.00				11.11	11.11	14.29	14.29	7.69	7.69	9.09	9.09	0.00	0.00
Argentina	ARG			20200223	0.00		0.00		0.00		0.00		0.00		0.00		0.00		0.00	0.00		0.00	0.00	0.00	2.00	1	0.00	0.00	0.00	0.00				11.11	11.11	14.29	14.29	7.69	7.69	9.09	9.09	0.00	0.00
Argentina	ARG			20200224	0.00		0.00		0.00		0.00		0.00		0.00		0.00		0.00	0.00		0.00	0.00	0.00	2.00	1	0.00	0.00	0.00	0.00				11.11	11.11	14.29	14.29	7.69	7.69	9.09	9.09	0.00	0.00
Argentina	ARG			20200225	0.00		0.00		0.00		0.00		0.00		0.00		0.00		0.00	0.00		0.00	0.00	0.00	2.00	1	0.00	0.00	0.00	0.00				11.11	11.11	14.29	14.29	7.69	7.69	9.09	9.09	0.00	0.00
Argentina	ARG			20200226	0.00		0.00		0.00		0.00		0.00		0.00		0.00		0.00	0.00		0.00	0.00	0.00	2.00	1	0.00	0.00	0.00	0.00				11.11	11.11	14.29	14.29	7.69	7.69	9.09	9.09	0.00	0.00
Argentina	ARG			20200227	0.00		0.00		0.00		0.00		0.00		0.00		0.00		0.00	0.00		0.00	0.00	0.00	2.00	1	0.00	0.00	0.00	0.00				11.11	11.11	14.29	14.29	7.69	7.69	9.09	9.09	0.00	0.00
Argentina	ARG			20200228	0.00		0.00		0.00		0.00		0.00		0.00		0.00		0.00	0.00		0.00	0.00	0.00	2.00	1	0.00	0.00	0.00	0.00				11.11	11.11	14.29	14.29	7.69	7.69	9.09	9.09	0.00	0.00
Argentina	ARG			20200229	0.00		0.00		0.00		0.00		0.00		0.00		0.00		0.00	0.00		0.00	0.00	0.00	2.00	1	0.00	0.00	0.00	0.00				11.11	11.11	14.29	14.29	7.69	7.69	9.09	9.09	0.00	0.00
Argentina	ARG			20200301	0.00		0.00		0.00		0.00		0.00		0.00		0.00		0.00	0.00		0.00	0.00	0.00	2.00	1	0.00	0.00	0.00	0.00				11.11	11.11	14.29	14.29	7.69	7.69	9.09	9.09	0.00	0.00
Argentina	ARG			20200302	0.00		0.00		0.00		0.00		0.00		0.00		0.00		0.00	0.00		0.00	0.00	0.00	2.00	1	0.00	0.00	0.00	0.00				11.11	11.11	14.29	14.29	7.69	7.69	9.09	9.09	0.00	0.00
Argentina	ARG			20200303	0.00		0.00		0.00		0.00		0.00		0.00		0.00		0.00	0.00		0.00	0.00	0.00	2.00	1	0.00	0.00	0.00	0.00				11.11	11.11	14.29	14.29	7.69	7.69	9.09	9.09	0.00	0.00
Argentina	ARG			20200304	0.00		0.00		0.00		0.00		0.00		0.00		0.00		0.00	0.00		0.00	0.00	0.00	2.00	1	1.00	2.00	0.00	0.00		1	0	11.11	11.11	14.29	14.29	17.95	17.95	21.21	21.21	0.00	0.00
Argentina	ARG			20200305	0.00		0.00		0.00		0.00		0.00		0.00		0.00		0.00	0.00		0.00	0.00	0.00	2.00	1	1.00	2.00	0.00	0.00				11.11	11.11	14.29	14.29	17.95	17.95	21.21	21.21	0.00	0.00
Argentina	ARG			20200306	0.00		0.00		0.00		0.00		0.00		0.00		0.00		0.00	0.00		0.00	0.00	0.00	2.00	1	1.00	2.00	0.00	0.00		2	0	11.11	11.11	14.29	14.29	17.95	17.95	21.21	21.21	0.00	0.00
Argentina	ARG			20200307	0.00		0.00		0.00		0.00		0.00		0.00		0.00		0.00	0.00		0.00	0.00	0.00	2.00	1	1.00	2.00	0.00	0.00		8	0	11.11	11.11	14.29	14.29	17.95	17.95	21.21	21.21	0.00	0.00
Argentina	ARG			20200308	0.00		0.00		0.00		0.00		0.00		0.00		0.00		0.00	0.00		0.00	0.00	0.00	2.00	1	1.00	2.00	0.00	0.00		9	1	11.11	11.11	14.29	14.29	17.95	17.95	21.21	21.21	0.00	0.00
Argentina	ARG			20200309	0.00		0.00		0.00		0.00		0.00		0.00		0.00		0.00	0.00		0.00	0.00	0.00	2.00	1	1.00	2.00	0.00	0.00		12	1	11.11	11.11	14.29	14.29	17.95	17.95	21.21	21.21	0.00	0.00
Argentina	ARG			20200310	0.00		0.00		0.00		0.00		0.00		0.00		0.00		0.00	0.00		0.00	0.00	0.00	2.00	1	1.00	2.00	26000000.00	0.00				11.11	11.11	14.29	14.29	17.95	17.95	21.21	21.21	0.00	0.00
Argentina	ARG			20200311	0.00		0.00		2.00	0	0.00		0.00		0.00		0.00		2.00	0.00		0.00	0.00	0.00	2.00	1	1.00	2.00	0.00	0.00		19	1	25.00	25.00	30.95	30.95	27.56	27.56	32.58	32.58	0.00	0.00
Argentina	ARG			20200312	0.00		0.00		2.00	0	0.00		0.00		0.00		0.00		2.00	0.00		0.00	0.00	0.00	2.00	1	1.00	2.00	0.00	0.00				25.00	25.00	30.95	30.95	27.56	27.56	32.58	32.58	0.00	0.00
Argentina	ARG			20200313	0.00		0.00		2.00	0	0.00		0.00		0.00		0.00		2.00	0.00		0.00	0.00	0.00	2.00	1	1.00	2.00	0.00	0.00		31	1	25.00	25.00	30.95	30.95	27.56	27.56	32.58	32.58	0.00	0.00
Argentina	ARG			20200314	0.00		0.00		2.00	0	0.00		0.00		0.00		0.00		2.00	0.00		0.00	0.00	0.00	2.00	1	1.00	2.00	0.00	0.00		34	2	25.00	25.00	30.95	30.95	27.56	27.56	32.58	32.58	0.00	0.00
Argentina	ARG			20200315	0.00		0.00		2.00	0	0.00		0.00		0.00		0.00		2.00	0.00		0.00	0.00	0.00	2.00	1	1.00	2.00	0.00	0.00		45	2	25.00	25.00	30.95	30.95	27.56	27.56	32.58	32.58	0.00	0.00
Argentina	ARG			20200316	3.00	1	0.00		2.00	0	0.00		0.00		0.00		0.00		4.00	0.00		0.00	0.00	0.00	2.00	1	1.00	2.00	0.00	0.00		56	2	41.67	41.67	52.38	52.38	39.10	39.10	46.21	46.21	0.00	0.00
Argentina	ARG			20200317	3.00	1	0.00		2.00	0	0.00		0.00		0.00		0.00		4.00	0.00		0.00	10000000000.00	0.00	2.00	1	1.00	2.00	0.00	0.00		65	2	41.67	41.67	52.38	52.38	39.10	39.10	46.21	46.21	0.00	0.00
Argentina	ARG			20200318	3.00	1	0.00		2.00	0	0.00		0.00		0.00		0.00		4.00	0.00		0.00	0.00	0.00	2.00	1	1.00	2.00	0.00	0.00		79	2	41.67	41.67	52.38	52.38	39.10	39.10	46.21	46.21	0.00	0.00
Argentina	ARG			20200319	3.00	1	3.00	1	2.00	0	4.00	1	0.00		3.00	1	0.00		4.00	0.00		0.00	0.00	0.00	2.00	1	1.00	2.00	0.00	0.00		97	2	75.00	75.00	85.71	85.71	62.18	62.18	73.48	73.48	0.00	0.00
Argentina	ARG			20200320	3.00	1	3.00	1	2.00	1	4.00	1	0.00		3.00	1	2.00	1	4.00	0.00		0.00	0.00	0.00	2.00	1	1.00	2.00	0.00	0.00		128	3	88.89	88.89	85.71	85.71	71.79	71.79	84.85	84.85	0.00	0.00
Argentina	ARG			20200321	3.00	1	3.00	1	2.00	1	4.00	1	0.00		3.00	1	2.00	1	4.00	0.00		0.00	0.00	0.00	2.00	1	1.00	2.00	0.00	0.00		158	3	88.89	88.89	85.71	85.71	71.79	71.79	84.85	84.85	0.00	0.00
Argentina	ARG			20200322	3.00	1	3.00	1	2.00	1	4.00	1	0.00		3.00	1	2.00	1	4.00	0.00		0.00	0.00	0.00	2.00	1	1.00	2.00	0.00	0.00		225	4	88.89	88.89	85.71	85.71	71.79	71.79	84.85	84.85	0.00	0.00
Argentina	ARG			20200323	3.00	1	3.00	1	2.00	1	4.00	1	2.00	1	3.00	1	2.00	1	4.00	1.00	1	0.00	0.00	0.00	2.00	1	1.00	2.00	0.00	0.00		266	4	100.00	100.00	100.00	100.00	83.33	83.33	93.94	93.94	25.00	25.00
Argentina	ARG			20200324	3.00	1	3.00	1	2.00	1	4.00	1	2.00	1	3.00	1	2.00	1	4.00	1.00	1	0.00	0.00	0.00	2.00	1	1.00	2.00	0.00	0.00		301	4	100.00	100.00	100.00	100.00	83.33	83.33	93.94	93.94	25.00	25.00
Argentina	ARG			20200325	3.00	1	3.00	1	2.00	1	4.00	1	2.00	1	3.00	1	2.00	1	4.00	1.00	1	2.00	0.00	0.00	2.00	1	1.00	2.00	0.00	0.00		387	6	100.00	100.00	100.00	100.00	91.03	91.03	93.94	93.94	75.00	75.00
Argentina	ARG			20200326	3.00	1	3.00	1	2.00	1	4.00	1	2.00	1	3.00	1	2.00	1	4.00	1.00	1	2.00	0.00	0.00	2.00	1	1.00	2.00	0.00	0.00		502	8	100.00	100.00	100.00	100.00	91.03	91.03	93.94	93.94	75.00	75.00
Argentina	ARG			20200327	3.00	1	3.00	1	2.00	1	4.00	1	2.00	1	3.00	1	2.00	1	4.00	1.00	1	2.00	0.00	0.00	2.00	1	1.00	2.00	0.00	0.00		589	12	100.00	100.00	100.00	100.00	91.03	91.03	93.94	93.94	75.00	75.00
Argentina	ARG			20200328	3.00	1	3.00	1	2.00	1	4.00	1	2.00	1	3.00	1	2.00	1	4.00	1.00	1	2.00	0.00	0.00	2.00	1	1.00	2.00	0.00	0.00		690	17	100.00	100.00	100.00	100.00	91.03	91.03	93.94	93.94	75.00	75.00
Argentina	ARG			20200329	3.00	1	3.00	1	2.00	1	4.00	1	2.00	1	3.00	1	2.00	1	4.00	1.00	1	2.00	0.00	0.00	2.00	1	1.00	2.00	0.00	0.00		745	19	100.00	100.00	100.00	100.00	91.03	91.03	93.94	93.94	75.00	75.00
Argentina	ARG			20200330	3.00	1	3.00	1	2.00	1	4.00	1	2.00	1	3.00	1	2.00	1	4.00	1.00	1	2.00	0.00	0.00	2.00	1	1.00	2.00	0.00	0.00		820	20	100.00	100.00	100.00	100.00	91.03	91.03	93.94	93.94	75.00	75.00
Argentina	ARG			20200331	3.00	1	3.00	1	2.00	1	4.00	1	2.00	1	3.00	1	2.00	1	4.00	1.00	1	2.00	465872313.99	0.00	2.00	1	1.00	2.00	0.00	0.00		966	24	100.00	100.00	100.00	100.00	91.03	91.03	93.94	93.94	75.00	75.00
Argentina	ARG			20200401	3.00	1	3.00	1	2.00	1	4.00	1	2.00	1	3.00	1	2.00	1	4.00	1.00	1	2.00	0.00	0.00	2.00	1	1.00	2.00	0.00	0.00		966	24	100.00	100.00	100.00	100.00	91.03	91.03	93.94	93.94	75.00	75.00
Argentina	ARG			20200402	3.00	1	3.00	1	2.00	1	4.00	1	2.00	1	3.00	1	2.00	1	4.00	1.00	1	2.00	0.00	0.00	2.00	1	1.00	2.00	0.00	0.00		1133	31	100.00	100.00	100.00	100.00	91.03	91.03	93.94	93.94	75.00	75.00
Argentina	ARG			20200403	3.00	1	3.00	1	2.00	1	4.00	1	2.00	1	3.00	1	2.00	1	4.00	1.00	1	2.00	0.00	0.00	2.00	1	1.00	2.00	0.00	0.00		1133	34	100.00	100.00	100.00	100.00	91.03	91.03	93.94	93.94	75.00	75.00
Argentina	ARG			20200404	3.00	1	3.00	1	2.00	1	4.00	1	2.00	1	3.00	1	2.00	1	4.00	1.00	1	2.00	0.00	0.00	2.00	1	1.00	2.00	0.00	0.00		1265	37	100.00	100.00	100.00	100.00	91.03	91.03	93.94	93.94	75.00	75.00
Argentina	ARG			20200405	3.00	1	3.00	1	2.00	1	4.00	1	2.00	1	3.00	1	2.00	1	4.00	1.00	1	2.00	0.00	0.00	2.00	1	1.00	2.00	0.00	0.00		1451	43	100.00	100.00	100.00	100.00	91.03	91.03	93.94	93.94	75.00	75.00
Argentina	ARG			20200406	3.00	1	3.00	1	2.00	1	4.00	1	2.00	1	3.00	1	2.00	1	4.00	1.00	1	2.00	0.00	0.00	2.00	1	1.00	2.00	0.00	0.00		1554	46	100.00	100.00	100.00	100.00	91.03	91.03	93.94	93.94	75.00	75.00
Argentina	ARG			20200407	3.00	1	3.00	1	2.00	1	4.00	1	2.00	1	3.00	1	2.00	1	4.00	1.00	1	2.00	0.00	0.00	2.00	1	1.00	2.00	0.00	0.00		1628	53	100.00	100.00	100.00	100.00	91.03	91.03	93.94	93.94	75.00	75.00
Argentina	ARG			20200408	3.00	1	3.00	1	2.00	1	4.00	1	2.00	1	3.00	1	2.00	1	4.00	1.00	1	2.00	0.00	0.00	2.00	1	1.00	2.00	0.00	0.00		1715	60	100.00	100.00	100.00	100.00	91.03	91.03	93.94	93.94	75.00	75.00
Argentina	ARG			20200409	3.00	1	3.00	1	2.00	1	4.00	1	2.00	1	3.00	1	2.00	1	4.00	1.00	1	2.00	0.00	0.00	2.00	1	1.00	2.00	0.00	0.00		1795	65	100.00	100.00	100.00	100.00	91.03	91.03	93.94	93.94	75.00	75.00
Argentina	ARG			20200410	3.00	1	3.00	1	2.00	1	4.00	1	2.00	1	3.00	1	2.00	1	4.00	1.00	1	2.00	0.00	0.00	2.00	1	1.00	2.00	0.00	0.00		1894	79	100.00	100.00	100.00	100.00	91.03	91.03	93.94	93.94	75.00	75.00
Argentina	ARG			20200411	3.00	1	3.00	1	2.00	1	4.00	1	2.00	1	3.00	1	2.00	1	4.00	1.00	1	2.00	0.00	0.00	2.00	1	1.00	2.00	0.00	0.00		1975	82	100.00	100.00	100.00	100.00	91.03	91.03	93.94	93.94	75.00	75.00
Argentina	ARG			20200412	3.00	1	3.00	1	2.00	1	4.00	1	2.00	1	3.00	1	2.00	1	4.00	1.00	1	2.00	0.00	0.00	2.00	1	1.00	2.00	0.00	0.00		2137	89	100.00	100.00	100.00	100.00	91.03	91.03	93.94	93.94	75.00	75.00
Argentina	ARG			20200413	3.00	1	3.00	1	2.00	1	4.00	1	2.00	1	3.00	1	2.00	1	4.00	1.00	1	2.00	0.00	0.00	2.00	1	1.00	2.00	0.00	0.00		2203	95	100.00	100.00	100.00	100.00	91.03	91.03	93.94	93.94	75.00	75.00
Argentina	ARG			20200414	3.00	1	3.00	1	2.00	1	4.00	1	2.00	1	3.00	1	2.00	1	4.00	1.00	1	2.00	0.00	0.00	2.00	1	1.00	2.00	0.00	0.00		2272	98	100.00	100.00	100.00	100.00	91.03	91.03	93.94	93.94	75.00	75.00
Argentina	ARG			20200415	3.00	1	3.00	1	2.00	1	4.00	1	2.00	1	3.00	1	2.00	1	4.00	1.00	1	2.00	0.00	0.00	2.00	1	1.00	2.00	0.00	0.00		2432	105	100.00	100.00	100.00	100.00	91.03	91.03	93.94	93.94	75.00	75.00
Argentina	ARG			20200416	3.00	1	3.00	1	2.00	1	4.00	1	2.00	1	3.00	1	2.00	1	4.00	1.00	1	2.00	0.00	0.00	2.00	1	1.00	2.00	0.00	0.00		2432	109	100.00	100.00	100.00	100.00	91.03	91.03	93.94	93.94	75.00	75.00
Argentina	ARG			20200417	3.00	1	3.00	1	2.00	1	4.00	1	2.00	1	3.00	1	2.00	1	4.00	1.00	1	2.00	0.00	0.00	2.00	1	1.00	2.00	0.00	0.00		2560	115	100.00	100.00	100.00	100.00	91.03	91.03	93.94	93.94	75.00	75.00
Argentina	ARG			20200418	3.00	1	3.00	1	2.00	1	4.00	1	2.00	1	3.00	1	2.00	1	4.00	1.00	1	2.00	0.00	0.00	2.00	1	1.00	2.00	0.00	0.00		2658	122	100.00	100.00	100.00	100.00	91.03	91.03	93.94	93.94	75.00	75.00
Argentina	ARG			20200419	3.00	1	3.00	1	2.00	1	4.00	1	2.00	1	3.00	1	2.00	1	4.00	1.00	1	2.00	0.00	0.00	2.00	1	1.00	2.00	0.00	0.00		2828	132	100.00	100.00	100.00	100.00	91.03	91.03	93.94	93.94	75.00	75.00
Argentina	ARG			20200420	3.00	1	3.00	1	2.00	1	4.00	1	2.00	1	3.00	1	2.00	1	4.00	1.00	1	2.00	0.00	0.00	2.00	1	1.00	2.00	0.00	0.00		2930	134	100.00	100.00	100.00	100.00	91.03	91.03	93.94	93.94	75.00	75.00
Argentina	ARG			20200421	3.00	1	3.00	1	2.00	1	4.00	1	2.00	1	3.00	1	2.00	1	4.00	1.00	1	2.00	0.00	0.00	2.00	1	1.00	2.00	0.00	0.00		3020	142	100.00	100.00	100.00	100.00	91.03	91.03	93.94	93.94	75.00	75.00
Argentina	ARG			20200422	3.00	1	3.00	1	2.00	1	4.00	1	2.00	1	3.00	1	2.00	1	4.00	1.00	1	2.00	0.00	0.00	2.00	1	1.00	2.00	0.00	0.00		3132	151	100.00	100.00	100.00	100.00	91.03	91.03	93.94	93.94	75.00	75.00
Argentina	ARG			20200423	3.00	1	3.00	1	2.00	1	4.00	1	2.00	1	3.00	1	2.00	1	4.00	1.00	1	2.00	0.00	0.00	2.00	1	1.00	2.00	0.00	0.00		3276	159	100.00	100.00	100.00	100.00	91.03	91.03	93.94	93.94	75.00	75.00
Argentina	ARG			20200424	3.00	1	3.00	1	2.00	1	4.00	1	2.00	1	3.00	1	2.00	1	4.00	1.00	1	2.00	0.00	0.00	2.00	1	1.00	2.00	0.00	0.00		3423	165	100.00	100.00	100.00	100.00	91.03	91.03	93.94	93.94	75.00	75.00
Argentina	ARG			20200425	3.00	1	3.00	1	2.00	1	4.00	1	2.00	1	3.00	1	2.00	1	4.00	1.00	1	2.00	0.00	0.00	2.00	1	1.00	2.00	0.00	0.00		3423	167	100.00	100.00	100.00	100.00	91.03	91.03	93.94	93.94	75.00	75.00
Argentina	ARG			20200426	3.00	1	3.00	0	2.00	1	4.00	1	2.00	1	3.00	1	2.00	1	4.00	1.00	1	2.00	0.00	0.00	2.00	1	1.00	2.00	0.00	0.00		3767	185	98.15	98.15	96.43	96.43	89.74	89.74	92.42	92.42	75.00	75.00
Argentina	ARG			20200427	3.00	1	3.00	0	2.00	1	4.00	1	2.00	1	2.00	1	1.00	1	4.00	1.00	1	2.00	0.00	0.00	2.00	1	1.00	2.00	0.00	0.00		3767	186	88.89	88.89	92.86	92.86	83.33	83.33	84.85	84.85	75.00	75.00
Argentina	ARG			20200428	3.00	1	3.00	0	2.00	1	4.00	1	2.00	1	2.00	1	1.00	1	4.00	1.00	1	2.00	0.00	0.00	2.00	1	1.00	2.00	0.00	0.00		3990	197	88.89	88.89	92.86	92.86	83.33	83.33	84.85	84.85	75.00	75.00
Argentina	ARG			20200429	3.00	1	3.00	0	2.00	1	4.00	1	2.00	1	2.00	1	1.00	1	4.00	1.00	1	2.00	74971511.00	0.00	2.00	1	1.00	2.00	0.00	0.00		4114	207	88.89	88.89	92.86	92.86	83.33	83.33	84.85	84.85	75.00	75.00
Argentina	ARG			20200430	3.00	1	3.00	0	2.00	1	4.00	1	2.00	1	2.00	1	1.00	1	4.00	1.00	1	2.00	0.00	0.00	2.00	1	1.00	2.00	0.00	0.00		4272	214	88.89	88.89	92.86	92.86	83.33	83.33	84.85	84.85	75.00	75.00
Argentina	ARG			20200501	3.00	1	3.00	0	2.00	1	4.00	1	2.00	1	2.00	1	1.00	1	4.00	1.00	1	2.00	0.00	0.00	2.00	1	1.00	2.00	0.00	0.00		4415	218	88.89	88.89	92.86	92.86	83.33	83.33	84.85	84.85	75.00	75.00
Argentina	ARG			20200502	3.00	1	3.00	0	2.00	1	4.00	1	2.00	1	2.00	1	1.00	1	4.00	1.00	1	2.00	0.00	0.00	2.00	1	1.00	2.00	0.00	0.00		4519	225	88.89	88.89	92.86	92.86	83.33	83.33	84.85	84.85	75.00	75.00
Argentina	ARG			20200503	3.00	1	3.00	0	2.00	1	4.00	1	2.00	1	2.00	1	1.00	1	4.00	1.00	1	2.00	0.00	0.00	2.00	1	1.00	2.00	0.00	0.00		4668	237	88.89	88.89	92.86	92.86	83.33	83.33	84.85	84.85	75.00	75.00
Argentina	ARG			20200504	3.00	1	3.00	0	2.00	1	4.00	1	2.00	1	2.00	1	1.00	1	4.00	1.00	1	2.00	0.00	0.00	2.00	1	1.00	2.00	0.00	0.00		4770	246	88.89	88.89	92.86	92.86	83.33	83.33	84.85	84.85	75.00	75.00
Argentina	ARG			20200505	3.00	1	3.00	0	2.00	1	4.00	1	2.00	1	2.00	1	1.00	1	4.00	1.00	1	2.00	0.00	0.00	2.00	1	1.00	2.00	0.00	0.00		4874	260	88.89	88.89	92.86	92.86	83.33	83.33	84.85	84.85	75.00	75.00
Argentina	ARG			20200506	3.00	1	3.00	0	2.00	1	4.00	1	2.00	1	2.00	1	1.00	1	4.00	1.00	1	2.00	0.00	0.00	2.00	1	1.00	2.00	0.00	0.00		5007	264	88.89	88.89	92.86	92.86	83.33	83.33	84.85	84.85	75.00	75.00
Argentina	ARG			20200507	3.00	1	3.00	0	2.00	1	4.00	1	2.00	1	2.00	1	1.00	1	4.00	1.00	1	2.00	0.00	0.00	2.00	1	1.00	2.00	0.00	0.00		5195	273	88.89	88.89	92.86	92.86	83.33	83.33	84.85	84.85	75.00	75.00
Argentina	ARG			20200508	3.00	1	3.00	0	2.00	1	4.00	1	2.00	1	2.00	1	1.00	1	4.00	1.00	1	2.00	0.00	0.00	2.00	1	1.00	2.00	0.00	0.00		5358	282	88.89	88.89	92.86	92.86	83.33	83.33	84.85	84.85	75.00	75.00
Argentina	ARG			20200509	3.00	1	3.00	0	2.00	1	4.00	1	2.00	1	2.00	1	1.00	1	4.00	1.00	1	2.00	0.00	0.00	2.00	1	1.00	2.00	0.00	0.00		5598	293	88.89	88.89	92.86	92.86	83.33	83.33	84.85	84.85	75.00	75.00
Argentina	ARG			20200510	3.00	1	3.00	0	2.00	1	4.00	1	2.00	1	2.00	1	1.00	1	4.00	1.00	1	2.00	0.00	0.00	2.00	1	1.00	2.00	0.00	0.00		5763	300	88.89	88.89	92.86	92.86	83.33	83.33	84.85	84.85	75.00	75.00
Argentina	ARG			20200511	3.00	1	3.00	0	2.00	1	4.00	1	2.00	1	2.00	1	2.00	1	4.00	1.00	1	2.00	0.00	0.00	2.00	1	1.00	2.00	0.00	0.00		5776	300	94.44	94.44	96.43	96.43	87.18	87.18	89.39	89.39	75.00	75.00
Argentina	ARG			20200512	3.00	1	2.00	0	2.00	1	4.00	1	2.00	1	2.00	1	2.00	1	4.00	1.00	1	2.00	0.00	0.00	2.00	1	1.00	2.00	0.00	0.00		6021	305	90.74	90.74	92.86	92.86	84.62	84.62	86.36	86.36	75.00	75.00
Argentina	ARG			20200513	3.00	1	2.00	0	2.00	1	4.00	1	2.00	1	2.00	1	2.00	1	4.00	1.00	1	2.00	0.00	0.00	2.00	1	1.00	2.00	0.00	0.00		6550	319	90.74	90.74	92.86	92.86	84.62	84.62	86.36	86.36	75.00	75.00
Argentina	ARG			20200514	3.00	1	2.00	0	2.00	1	4.00	1	2.00	1	2.00	1	2.00	1	4.00	1.00	1	2.00	0.00	0.00	2.00	1	1.00	2.00	0.00	0.00		6866	329	90.74	90.74	92.86	92.86	84.62	84.62	86.36	86.36	75.00	75.00
Argentina	ARG			20200515	3.00	1	2.00	0	2.00	1	4.00	1	2.00	1	2.00	1	2.00	1	4.00	1.00	1	2.00	0.00	0.00	2.00	1	1.00	2.00	0.00	0.00		7121	353	90.74	90.74	92.86	92.86	84.62	84.62	86.36	86.36	75.00	75.00
Argentina	ARG			20200516	3.00	1	2.00	0	2.00	1	4.00	1	2.00	1	2.00	1	2.00	1	4.00	1.00	1	2.00	0.00	0.00	2.00	1	1.00	2.00	0.00	0.00		7466	356	90.74	90.74	92.86	92.86	84.62	84.62	86.36	86.36	75.00	75.00
Argentina	ARG			20200517	3.00	1	2.00	0	2.00	1	4.00	1	2.00	1	2.00	1	2.00	1	4.00	1.00	1	2.00	0.00	0.00	2.00	1	1.00	2.00	0.00	0.00		7792	363	90.74	90.74	92.86	92.86	84.62	84.62	86.36	86.36	75.00	75.00
Argentina	ARG			20200518	3.00	1	2.00	0	2.00	1	4.00	1	2.00	1	2.00	1	2.00	1	4.00	1.00	1	2.00	0.00	0.00	2.00	1	1.00	2.00	0.00	0.00		7792	366	90.74	90.74	92.86	92.86	84.62	84.62	86.36	86.36	75.00	75.00
Argentina	ARG			20200519	3.00	1	2.00	0	2.00	1	4.00	1	2.00	1	2.00	1	2.00	1	4.00	1.00	1	2.00	0.00	0.00	2.00	1	1.00	2.00	0.00	0.00		8358	382	90.74	90.74	92.86	92.86	84.62	84.62	86.36	86.36	75.00	75.00
Argentina	ARG			20200520	3.00	1	2.00	0	2.00	1	4.00	1	2.00	1	2.00	1	2.00	1	4.00	1.00	1	2.00	0.00	0.00	2.00	1	1.00	2.00	0.00	0.00		8796	393	90.74	90.74	92.86	92.86	84.62	84.62	86.36	86.36	75.00	75.00
Argentina	ARG			20200521	3.00	1	2.00	0	2.00	1	4.00	1	2.00	1	2.00	1	2.00	1	4.00	1.00	1	2.00	0.00	0.00	2.00	1	1.00	2.00	0.00	0.00		9270	403	90.74	90.74	92.86	92.86	84.62	84.62	86.36	86.36	75.00	75.00
Argentina	ARG			20200522	3.00	1	2.00	0	2.00	1	4.00	1	2.00	1	2.00	1	2.00	1	4.00	1.00	1	2.00	0.00	0.00	2.00	1	1.00	2.00	0.00	0.00		9918	416	90.74	90.74	92.86	92.86	84.62	84.62	86.36	86.36	75.00	75.00
Argentina	ARG			20200523	3.00	1	2.00	0	2.00	1	4.00	1	2.00	1	2.00	1	2.00	1	4.00	1.00	1	2.00	0.00	0.00	2.00	1	1.00	2.00	0.00	0.00		10636	433	90.74	90.74	92.86	92.86	84.62	84.62	86.36	86.36	75.00	75.00
Argentina	ARG			20200524	3.00	1	2.00	0	2.00	1	4.00	1	2.00	1	2.00	1	2.00	1	4.00	1.00	1	2.00	0.00	0.00	2.00	1	1.00	2.00	0.00	0.00		11340	445	90.74	90.74	92.86	92.86	84.62	84.62	86.36	86.36	75.00	75.00
Argentina	ARG			20200525	3.00	1	2.00	0	2.00	1	4.00	1	2.00	1	2.00	1	2.00	1	4.00	1.00	1	2.00	0.00	0.00	2.00	1	1.00	2.00	0.00	0.00		12063	452	90.74	90.74	92.86	92.86	84.62	84.62	86.36	86.36	75.00	75.00
Argentina	ARG			20200526	3.00	1	2.00	0	2.00	1	4.00	1	2.00	1	2.00	1	2.00	1	4.00	1.00	1	2.00	0.00	0.00	2.00	1	1.00	2.00	0.00	0.00		12615	467	90.74	90.74	92.86	92.86	84.62	84.62	86.36	86.36	75.00	75.00
Argentina	ARG			20200527	3.00	1	2.00	0	2.00	1	4.00	1	2.00	1	2.00	1	2.00	1	4.00	1.00	1	2.00	0.00	0.00	2.00	1	1.00	2.00	0.00	0.00		13215	484	90.74	90.74	92.86	92.86	84.62	84.62	86.36	86.36	75.00	75.00
Argentina	ARG			20200528	3.00	1	2.00	0	2.00	1	4.00	1	2.00	1	2.00	1	2.00	1	4.00	1.00	1	2.00	0.00	0.00	2.00	1	1.00	2.00	0.00	0.00		13920	500	90.74	90.74	92.86	92.86	84.62	84.62	86.36	86.36	75.00	75.00
Argentina	ARG			20200529	3.00	1	2.00	0	2.00	1	4.00	1	2.00	1	2.00	1	2.00	1	4.00	1.00	1	2.00	0.00	0.00	2.00	1	1.00	2.00	0.00	0.00		14689	508	90.74	90.74	92.86	92.86	84.62	84.62	86.36	86.36	75.00	75.00
Argentina	ARG			20200530	3.00	1	2.00	0	2.00	1	4.00	1	2.00	1	2.00	1	2.00	1	4.00	1.00	1	2.00	0.00	0.00	2.00	1	1.00	2.00	0.00	0.00		15406	520	90.74	90.74	92.86	92.86	84.62	84.62	86.36	86.36	75.00	75.00
Argentina	ARG			20200531	3.00	1	2.00	0	2.00	1	4.00	1	2.00	1	2.00	1	2.00	1	4.00	1.00	1	2.00	0.00	0.00	2.00	1	1.00	2.00	0.00	0.00		16201	528	90.74	90.74	92.86	92.86	84.62	84.62	86.36	86.36	75.00	75.00
Argentina	ARG			20200601	3.00	1	2.00	0	2.00	1	4.00	1	2.00	1	2.00	1	2.00	1	4.00	1.00	1	2.00	0.00	0.00	2.00	1	1.00	2.00	0.00	0.00		16838	539	90.74	90.74	92.86	92.86	84.62	84.62	86.36	86.36	75.00	75.00
Argentina	ARG			20200602	3.00	1	2.00	0	2.00	1	4.00	1	2.00	1	2.00	1	2.00	1	4.00	1.00	1	2.00	0.00	0.00	2.00	1	1.00	2.00	0.00	0.00		17402	556	90.74	90.74	92.86	92.86	84.62	84.62	86.36	86.36	75.00	75.00
Argentina	ARG			20200603	3.00	1	2.00	0	2.00	1	4.00	1	2.00	1	2.00	1	2.00	1	4.00	1.00	1	2.00	0.00	0.00	2.00	1	1.00	2.00	0.00	0.00		18306	569	90.74	90.74	92.86	92.86	84.62	84.62	86.36	86.36	75.00	75.00
Argentina	ARG			20200604	3.00	1	2.00	0	2.00	1	4.00	1	2.00	1	2.00	1	2.00	1	4.00	1.00	1	2.00	0.00	0.00	2.00	1	1.00	2.00	0.00	0.00		19255	583	90.74	90.74	92.86	92.86	84.62	84.62	86.36	86.36	75.00	75.00
Argentina	ARG			20200605	3.00	1	2.00	0	2.00	1	4.00	1	2.00	1	2.00	0	2.00	1	4.00	1.00	1	2.00	0.00	0.00	2.00	1	1.00	2.00	0.00	0.00		19255	588	88.89	88.89	92.86	92.86	83.33	83.33	84.85	84.85	75.00	75.00
Argentina	ARG			20200606	3.00	1	2.00	0	2.00	1	4.00	1	2.00	1	2.00	0	2.00	1	4.00	1.00	1	2.00	0.00	0.00	2.00	1	1.00	2.00	0.00	0.00		21024	632	88.89	88.89	92.86	92.86	83.33	83.33	84.85	84.85	75.00	75.00
Argentina	ARG			20200607	3.00	1	2.00	0	2.00	1	4.00	1	2.00	1	2.00	0	2.00	1	4.00	1.00	1	2.00	0.00	0.00	2.00	1	1.00	2.00	0.00	0.00		22007	648	88.89	88.89	92.86	92.86	83.33	83.33	84.85	84.85	75.00	75.00
Argentina	ARG			20200608	3.00	1	2.00	0	2.00	1	4.00	1	2.00	1	2.00	0	2.00	1	4.00	1.00	1	2.00	0.00	0.00	2.00	1	1.00	2.00	0.00	0.00		22781	664	88.89	88.89	92.86	92.86	83.33	83.33	84.85	84.85	75.00	75.00
Argentina	ARG			20200609	3.00	1	2.00	0	2.00	1	4.00	1	2.00	1	2.00	0	2.00	1	4.00	1.00	1	2.00	0.00	0.00	2.00	1	1.00	2.00	0.00	0.00		23607	693	88.89	88.89	92.86	92.86	83.33	83.33	84.85	84.85	75.00	75.00
Argentina	ARG			20200610	3.00	1	2.00	0	2.00	1	4.00	1	2.00	1	2.00	0	2.00	1	4.00	1.00	1	2.00	0.00	0.00	2.00	1	1.00	2.00	0.00	0.00		24748	717	88.89	88.89	92.86	92.86	83.33	83.33	84.85	84.85	75.00	75.00
Argentina	ARG			20200611	3.00	1	2.00	0	2.00	1	4.00	1	2.00	1	2.00	0	2.00	1	4.00	1.00	1	2.00	0.00	0.00	2.00	1	1.00	2.00	0.00	0.00		25987	735	88.89	88.89	92.86	92.86	83.33	83.33	84.85	84.85	75.00	75.00
Argentina	ARG			20200612	3.00	1	2.00	0	2.00	1	4.00	1	2.00	1	2.00	0	2.00	1	4.00	1.00	1	2.00	0.00	0.00	2.00	1	1.00	2.00	0.00	0.00		27360	765	88.89	88.89	92.86	92.86	83.33	83.33	84.85	84.85	75.00	75.00
Argentina	ARG			20200613	3.00	1	2.00	0	2.00	1	4.00	1	2.00	1	2.00	0	2.00	1	4.00	1.00	1	2.00	0.00	0.00	2.00	1	1.00	2.00	0.00	0.00		28751	785	88.89	88.89	92.86	92.86	83.33	83.33	84.85	84.85	75.00	75.00
Argentina	ARG			20200614	3.00	1	2.00	0	2.00	1	4.00	1	2.00	1	2.00	0	2.00	1	4.00	1.00	1	2.00	0.00	0.00	2.00	1	1.00	2.00	0.00	0.00		30282	815	88.89	88.89	92.86	92.86	83.33	83.33	84.85	84.85	75.00	75.00
Argentina	ARG			20200615	3.00	1	2.00	0	2.00	1	4.00	1	2.00	1	2.00	0	2.00	1	4.00	1.00	1	2.00	0.00	0.00	2.00	1	1.00	2.00	0.00	0.00		31564	833	88.89	88.89	92.86	92.86	83.33	83.33	84.85	84.85	75.00	75.00
Argentina	ARG			20200616	3.00	1	2.00	0	2.00	1	4.00	1	2.00	1	2.00	0	2.00	1	4.00	1.00	1	2.00	0.00	0.00	2.00	1	1.00	2.00	0.00	0.00		32772	854	88.89	88.89	92.86	92.86	83.33	83.33	84.85	84.85	75.00	75.00
Argentina	ARG			20200617	3.00	1	2.00	0	2.00	1	4.00	1	2.00	1	2.00	0	2.00	1	4.00	1.00	1	2.00	0.00	0.00	2.00	1	1.00	2.00	0.00	0.00		34146	878	88.89	88.89	92.86	92.86	83.33	83.33	84.85	84.85	75.00	75.00
Argentina	ARG			20200618	3.00	1	2.00	0	2.00	1	4.00	1	2.00	1	2.00	0	2.00	1	4.00	1.00	1	2.00	0.00	0.00	2.00	1	1.00	2.00	0.00	0.00		35539	913	88.89	88.89	92.86	92.86	83.33	83.33	84.85	84.85	75.00	75.00
Argentina	ARG			20200619	3.00	1	2.00	0	2.00	1	4.00	1	2.00	1	2.00	0	2.00	1	4.00	1.00	1	2.00	0.00	0.00	2.00	1	1.00	2.00	0.00	0.00		35539	929	88.89	88.89	92.86	92.86	83.33	83.33	84.85	84.85	75.00	75.00
Argentina	ARG			20200620	3.00	1	2.00	0	2.00	1	4.00	1	2.00	1	2.00	0	2.00	1	4.00	1.00	1	2.00	0.00	0.00	2.00	1	1.00	2.00	0.00	0.00		39557	979	88.89	88.89	92.86	92.86	83.33	83.33	84.85	84.85	75.00	75.00
Argentina	ARG			20200621	3.00	1	2.00	0	2.00	1	4.00	1	2.00	1	2.00	0	2.00	1	4.00	1.00	1	2.00	0.00	0.00	2.00	1	1.00	2.00	0.00	0.00		41191	992	88.89	88.89	92.86	92.86	83.33	83.33	84.85	84.85	75.00	75.00
Argentina	ARG			20200622	3.00	1	2.00	0	2.00	1	4.00	1	2.00	1	2.00	0	2.00	1	4.00	1.00	1	2.00	0.00	0.00	2.00	1	1.00	2.00	0.00	0.00		42772	1011	88.89	88.89	92.86	92.86	83.33	83.33	84.85	84.85	75.00	75.00
Argentina	ARG			20200623	3.00	1	2.00	0	2.00	1	4.00	1	2.00	1	2.00	0	2.00	1	4.00	1.00	1	2.00	0.00	0.00	2.00	1	1.00	2.00	0.00	0.00		44918	1043	88.89	88.89	92.86	92.86	83.33	83.33	84.85	84.85	75.00	75.00
Argentina	ARG			20200624	3.00	1	2.00	0	2.00	1	4.00	1	2.00	1	2.00	0	2.00	1	4.00	1.00	1	2.00	0.00	0.00	2.00	1	1.00	2.00	0.00	0.00		44918	1049	88.89	88.89	92.86	92.86	83.33	83.33	84.85	84.85	75.00	75.00
Argentina	ARG			20200625	3.00	1	2.00	0	2.00	1	4.00	1	2.00	1	2.00	0	2.00	1	4.00	1.00	1	2.00	0.00	0.00	2.00	1	1.00	2.00	0.00	0.00		49838	1085	88.89	88.89	92.86	92.86	83.33	83.33	84.85	84.85	75.00	75.00
Argentina	ARG			20200626	3.00	1	2.00	0	2.00	1	4.00	1	2.00	1	2.00	0	2.00	1	4.00	1.00	1	2.00	0.00	0.00	2.00	1	1.00	2.00	0.00	0.00		52444	1124	88.89	88.89	92.86	92.86	83.33	83.33	84.85	84.85	75.00	75.00
Argentina	ARG			20200627	3.00	1	2.00	0	2.00	1	4.00	1	2.00	1	2.00	0	2.00	1	4.00	1.00	1	2.00	0.00	0.00	2.00	1	1.00	2.00	0.00	0.00		52444	1167	88.89	88.89	92.86	92.86	83.33	83.33	84.85	84.85	75.00	75.00
Argentina	ARG			20200628	3.00	1	2.00	0	2.00	1	4.00	1	2.00	1	2.00	0	2.00	1	4.00	1.00	1	2.00	0.00	0.00	2.00	1	1.00	2.00	0.00	0.00		57731	1207	88.89	88.89	92.86	92.86	83.33	83.33	84.85	84.85	75.00	75.00
Argentina	ARG			20200629	3.00	1	2.00	0	2.00	1	4.00	1	2.00	1	2.00	0	2.00	1	4.00	1.00	1	2.00	0.00	0.00	2.00	1	1.00	2.00	0.00	0.00		57731	1217	88.89	88.89	92.86	92.86	83.33	83.33	84.85	84.85	75.00	75.00
Argentina	ARG			20200630	3.00	1	2.00	0	2.00	1	4.00	1	2.00	1	2.00	0	2.00	1	4.00	1.00	1	2.00	0.00	0.00	2.00	1	1.00	2.00	0.00	0.00		62255	1280	88.89	88.89	92.86	92.86	83.33	83.33	84.85	84.85	75.00	75.00
Argentina	ARG			20200701	3.00	1	3.00	0	2.00	1	4.00	1	2.00	1	2.00	0	2.00	1	4.00	1.00	1	2.00	0.00	0.00	2.00	1	1.00	2.00	0.00	0.00		64517	1307	92.59	92.59	96.43	96.43	85.90	85.90	87.88	87.88	75.00	75.00
Argentina	ARG			20200702	3.00	1	3.00	0	2.00	1	4.00	1	2.00	1	2.00	0	2.00	1	4.00													67184	1351	81.48	81.48	82.14	82.14
Argentina	ARG			20200703	3.00	1	3.00	0	2.00	1	4.00	1	2.00	1	2.00	0	2.00	1	4.00	1.00	1	2.00	0.00	0.00	2.00	1	1.00	2.00	0.00	0.00		69928	1385	92.59	92.59	96.43	96.43	85.90	85.90	87.88	87.88	75.00	75.00
Argentina	ARG			20200704	3.00	1	3.00	0	2.00	1	4.00	1	2.00	1	2.00	0	2.00	1	4.00	1.00	1	2.00	0.00	0.00	2.00	1	1.00	2.00	0.00	0.00		72773	1437	92.59	92.59	96.43	96.43	85.90	85.90	87.88	87.88	75.00	75.00
Argentina	ARG			20200705	3.00	1	3.00	0	2.00	1	4.00	1	2.00	1	2.00	0	2.00	1	4.00	1.00	1	2.00	0.00	0.00	2.00	1	1.00	2.00	0.00	0.00		72773	1453	92.59	92.59	96.43	96.43	85.90	85.90	87.88	87.88	75.00	75.00
Argentina	ARG			20200706	3.00	1	3.00	0	2.00	1	4.00	1	2.00	1	2.00	0	2.00	1	4.00	1.00	1	2.00	0.00	0.00	2.00	1	1.00	2.00	0.00	0.00		75363	1490	92.59	92.59	96.43	96.43	85.90	85.90	87.88	87.88	75.00	75.00
Argentina	ARG			20200707	3.00	1	3.00	0	2.00	1	4.00	1	2.00	1	2.00	0	2.00	1	4.00	1.00	1	2.00	0.00	0.00	2.00	1	1.00	2.00	0.00	0.00		77802	1523	92.59	92.59	96.43	96.43	85.90	85.90	87.88	87.88	75.00	75.00
Argentina	ARG			20200708	3.00	1	3.00	0	2.00	1	4.00	1	2.00	1	2.00	0	2.00	1	4.00	1.00	1	2.00	0.00	0.00	2.00	1	1.00	2.00	0.00	0.00		80434	1602	92.59	92.59	96.43	96.43	85.90	85.90	87.88	87.88	75.00	75.00
Argentina	ARG			20200709	3.00	1	3.00	0	2.00	1	4.00	1	2.00	1	2.00	0	2.00	1	4.00	1.00	1	2.00	0.00	0.00	2.00	1	1.00	2.00	0.00	0.00		83413	1654	92.59	92.59	96.43	96.43	85.90	85.90	87.88	87.88	75.00	75.00
Argentina	ARG			20200710	3.00	1	3.00	0	2.00	1	4.00	1	2.00	1	2.00	0	2.00	1	4.00	1.00	1	2.00	0.00	0.00	2.00	1	1.00	2.00	0.00	0.00		87017	1707	92.59	92.59	96.43	96.43	85.90	85.90	87.88	87.88	75.00	75.00
Argentina	ARG			20200711	3.00	1	3.00	0	2.00	1	4.00	1	2.00	1	2.00	0	2.00	1	4.00	1.00	1	2.00	0.00	0.00	2.00	1	1.00	2.00	0.00	0.00		90680	1749	92.59	92.59	96.43	96.43	85.90	85.90	87.88	87.88	75.00	75.00
Argentina	ARG			20200712	3.00	1	3.00	0	2.00	1	4.00	1	2.00	1	2.00	0	2.00	1	4.00	1.00	1	2.00	0.00	0.00	2.00	1	1.00	2.00	0.00	0.00		94047	1810	92.59	92.59	96.43	96.43	85.90	85.90	87.88	87.88	75.00	75.00
Argentina	ARG			20200713	3.00	1	3.00	0	2.00	1	4.00	1	2.00	1	2.00	0	2.00	1	4.00	1.00	1	2.00	0.00	0.00	2.00	1	1.00	2.00	0.00	0.00		97496	1818	92.59	92.59	96.43	96.43	85.90	85.90	87.88	87.88	75.00	75.00
Argentina	ARG			20200714	3.00	1	3.00	0	2.00	1	4.00	1	2.00	1	2.00	0	2.00	1	4.00	1.00	1	2.00	0.00	0.00	2.00	1	1.00	2.00	0.00	0.00		100153	1903	92.59	92.59	96.43	96.43	85.90	85.90	87.88	87.88	75.00	75.00
Argentina	ARG			20200715	3.00	1	3.00	0	2.00	1	4.00	1	2.00	1	2.00	0	2.00	1	4.00	1.00	1	2.00	0.00	0.00	2.00	1	1.00	2.00	0.00	0.00		103252	1926	92.59	92.59	96.43	96.43	85.90	85.90	87.88	87.88	75.00	75.00
Argentina	ARG			20200716	3.00	1	3.00	0	2.00	1	4.00	1	2.00	1	2.00	0	2.00	1	4.00	1.00	1	2.00	0.00	0.00	2.00	1	1.00	2.00	0.00	0.00		106897	2050	92.59	92.59	96.43	96.43	85.90	85.90	87.88	87.88	75.00	75.00
Argentina	ARG			20200717	3.00	1	3.00	0	2.00	1	4.00	1	2.00	1	2.00	0	2.00	1	4.00	1.00	1	2.00	0.00	0.00	2.00	1	1.00	2.00	0.00	0.00		111147	2112	92.59	92.59	96.43	96.43	85.90	85.90	87.88	87.88	75.00	75.00
Argentina	ARG			20200718	3.00	1	3.00	0	2.00	1	4.00	1	2.00	1	2.00	0	2.00	1	4.00	1.00	1	2.00	0.00	0.00	2.00	1	1.00	2.00	0.00	0.00		114770	2133	92.59	92.59	96.43	96.43	85.90	85.90	87.88	87.88	75.00	75.00
Argentina	ARG			20200719	3.00	1	3.00	0	2.00	1	4.00	1	2.00	1	2.00	0	2.00	1	4.00	1.00	1	2.00	0.00	0.00	2.00	1	1.00	2.00	0.00	0.00		119288	2204	92.59	92.59	96.43	96.43	85.90	85.90	87.88	87.88	75.00	75.00
Argentina	ARG			20200720	3.00	1	2.00	1	2.00	1	4.00	1	2.00	1	2.00	0	2.00	1	4.00	1.00	1	2.00	0.00	0.00	2.00	1	1.00	2.00	0.00	0.00		122511	2246	90.74	90.74	96.43	96.43	84.62	84.62	86.36	86.36	75.00	75.00
Argentina	ARG			20200721	3.00	1	2.00	1	2.00	1	4.00	1	2.00	1	2.00	0	2.00	1	4.00	1.00	1	2.00	0.00	0.00	2.00	1	1.00	2.00	0.00	0.00		126742	2373	90.74	90.74	96.43	96.43	84.62	84.62	86.36	86.36	75.00	75.00
Argentina	ARG			20200722	3.00	1	2.00	1	2.00	1	4.00	1	2.00	1	2.00	0	2.00	1	4.00	1.00	1	2.00	0.00	0.00	2.00	1	1.00	2.00	0.00	0.00		130761	2373	90.74	90.74	96.43	96.43	84.62	84.62	86.36	86.36	75.00	75.00
Argentina	ARG			20200723	3.00	1	2.00	1	2.00	1	4.00	1	2.00	1	2.00	0	2.00	1	4.00	1.00	1	2.00	0.00	0.00	2.00	1	1.00	2.00	0.00	0.00		136105	2506	90.74	90.74	96.43	96.43	84.62	84.62	86.36	86.36	75.00	75.00
Argentina	ARG			20200724	3.00	1	2.00	1	2.00	1	4.00	1	2.00	1	2.00	0	2.00	1	4.00	1.00	1	2.00	0.00	0.00	2.00	1	1.00	2.00	0.00	0.00		141887	2617	90.74	90.74	96.43	96.43	84.62	84.62	86.36	86.36	75.00	75.00
Argentina	ARG			20200725	3.00	1	2.00	1	2.00	1	4.00	1	2.00	1	2.00	0	2.00	1	4.00	1.00	1	2.00	0.00	0.00	2.00	1	1.00	2.00	0.00	0.00		148014	2722	90.74	90.74	96.43	96.43	84.62	84.62	86.36	86.36	75.00	75.00
Argentina	ARG			20200726	3.00	1	2.00	1	2.00	1	4.00	1	2.00	1	2.00	0	2.00	1	4.00	1.00	1	2.00	0.00	0.00	2.00	1	1.00	2.00	0.00	0.00		153507	2847	90.74	90.74	96.43	96.43	84.62	84.62	86.36	86.36	75.00	75.00
Argentina	ARG			20200727	3.00	1	2.00	1	2.00	1	4.00	1	2.00	1	2.00	0	2.00	1	4.00	1.00	1	2.00	0.00	0.00	2.00	1	1.00	2.00	0.00	0.00		162513	2939	90.74	90.74	96.43	96.43	84.62	84.62	86.36	86.36	75.00	75.00
Argentina	ARG			20200728	3.00	1	2.00	1	2.00	1	4.00	1	2.00	1	2.00	0	2.00	1	4.00	1.00	1	2.00	0.00	0.00	2.00	1	1.00	2.00	0.00	0.00		162513	2956	90.74	90.74	96.43	96.43	84.62	84.62	86.36	86.36	75.00	75.00
Argentina	ARG			20200729	3.00	1	2.00	1	2.00	1	4.00	1	2.00	1	2.00	0	2.00	1	4.00	1.00	1	2.00	0.00	0.00	2.00	1	1.00	2.00	0.00	0.00		167403	3082	90.74	90.74	96.43	96.43	84.62	84.62	86.36	86.36	75.00	75.00
Argentina	ARG			20200730	3.00	1	2.00	1	2.00	1	4.00	1	2.00	1	2.00	0	2.00	1	4.00	1.00	1	2.00	0.00	0.00	2.00	1	1.00	2.00	0.00	0.00		173342	3200	90.74	90.74	96.43	96.43	84.62	84.62	86.36	86.36	75.00	75.00
Argentina	ARG			20200731	3.00	1	2.00	1	2.00	1	4.00	1	2.00	1	2.00	0	2.00	1	4.00	1.00	1	2.00	0.00	0.00	2.00	1	1.00	2.00	0.00	0.00		178983	3311	90.74	90.74	96.43	96.43	84.62	84.62	86.36	86.36	75.00	75.00
Argentina	ARG			20200801	3.00	1	2.00	1	2.00	1	4.00	1	2.00	1	2.00	0	2.00	1	4.00	1.00	1	2.00	0.00	0.00	2.00	1	1.00	2.00	0.00	0.00		185360	3466	90.74	90.74	96.43	96.43	84.62	84.62	86.36	86.36	75.00	75.00
Argentina	ARG			20200802	3.00	1	2.00	1	2.00	1	4.00	1	2.00	1	2.00	0	2.00	1	4.00	1.00	1	2.00	0.00	0.00	2.00	1	1.00	2.00	0.00	0.00		191289	3558	90.74	90.74	96.43	96.43	84.62	84.62	86.36	86.36	75.00	75.00
Argentina	ARG			20200803	3.00	0	2.00	1	2.00	1	4.00	1	2.00	1	2.00	0	2.00	1	4.00	1.00	1	2.00	0.00	0.00	2.00	1	1.00	2.00	0.00	0.00		196530	3612	88.89	88.89	92.86	92.86	83.33	83.33	84.85	84.85	75.00	75.00
Argentina	ARG			20200804	3.00	0	2.00	1	2.00	1	4.00	1	2.00	1	2.00	0	2.00	1	4.00	1.00	1	2.00	0.00	0.00	2.00	1	1.00	2.00	0.00	0.00		201906	3667	88.89	88.89	92.86	92.86	83.33	83.33	84.85	84.85	75.00	75.00
Argentina	ARG			20200805	3.00	0	2.00	1	2.00	1	4.00	1	2.00	1	2.00	0	2.00	1	4.00	1.00	1	2.00	0.00	0.00	2.00	1	1.00	2.00	0.00	0.00		206730	3863	88.89	88.89	92.86	92.86	83.33	83.33	84.85	84.85	75.00	75.00
Argentina	ARG			20200806	3.00	0	2.00	1	2.00	1	4.00	1	2.00	1	2.00	0	2.00	1	4.00	1.00	1	2.00	0.00	0.00	2.00	1	1.00	2.00	0.00	0.00		213522	4009	88.89	88.89	92.86	92.86	83.33	83.33	84.85	84.85	75.00	75.00
Argentina	ARG			20200807	3.00	0	3.00	0	2.00	1	4.00	1	2.00	0	2.00	0	2.00	1	4.00	1.00	1	2.00	0.00	0.00	2.00	1	1.00	2.00	0.00	0.00		220669	4135	87.96	87.96	88.10	88.10	82.69	82.69	84.09	84.09	75.00	75.00
Argentina	ARG			20200808	3.00	0	3.00	0	2.00	1	4.00	1	2.00	0	2.00	0	2.00	1	4.00	1.00	1	2.00	0.00	0.00	2.00	1	1.00	2.00	0.00	0.00		228182	4291	87.96	87.96	88.10	88.10	82.69	82.69	84.09	84.09	75.00	75.00
Argentina	ARG			20200809	3.00	0	3.00	0	2.00	1	4.00	1	2.00	0	2.00	0	2.00	1	4.00	1.00	1	2.00	0.00	0.00	2.00	1	1.00	2.00	0.00	0.00		235664	4450	87.96	87.96	88.10	88.10	82.69	82.69	84.09	84.09	75.00	75.00
Argentina	ARG			20200810	3.00	0	3.00	0	2.00	1	4.00	1	2.00	0	2.00	0	2.00	1	4.00	1.00	1	2.00	0.00	0.00	2.00	1	1.00	2.00	0.00	0.00		241798	4556	87.96	87.96	88.10	88.10	82.69	82.69	84.09	84.09	75.00	75.00
Argentina	ARG			20200811	3.00	0	3.00	0	2.00	1	4.00	1	2.00	0	2.00	0	2.00	1	4.00	1.00	1	2.00	0.00	0.00	2.00	1	1.00	2.00	0.00	0.00		246486	4634	87.96	87.96	88.10	88.10	82.69	82.69	84.09	84.09	75.00	75.00
Argentina	ARG			20200812	3.00	0	3.00	0	2.00	1	4.00	1	2.00	0	2.00	0	2.00	1	4.00	1.00	1	2.00	0.00	0.00	2.00	1	1.00	2.00	0.00	0.00		253855	4785	87.96	87.96	88.10	88.10	82.69	82.69	84.09	84.09	75.00	75.00
Argentina	ARG			20200813	3.00	0	3.00	0	2.00	1	4.00	1	2.00	0	2.00	0	2.00	1	4.00	1.00	1	2.00	0.00	0.00	2.00	1	1.00	2.00	0.00	0.00		260898	5088	87.96	87.96	88.10	88.10	82.69	82.69	84.09	84.09	75.00	75.00
Argentina	ARG			20200814	3.00	0	3.00	0	2.00	1	4.00	1	2.00	0	2.00	0	2.00	1	4.00	1.00	1	2.00	0.00	0.00	2.00	1	1.00	2.00	0.00	0.00		268561	5246	87.96	87.96	88.10	88.10	82.69	82.69	84.09	84.09	75.00	75.00
Argentina	ARG			20200815	3.00	0	3.00	0	2.00	1	4.00	1	2.00	0	2.00	0	2.00	1	4.00	1.00	1	2.00	0.00	0.00	2.00	1	1.00	2.00	0.00	0.00		276059	5428	87.96	87.96	88.10	88.10	82.69	82.69	84.09	84.09	75.00	75.00
Argentina	ARG			20200816	3.00	0	3.00	0	2.00	1	4.00	1	2.00	0	2.00	0	2.00	1	4.00	1.00	1	2.00	0.00	0.00	2.00	1	1.00	2.00	0.00	0.00		282424	5565	87.96	87.96	88.10	88.10	82.69	82.69	84.09	84.09	75.00	75.00
Argentina	ARG			20200817	3.00	0	3.00	0	2.00	1	4.00	1	2.00	0	2.00	0	2.00	1	4.00	1.00	1	2.00	0.00	0.00	2.00	1	1.00	2.00	0.00	0.00		289087	5657	87.96	87.96	88.10	88.10	82.69	82.69	84.09	84.09	75.00	75.00
Argentina	ARG			20200818	3.00	0	3.00	0	2.00	1	4.00	1	2.00	0	2.00	0	2.00	1	4.00	1.00	1	2.00	0.00	0.00	2.00	1	1.00	2.00	0.00	0.00		294556	5750	87.96	87.96	88.10	88.10	82.69	82.69	84.09	84.09	75.00	75.00
Argentina	ARG			20200819	3.00	0	3.00	0	2.00	1	4.00	1	2.00	0	2.00	0	2.00	1	4.00	1.00	1	2.00	0.00	0.00	2.00	1	1.00	2.00	0.00	0.00		299113	5877	87.96	87.96	88.10	88.10	82.69	82.69	84.09	84.09	75.00	75.00
Argentina	ARG			20200820	3.00	0	3.00	0	2.00	1	4.00	1	2.00	0	2.00	0	2.00	1	4.00	1.00	1	2.00	0.00	0.00	2.00	1	1.00	2.00	47000000.00	0.00		305953	6114	87.96	87.96	88.10	88.10	82.69	82.69	84.09	84.09	75.00	75.00
Argentina	ARG			20200821	3.00	0	3.00	0	2.00	1	4.00	1	2.00	0	2.00	0	2.00	1	4.00	1.00	1	2.00	0.00	0.00	2.00	1	1.00	2.00	0.00	0		312646	6406	87.96	87.96	88.10	88.10	82.69	82.69	84.09	84.09	75.00	75.00
Argentina	ARG			20200822	3.00	0	3.00	0	2.00	1	4.00	1	2.00	0	2.00	0	2.00	1	4.00	1.00	1	2.00	0.00	0.00	2.00	1	1.00	2.00	0.00	0.00		320871	6567	87.96	87.96	88.10	88.10	82.69	82.69	84.09	84.09	75.00	75.00
Argentina	ARG			20200823	3	0	3	0	2	1	4	1	2	0	2	0	2	1	4	1	1	2	0	0	2	1	1	2	0	0		329030	6795	87.96	87.96	88.10	88.10	82.69	82.69	84.09	84.09	75.00	75.00
Argentina	ARG			20200824	3	0	3	0	2	1	4	1	2	0	2	0	2	1	4	1	1	2	0	0	2	1	1	2	0	0		336789	6848	87.96	87.96	88.10	88.10	82.69	82.69	84.09	84.09	75.00	75.00
Argentina	ARG			20200825	3	0	3	0	2	1	4	1	2	0	2	0	2	1	4	1	1	2	0	0	2	1	1	2	0	0		342141	7079	87.96	87.96	88.10	88.10	82.69	82.69	84.09	84.09	75.00	75.00
Argentina	ARG			20200826	3	0	3	0	2	1	4	1	2	0	2	0	2	1	4	1	1	2	0	0	2	1	1	2	0	0		350854	7402	87.96	87.96	88.10	88.10	82.69	82.69	84.09	84.09	75.00	75.00
Argentina	ARG			20200827	3	0	3	0	2	1	4	1	2	0	2	0	2	1	4	1	1	2	0	0	2	1	1	2	0	0		359625	7661	87.96	87.96	88.10	88.10	82.69	82.69	84.09	84.09	75.00	75.00
Argentina	ARG			20200828	3	0	3	0	2	1	4	1	2	0	2	0	2	1	4	1	1	2	0	0	2	1	1	2	0	0		370175	7944	87.96	87.96	88.10	88.10	82.69	82.69	84.09	84.09	75.00	75.00
Argentina	ARG			20200829	3	0	3	0	2	1	4	1	2	0	2	0	2	1	4	1	1	2	0	0	2	1	1	2	0	0		380279	8129	87.96	87.96	88.10	88.10	82.69	82.69	84.09	84.09	75.00	75.00
Argentina	ARG			20200830	3	0	3	0	2	1	4	1	2	0	2	0	2	1	4	1	1	2	0	0	2	1	1	2	0	0		392009	8305	87.96	87.96	88.10	88.10	82.69	82.69	84.09	84.09	75.00	75.00
Argentina	ARG			20200831																												401226	8401		87.96		88.10		82.69		84.09		75.00
Argentina	ARG			20200901																															87.96		88.10		82.69		84.09		75.00
Australia	AUS			20200101	0.00		0.00		0.00		0.00		0.00		0.00		0.00		0.00	0.00		0.00	0.00	0.00	0.00		0.00	0.00	0.00	0.00		0	0	0.00	0.00	0.00	0.00	0.00	0.00	0.00	0.00	0.00	0.00
Australia	AUS			20200102	0.00		0.00		0.00		0.00		0.00		0.00		0.00		0.00	0.00		0.00	0.00	0.00	0.00		0.00	0.00	0.00	0.00		0	0	0.00	0.00	0.00	0.00	0.00	0.00	0.00	0.00	0.00	0.00
Australia	AUS			20200103	0.00		0.00		0.00		0.00		0.00		0.00		0.00		0.00	0.00		0.00	0.00	0.00	0.00		0.00	0.00	0.00	0.00		0	0	0.00	0.00	0.00	0.00	0.00	0.00	0.00	0.00	0.00	0.00
Australia	AUS			20200104	0.00		0.00		0.00		0.00		0.00		0.00		0.00		0.00	0.00		0.00	0.00	0.00	0.00		0.00	0.00	0.00	0.00		0	0	0.00	0.00	0.00	0.00	0.00	0.00	0.00	0.00	0.00	0.00
Australia	AUS			20200105	0.00		0.00		0.00		0.00		0.00		0.00		0.00		0.00	0.00		0.00	0.00	0.00	0.00		0.00	0.00	0.00	0.00		0	0	0.00	0.00	0.00	0.00	0.00	0.00	0.00	0.00	0.00	0.00
Australia	AUS			20200106	0.00		0.00		0.00		0.00		0.00		0.00		0.00		0.00	0.00		0.00	0.00	0.00	0.00		0.00	0.00	0.00	0.00		0	0	0.00	0.00	0.00	0.00	0.00	0.00	0.00	0.00	0.00	0.00
Australia	AUS			20200107	0.00		0.00		0.00		0.00		0.00		0.00		0.00		0.00	0.00		0.00	0.00	0.00	0.00		0.00	0.00	0.00	0.00		0	0	0.00	0.00	0.00	0.00	0.00	0.00	0.00	0.00	0.00	0.00
Australia	AUS			20200108	0.00		0.00		0.00		0.00		0.00		0.00		0.00		0.00	0.00		0.00	0.00	0.00	0.00		0.00	0.00	0.00	0.00		0	0	0.00	0.00	0.00	0.00	0.00	0.00	0.00	0.00	0.00	0.00
Australia	AUS			20200109	0.00		0.00		0.00		0.00		0.00		0.00		0.00		0.00	0.00		0.00	0.00	0.00	0.00		0.00	0.00	0.00	0.00		0	0	0.00	0.00	0.00	0.00	0.00	0.00	0.00	0.00	0.00	0.00
Australia	AUS			20200110	0.00		0.00		0.00		0.00		0.00		0.00		0.00		0.00	0.00		0.00	0.00	0.00	0.00		0.00	0.00	0.00	0.00		0	0	0.00	0.00	0.00	0.00	0.00	0.00	0.00	0.00	0.00	0.00
Australia	AUS			20200111	0.00		0.00		0.00		0.00		0.00		0.00		0.00		0.00	0.00		0.00	0.00	0.00	0.00		0.00	0.00	0.00	0.00		0	0	0.00	0.00	0.00	0.00	0.00	0.00	0.00	0.00	0.00	0.00
Australia	AUS			20200112	0.00		0.00		0.00		0.00		0.00		0.00		0.00		0.00	0.00		0.00	0.00	0.00	0.00		0.00	0.00	0.00	0.00		0	0	0.00	0.00	0.00	0.00	0.00	0.00	0.00	0.00	0.00	0.00
Australia	AUS			20200113	0.00		0.00		0.00		0.00		0.00		0.00		0.00		0.00	0.00		0.00	0.00	0.00	0.00		0.00	0.00	0.00	0.00		0	0	0.00	0.00	0.00	0.00	0.00	0.00	0.00	0.00	0.00	0.00
Australia	AUS			20200114	0.00		0.00		0.00		0.00		0.00		0.00		0.00		0.00	0.00		0.00	0.00	0.00	0.00		0.00	0.00	0.00	0.00		0	0	0.00	0.00	0.00	0.00	0.00	0.00	0.00	0.00	0.00	0.00
Australia	AUS			20200115	0.00		0.00		0.00		0.00		0.00		0.00		0.00		0.00	0.00		0.00	0.00	0.00	0.00		0.00	0.00	0.00	0.00		0	0	0.00	0.00	0.00	0.00	0.00	0.00	0.00	0.00	0.00	0.00
Australia	AUS			20200116	0.00		0.00		0.00		0.00		0.00		0.00		0.00		0.00	0.00		0.00	0.00	0.00	0.00		0.00	0.00	0.00	0.00		0	0	0.00	0.00	0.00	0.00	0.00	0.00	0.00	0.00	0.00	0.00
Australia	AUS			20200117	0.00		0.00		0.00		0.00		0.00		0.00		0.00		0.00	0.00		0.00	0.00	0.00	0.00		0.00	0.00	0.00	0.00		0	0	0.00	0.00	0.00	0.00	0.00	0.00	0.00	0.00	0.00	0.00
Australia	AUS			20200118	0.00		0.00		0.00		0.00		0.00		0.00		0.00		0.00	0.00		0.00	0.00	0.00	0.00		0.00	0.00	0.00	0.00		0	0	0.00	0.00	0.00	0.00	0.00	0.00	0.00	0.00	0.00	0.00
Australia	AUS			20200119	0.00		0.00		0.00		0.00		0.00		0.00		0.00		0.00	0.00		0.00	0.00	0.00	0.00		0.00	0.00	0.00	0.00		0	0	0.00	0.00	0.00	0.00	0.00	0.00	0.00	0.00	0.00	0.00
Australia	AUS			20200120	0.00		0.00		0.00		0.00		0.00		0.00		0.00		0.00	0.00		0.00	0.00	0.00	0.00		0.00	0.00	0.00	0.00		0	0	0.00	0.00	0.00	0.00	0.00	0.00	0.00	0.00	0.00	0.00
Australia	AUS			20200121	0.00		0.00		0.00		0.00		0.00		0.00		0.00		0.00	0.00		0.00	0.00	0.00	0.00		0.00	0.00	0.00	0.00		0	0	0.00	0.00	0.00	0.00	0.00	0.00	0.00	0.00	0.00	0.00
Australia	AUS			20200122	0.00		0.00		0.00		0.00		0.00		0.00		0.00		0.00	0.00		0.00	0.00	0.00	0.00		0.00	0.00	0.00	0.00		0	0	0.00	0.00	0.00	0.00	0.00	0.00	0.00	0.00	0.00	0.00
Australia	AUS			20200123	0.00		0.00		0.00		0.00		0.00		0.00		0.00		0.00	0.00		0.00	0.00	0.00	0.00		0.00	0.00	0.00	0.00		0	0	0.00	0.00	0.00	0.00	0.00	0.00	0.00	0.00	0.00	0.00
Australia	AUS			20200124	0.00		0.00		0.00		0.00		0.00		0.00		0.00		0.00	0.00		0.00	0.00	0.00	0.00		0.00	0.00	0.00	0.00		0	0	0.00	0.00	0.00	0.00	0.00	0.00	0.00	0.00	0.00	0.00
Australia	AUS			20200125	0.00		0.00		0.00		0.00		0.00		0.00		0.00		0.00	0.00		0.00	0.00	0.00	2.00	1	1.00	2.00	0.00	0.00		1	0	11.11	11.11	14.29	14.29	17.95	17.95	21.21	21.21	0.00	0.00
Australia	AUS			20200126	0.00		0.00		0.00		0.00		0.00		0.00		0.00		0.00	0.00		0.00	0.00	0.00	2.00	1	1.00	2.00	0.00	0.00		4	0	11.11	11.11	14.29	14.29	17.95	17.95	21.21	21.21	0.00	0.00
Australia	AUS			20200127	0.00		0.00		0.00		0.00		0.00		0.00		0.00		0.00	0.00		0.00	0.00	0.00	2.00	1	1.00	2.00	0.00	0.00		4	0	11.11	11.11	14.29	14.29	17.95	17.95	21.21	21.21	0.00	0.00
Australia	AUS			20200128	0.00		0.00		0.00		0.00		0.00		0.00		0.00		0.00	0.00		0.00	0.00	0.00	2.00	1	1.00	2.00	0.00	0.00		4	0	11.11	11.11	14.29	14.29	17.95	17.95	21.21	21.21	0.00	0.00
Australia	AUS			20200129	0.00		0.00		0.00		0.00		0.00		0.00		0.00		0.00	0.00		0.00	0.00	0.00	2.00	1	1.00	2.00	0.00	0.00		4	0	11.11	11.11	14.29	14.29	17.95	17.95	21.21	21.21	0.00	0.00
Australia	AUS			20200130	0.00		0.00		0.00		0.00		0.00		0.00		0.00		0.00	0.00		0.00	0.00	0.00	2.00	1	1.00	2.00	0.00	0.00		6	0	11.11	11.11	14.29	14.29	17.95	17.95	21.21	21.21	0.00	0.00
Australia	AUS			20200131	0.00		0.00		0.00		0.00		0.00		0.00		0.00		0.00	0.00		0.00	0.00	0.00	2.00	1	1.00	2.00	0.00	0.00		7	0	11.11	11.11	14.29	14.29	17.95	17.95	21.21	21.21	0.00	0.00
Australia	AUS			20200201	0.00		0.00		0.00		0.00		0.00		0.00		0.00		3.00	0.00		0.00	0.00	0.00	2.00	1	1.00	2.00	0.00	0.00		9	0	19.44	19.44	25.00	25.00	23.72	23.72	28.03	28.03	0.00	0.00
Australia	AUS			20200202	0.00		0.00		0.00		0.00		0.00		0.00		0.00		3.00	0.00		0.00	0.00	0.00	2.00	1	1.00	2.00	0.00	0.00		11	0	19.44	19.44	25.00	25.00	23.72	23.72	28.03	28.03	0.00	0.00
Australia	AUS			20200203	0.00		0.00		0.00		0.00		0.00		0.00		0.00		3.00	0.00		0.00	0.00	0.00	2.00	1	1.00	2.00	0.00	0.00		11	0	19.44	19.44	25.00	25.00	23.72	23.72	28.03	28.03	0.00	0.00
Australia	AUS			20200204	0.00		0.00		0.00		0.00		0.00		0.00		0.00		3.00	0.00		0.00	0.00	0.00	2.00	1	1.00	2.00	0.00	0.00		11	0	19.44	19.44	25.00	25.00	23.72	23.72	28.03	28.03	0.00	0.00
Australia	AUS			20200205	0.00		0.00		0.00		0.00		0.00		0.00		0.00		3.00	0.00		0.00	0.00	0.00	2.00	1	1.00	2.00	0.00	0.00		12	0	19.44	19.44	25.00	25.00	23.72	23.72	28.03	28.03	0.00	0.00
Australia	AUS			20200206	0.00		0.00		0.00		0.00		0.00		0.00		0.00		3.00	0.00		0.00	0.00	0.00	2.00	1	1.00	2.00	0.00	0.00		13	0	19.44	19.44	25.00	25.00	23.72	23.72	28.03	28.03	0.00	0.00
Australia	AUS			20200207	0.00		0.00		0.00		0.00		0.00		0.00		0.00		3.00	0.00		0.00	0.00	0.00	2.00	1	1.00	2.00	0.00	0.00		14	0	19.44	19.44	25.00	25.00	23.72	23.72	28.03	28.03	0.00	0.00
Australia	AUS			20200208	0.00		0.00		0.00		0.00		0.00		0.00		0.00		3.00	0.00		0.00	0.00	0.00	2.00	1	1.00	2.00	0.00	0.00		14	0	19.44	19.44	25.00	25.00	23.72	23.72	28.03	28.03	0.00	0.00
[truncated: 57,046 more rows]
