# Supplementary material for: COVID-19 and shrinking civic spaces: patterns and consequences
Source: Z Friedens Konfliktforsch. 2020 Oct 2;9(2):363–74. doi: 10.1007/s42597-020-00038-w (PMC7530536; doi:10.1007/s42597-020-00038-w)
Supplement: Supplementary file 1 — The Electronic Supplementary Material contains the raw data files used in the article (i.e. “full_data_V3” – Varieties of Democracy, PanDem dataset, “icnl4” – ICNL COVID-19 Civic Freedom Tracker data, and “OxCGRT_latest” – Oxford Covid-19 Government Response Tracker dataset) along with the replication code (“replication code.do”) to create tables and figures. [file 42597_2020_38_MOESM1_ESM.zip › replication code.do]

***Adjust the following path to match your local settings
cd "C:\Users\FB\Desktop\Uni\Aufsätze\COVID and SCS\replication files\"
***icnl***
import excel "icnl4.xlsx", firstrow clear
rename country_type type
rename country_name country
replace country_issue="Emergency" if country=="Zimbabwe" & country_issue==""
drop if country_issue=="" /// Adjust Zimbabwe, Tunisa & United Arab Emirates

**split multiple issues into single issues
split country_issue, p(" ," ",")
**delete leading and trailing blanks
forval i = 1/10 {
replace country_issue`i' =strltrim( country_issue`i' )
}

**format dates
*gen date = date(country_date, "MDY")
*format date %td
rename country_date date
format date %tdNN/DD/YY
**replace old date for South Korea with new amendmend https://verfassungsblog.de/fighting-covid-19-legal-powers-and-risks-south-korea/
replace date= td(04mar2020) if date == td(02dec2016)

**gen numerical counts for different types of restrictions
*note that country_issue10 is excluded, but it only refers to militarization, which is not considered in this analysis
gen assembly=1 if inlist("Assembly",country_issue1,country_issue2,country_issue3,country_issue4,country_issue5,country_issue6,country_issue7,country_issue8,country_issue9)
gen association=1 if inlist("Association",country_issue1,country_issue2,country_issue3,country_issue4,country_issue5,country_issue6,country_issue7,country_issue8,country_issue9)
*gen emergency=1 if inlist("Emergency",country_issue1,country_issue2,country_issue3,country_issue4,country_issue5,country_issue6,country_issue7,country_issue8,country_issue9)
gen expression=1 if inlist("Expression",country_issue1,country_issue2,country_issue3,country_issue4,country_issue5,country_issue6,country_issue7,country_issue8,country_issue9)
replace expression=1 if inlist("Press Freedom",country_issue1,country_issue2,country_issue3,country_issue4,country_issue5,country_issue6,country_issue7,country_issue8,country_issue9)
*gen disinformation=1 if inlist("Disinformation",country_issue1,country_issue2,country_issue3,country_issue4,country_issue5,country_issue6,country_issue7,country_issue8,country_issue9)
save "globalicnl.dta", replace

*restrict to first restriction per country
use "globalicnl.dta", clear
drop if assembly==.
gsort country date
bysort country: keep if _n==1
keep country date type assembly
save "assembly.dta", replace

use "globalicnl.dta", clear
drop if association==.
gsort country date
bysort country: keep if _n==1
keep country date type association
save "association.dta", replace

use "globalicnl.dta", clear
drop if expression==.
gsort country date
bysort country: keep if _n==1
keep country date type expression
save "expression.dta", replace
clear

append using assembly.dta association.dta expression.dta 

save "globalicnl.dta", replace


***Figure 1
use "globalicnl.dta", clear
keep if assembly ==1 | association==1 | expression==1
gen restriction=1
collapse (sum) restriction (sum) assembly (sum) association (sum) expression, by(date)
twoway (bar restriction date, sort barwidth(0.8)), ylabel(0(2)16) scheme(plottig) title("Total Number of Restrictions") ytitle(Frequency) ytitle(, size(small)) xtitle("") xlabel(#5, labsize(small)) graphregion(margin(medlarge))
graph save figure1a.gph, replace
twoway (bar assembly date, sort barwidth(0.8)),  ylabel(0(2)16) scheme(plottig) title(Restriction of assembly) ytitle(Frequency) ytitle(, size(small)) xtitle("") xlabel(#6, labsize(small)) graphregion(margin(medlarge))
graph save figure1b.gph, replace
twoway (bar association date, sort barwidth(0.8)),  ylabel(0(2)16) scheme(plottig) title(Restriction of association) ytitle(Frequency) ytitle(, size(small)) xtitle("") xlabel(#6, labsize(small)) graphregion(margin(medlarge))
graph save figure1c.gph, replace
twoway (bar expression date, sort barwidth(0.8)),  ylabel(0(2)16) scheme(plottig) title(Restriction of expression) ytitle(Frequency) ytitle(, size(small)) xtitle("") xlabel(#6, labsize(small)) graphregion(margin(medlarge))
graph save figure1d.gph, replace
graph combine "figure1a.gph" "figure1b.gph" "figure1c.gph" "figure1d.gph", graphregion(margin(zero)) ycommon
graph save figure1.gph, replace
graph export "figure1.tif", width(1800) replace
***Table 1
*generate regional data
use "globalicnl.dta", clear
replace country="Swaziland" if country=="Eswatini"
replace country="Macedonia" if country=="North Macedonia"
kountry country, from(other) m geo(un)
rename GEO geo
replace geo="Africa" if country=="South Sudan"
replace geo="Europe" if country=="Montenegro"
replace geo="Asia" if country=="Taiwan"
*collapse (sum) emergency (sum) assembly (sum) association (sum) expression, by(geo)
collapse (sum) assembly (sum) association (sum) expression, by(geo)
list
save "regionalicnl.dta", replace

***VDEM PanDem dataset
import delimited "full_data_V3.csv", bindquote(strict) encoding(utf8) clear
*generate region variable
kountry country_name, from(other) m geo(un)
rename GEO geo
replace geo="Africa" if country=="South Sudan"
replace geo="Europe" if country=="North Macedonia"
replace geo="Asia" if country=="Taiwan"
*****Military Involvement************
tab milinv
*generate categorical violation scores
gen pandem_alt_cat=0 if pandem_alt==0
replace pandem_alt_cat=1 if pandem_alt >0 & pandem_alt < 0.12
replace pandem_alt_cat=2 if pandem_alt >=0.12 & pandem_alt < 0.33
replace pandem_alt_cat=3 if pandem_alt >=0.33
label define viocat 0 "No Violations" 1 "Minor Violations" 2 "Some Violations" 3 "Major Violations"
label values pandem_alt_cat viocat
keep country_name pandem_alt pandem_alt_cat
export excel using "C:\Users\FB\Desktop\Uni\Aufsätze\COVID and SCS\data\pandem2.xls", firstrow(variables) replace
graph hbar (count), over(pandem_alt_cat) scheme(plottig) blabel(bar) title(Violations of Democratic Standards by Emergency Measures)
graph hbar, over(pandem_alt_cat) blabel(bar) scheme(plottig) title(Violations of Democratic Standards by Emergency Measures)

***Figure 2
***Oxford Covid-19 Government Response Tracker***
import delimited "OxCGRT_latest.csv", clear
**transform dates**
todate date, gen(edate) p(yyyymmdd) f(%dd_m_cy)
**Generate binary measure of policy in place at respective countries**
*restriction of public gatherings
sort edate
gen gather=0
replace gather=1 if c4_restrictionsongatherings>=1
replace gather=. if c4_restrictionsongatherings==.
drop if edate > date("31 Jul 2020","DMY") 
*drop if edate > date("15 Aug 2020","DMY") 
format edate %tdNN/DD/YY
**Collapse data over time and plot results
rename c4_restrictionsongatherings meangather
collapse (sum) gather (mean) meangather, by(edate)
sort edate
twoway (connected gather edate, sort msize(tiny)), scheme(plottig) title(Number of countries with restriction of public gatherings, size(small)) ytitle(Number of countries) ytitle(, size(small)) xtitle("") xlabel(#9, labsize(small)) graphregion(margin(medlarge))
graph save figure2a.gph, replace
*Restrict public gatherings (scale 0-4)
twoway (connected meangather edate, sort msize(tiny)), scheme(plottig) title(Severity of restrictions of public gatherings, size(small)) ytitle(Severity of restrictions) ytitle(, size(small)) xtitle("") xlabel(#9, labsize(small)) graphregion(margin(medlarge))
graph save figure2b.gph, replace
graph combine "figure2a.gph" "figure2b.gph", graphregion(margin(zero)) col(1) xcommon
graph save figure2.gph, replace
graph export "figure2.tif", width(1800) replace


*Laws against disinformation
***these were coded from the issue description text on the website
